# Supplementary material for: Highly efficient and stable perovskite solar cells enabled by low-dimensional perovskitoids
Source: Sci Adv. 2022 Jan 26;8(4):eabk2722. doi: 10.1126/sciadv.abk2722 (PMC8791463; doi:10.1126/sciadv.abk2722)
Supplement: Supplementary file 2 — Dataset S1 and S2 [file sciadv.abk2722_dataset_s1_and_s2.zip]

Archive with 2 entries (2 files):
- sciadv.abk2722_dataset_s1.cif
- sciadv.abk2722_dataset_s2.cif
