# Supplementary material for: Highly efficient and stable perovskite solar cells enabled by low-dimensional perovskitoids
Source: Sci Adv. 2022 Jan 26;8(4):eabk2722. doi: 10.1126/sciadv.abk2722 (PMC8791463; doi:10.1126/sciadv.abk2722)
Supplement: Supplementary file 2 — Dataset S1 and S2 [file sciadv.abk2722_dataset_s1_and_s2.zip › sciadv.abk2722_dataset_s1.cif]

data_mo_cjb20200614_0m_pl
_audit_creation_date               2020-06-15
_audit_creation_method
;
Olex2 1.2
(compiled 2018.05.29 svn.r3508 for OlexSys, GUI svn.r5506)
;
_shelx_SHELXL_version_number       '2014/7'
_audit_contact_author_address      ?
_audit_contact_author_email        ?
_audit_contact_author_name         ''
_audit_contact_author_phone        ?
_publ_contact_author_id_orcid      ?
_publ_section_references
;
Dolomanov, O.V., Bourhis, L.J., Gildea, R.J, Howard, J.A.K. & Puschmann, H.
 (2009), J. Appl. Cryst. 42, 339-341.

Sheldrick, G.M. (2015). Acta Cryst. C71, 3-8.
;
_chemical_name_common              ?
_chemical_name_systematic          ?
_chemical_formula_moiety           '2(C8 H14 N2), I6 Pb'
_chemical_formula_sum              'C16 H28 I6 N4 Pb'
_chemical_formula_weight           1245.01
_chemical_melting_point            ?
loop_
  _atom_type_symbol
  _atom_type_description
  _atom_type_scat_dispersion_real
  _atom_type_scat_dispersion_imag
  _atom_type_scat_source
 'C' 'C' 0.0033 0.0016 'International Tables Vol C Tables 4.2.6.8 and 6.1.1.4'
 'H' 'H' 0.0000 0.0000 'International Tables Vol C Tables 4.2.6.8 and 6.1.1.4'
 'I' 'I' -0.4742 1.8119 'International Tables Vol C Tables 4.2.6.8 and 6.1.1.4'
 'N' 'N' 0.0061 0.0033 'International Tables Vol C Tables 4.2.6.8 and 6.1.1.4'
 'Pb' 'Pb' -3.3944 10.1111
 'International Tables Vol C Tables 4.2.6.8 and 6.1.1.4'

_shelx_space_group_comment
;
The symmetry employed for this shelxl refinement is uniquely defined
by the following loop, which should always be used as a source of
symmetry information in preference to the above space-group names.
They are only intended as comments.
;
_space_group_crystal_system        'monoclinic'
_space_group_IT_number             14
_space_group_name_H-M_alt          'P 1 21/c 1'
_space_group_name_Hall             '-P 2ybc'
loop_
  _space_group_symop_operation_xyz
 'x, y, z'
 '-x, y+1/2, -z+1/2'
 '-x, -y, -z'
 'x, -y-1/2, z-1/2'

_cell_length_a                     10.952(3)
_cell_length_b                     15.539(3)
_cell_length_c                     8.865(2)
_cell_angle_alpha                  90
_cell_angle_beta                   104.525(3)
_cell_angle_gamma                  90
_cell_volume                       1460.5(6)
_cell_formula_units_Z              2
_cell_measurement_reflns_used      9249
_cell_measurement_temperature      150
_cell_measurement_theta_max        26.561
_cell_measurement_theta_min        2.325
_shelx_estimated_absorpt_T_max     0.112
_shelx_estimated_absorpt_T_min     0.074
_exptl_absorpt_coefficient_mu      12.128
_exptl_absorpt_correction_T_max    0.7454
_exptl_absorpt_correction_T_min    0.2796
_exptl_absorpt_correction_type     multi-scan
_exptl_absorpt_process_details
;
SADABS-2012/1 (Bruker,2012) was used for absorption correction.
wR2(int) was 0.1461 before and 0.0660 after correction.
The Ratio of minimum to maximum transmission is 0.3751.
The \l/2 correction factor is 0.0015.
;
_exptl_absorpt_special_details     ?
_exptl_crystal_colour              'clear light colourless'
_exptl_crystal_colour_lustre       clear
_exptl_crystal_colour_modifier     light
_exptl_crystal_colour_primary      colourless
_exptl_crystal_density_diffrn      2.831
_exptl_crystal_density_meas        ?
_exptl_crystal_density_method      ?
_exptl_crystal_description         block
_exptl_crystal_F_000               1104
_exptl_crystal_preparation         ?
_exptl_crystal_size_max            0.45
_exptl_crystal_size_mid            0.36
_exptl_crystal_size_min            0.32
_exptl_transmission_factor_max     ?
_exptl_transmission_factor_min     ?
_diffrn_reflns_av_R_equivalents    0.0449
_diffrn_reflns_av_unetI/netI       0.0341
_diffrn_reflns_Laue_measured_fraction_full  0.999
_diffrn_reflns_Laue_measured_fraction_max  0.995
_diffrn_reflns_limit_h_max         13
_diffrn_reflns_limit_h_min         -13
_diffrn_reflns_limit_k_max         19
_diffrn_reflns_limit_k_min         -19
_diffrn_reflns_limit_l_max         11
_diffrn_reflns_limit_l_min         -11
_diffrn_reflns_number              14780
_diffrn_reflns_point_group_measured_fraction_full  0.999
_diffrn_reflns_point_group_measured_fraction_max  0.995
_diffrn_reflns_theta_full          25.242
_diffrn_reflns_theta_max           26.561
_diffrn_reflns_theta_min           1.921
_diffrn_ambient_temperature        150
_diffrn_detector_area_resol_mean   ?
_diffrn_measured_fraction_theta_full  0.999
_diffrn_measured_fraction_theta_max  0.995
_diffrn_measurement_device_type    Mo
_diffrn_measurement_method         ?
_diffrn_radiation_type             MoK\a
_diffrn_radiation_wavelength       0.71073
_diffrn_source                     ?
_reflns_Friedel_coverage           0.000
_reflns_Friedel_fraction_full      .
_reflns_Friedel_fraction_max       .
_reflns_number_gt                  2848
_reflns_number_total               3035
_reflns_special_details
;
 Reflections were merged by SHELXL according to the crystal
 class for the calculation of statistics and refinement.
 
 _reflns_Friedel_fraction is defined as the number of unique
 Friedel pairs measured divided by the number that would be
 possible theoretically, ignoring centric projections and
 systematic absences.
;
_reflns_threshold_expression       'I > 2\s(I)'
_computing_cell_refinement         'SAINT v8.27A (Bruker, 2012)'
_computing_data_collection         ?
_computing_data_reduction          'SAINT v8.27A (Bruker, 2012)'
_computing_molecular_graphics      'Olex2 (Dolomanov et al., 2009)'
_computing_publication_material    'Olex2 (Dolomanov et al., 2009)'
_computing_structure_refinement    'ShelXL (Sheldrick, 2015)'
_computing_structure_solution      ?
_refine_diff_density_max           1.462
_refine_diff_density_min           -1.711
_refine_diff_density_rms           0.275
_refine_ls_extinction_coef         .
_refine_ls_extinction_method       none
_refine_ls_goodness_of_fit_ref     1.089
_refine_ls_hydrogen_treatment      constr
_refine_ls_matrix_type             full
_refine_ls_number_parameters       126
_refine_ls_number_reflns           3035
_refine_ls_number_restraints       0
_refine_ls_R_factor_all            0.0277
_refine_ls_R_factor_gt             0.0255
_refine_ls_restrained_S_all        1.089
_refine_ls_shift/su_max            0.001
_refine_ls_shift/su_mean           0.000
_refine_ls_structure_factor_coef   Fsqd
_refine_ls_weighting_details      
 'w=1/[\s^2^(Fo^2^)+(0.0436P)^2^+1.2014P] where P=(Fo^2^+2Fc^2^)/3'
_refine_ls_weighting_scheme        calc
_refine_ls_wR_factor_gt            0.0731
_refine_ls_wR_factor_ref           0.0744
_refine_special_details            ?
_olex2_refinement_description
;
1. Fixed Uiso
 At 1.2 times of:
  All C(H) groups, All C(H,H) groups, All N(H,H,H) groups
2.a Secondary CH2 refined with riding coordinates:
 C7(H7A,H7B), C8(H8A,H8B)
2.b Aromatic/amide H refined with riding coordinates:
 C2(H2), C3(H3), C4(H4), C6(H6)
2.c Idealised Me refined as rotating group:
 N1(H1A,H1B,H1C), N2(H2A,H2B,H2C)
;
_atom_sites_solution_hydrogens     geom
_atom_sites_solution_primary       ?
_atom_sites_solution_secondary     ?
loop_
  _atom_site_label
  _atom_site_type_symbol
  _atom_site_fract_x
  _atom_site_fract_y
  _atom_site_fract_z
  _atom_site_U_iso_or_equiv
  _atom_site_adp_type
  _atom_site_occupancy
  _atom_site_site_symmetry_order
  _atom_site_calc_flag
  _atom_site_refinement_flags_posn
  _atom_site_refinement_flags_adp
  _atom_site_refinement_flags_occupancy
  _atom_site_disorder_assembly
  _atom_site_disorder_group
 N1 N 0.7991(4) 0.2771(3) 0.0432(5) 0.0206(9) Uani 1 1 d . . . . .
 H1A H 0.8632 0.2821 -0.0046 0.025 Uiso 1 1 calc GR . . . .
 H1B H 0.8124 0.2302 0.1066 0.025 Uiso 1 1 calc GR . . . .
 H1C H 0.7959 0.3252 0.1007 0.025 Uiso 1 1 calc GR . . . .
 N2 N 0.2008(4) 0.3806(3) 0.0502(5) 0.0233(10) Uani 1 1 d . . . . .
 H2A H 0.2109 0.4111 -0.0335 0.028 Uiso 1 1 calc GR . . . .
 H2B H 0.1507 0.4107 0.0993 0.028 Uiso 1 1 calc GR . . . .
 H2C H 0.1643 0.3290 0.0177 0.028 Uiso 1 1 calc GR . . . .
 C1 C 0.4011(5) 0.2945(4) 0.1083(6) 0.0220(11) Uani 1 1 d . . . . .
 C2 C 0.3761(5) 0.2096(4) 0.1358(6) 0.0234(11) Uani 1 1 d . . . . .
 H2 H 0.3104 0.1964 0.1845 0.028 Uiso 1 1 calc R . . . .
 C3 C 0.4457(5) 0.1431(4) 0.0930(6) 0.0252(12) Uani 1 1 d . . . . .
 H3 H 0.4267 0.0850 0.1114 0.030 Uiso 1 1 calc R . . . .
 C4 C 0.5432(5) 0.1618(4) 0.0235(6) 0.0225(11) Uani 1 1 d . . . . .
 H4 H 0.5915 0.1166 -0.0049 0.027 Uiso 1 1 calc R . . . .
 C5 C 0.5695(5) 0.2469(4) -0.0042(6) 0.0187(10) Uani 1 1 d . . . . .
 C6 C 0.4973(5) 0.3130(4) 0.0362(6) 0.0193(11) Uani 1 1 d . . . . .
 H6 H 0.5139 0.3711 0.0143 0.023 Uiso 1 1 calc R . . . .
 C7 C 0.6765(5) 0.2669(4) -0.0778(6) 0.0240(12) Uani 1 1 d . . . . .
 H7A H 0.6845 0.2199 -0.1500 0.029 Uiso 1 1 calc R . . . .
 H7B H 0.6574 0.3207 -0.1391 0.029 Uiso 1 1 calc R . . . .
 C8 C 0.3274(5) 0.3658(4) 0.1613(7) 0.0292(13) Uani 1 1 d . . . . .
 H8A H 0.3152 0.3511 0.2652 0.035 Uiso 1 1 calc R . . . .
 H8B H 0.3770 0.4198 0.1719 0.035 Uiso 1 1 calc R . . . .
 Pb1 Pb 0.0000 0.0000 1.0000 0.01654(9) Uani 1 2 d S T P . .
 I1 I 0.12406(3) -0.07281(2) 0.73354(4) 0.02128(11) Uani 1 1 d . . . . .
 I2 I 0.05199(3) 0.18735(2) 0.87760(4) 0.01947(10) Uani 1 1 d . . . . .
 I3 I 0.26271(3) -0.02281(2) 1.26567(4) 0.02123(10) Uani 1 1 d . . . . .

loop_
  _atom_site_aniso_label
  _atom_site_aniso_U_11
  _atom_site_aniso_U_22
  _atom_site_aniso_U_33
  _atom_site_aniso_U_23
  _atom_site_aniso_U_13
  _atom_site_aniso_U_12
 N1 0.016(2) 0.026(3) 0.020(2) 0.0015(18) 0.0077(17) -0.0012(18)
 N2 0.021(2) 0.021(2) 0.028(2) -0.0036(19) 0.0061(19) -0.0035(19)
 C1 0.011(2) 0.039(3) 0.013(2) -0.004(2) -0.0032(18) -0.003(2)
 C2 0.017(3) 0.031(3) 0.023(3) 0.005(2) 0.007(2) -0.007(2)
 C3 0.019(3) 0.025(3) 0.029(3) 0.007(2) 0.002(2) -0.007(2)
 C4 0.021(3) 0.022(3) 0.024(3) 0.001(2) 0.004(2) 0.002(2)
 C5 0.015(2) 0.026(3) 0.014(2) 0.000(2) 0.0009(18) -0.005(2)
 C6 0.017(3) 0.024(3) 0.015(2) 0.000(2) 0.0011(19) -0.005(2)
 C7 0.016(3) 0.040(4) 0.017(2) 0.003(2) 0.005(2) -0.004(2)
 C8 0.020(3) 0.038(4) 0.028(3) -0.010(3) 0.003(2) 0.000(2)
 Pb1 0.01813(16) 0.01505(16) 0.01726(15) 0.00027(9) 0.00595(11) 0.00208(10)
 I1 0.0279(2) 0.01590(19) 0.02371(19) -0.00003(12) 0.01336(15) 0.00351(13)
 I2 0.01858(18) 0.01536(19) 0.02361(18) -0.00058(12) 0.00371(13) -0.00084(12)
 I3 0.01949(19) 0.0199(2) 0.02413(19) 0.00246(13) 0.00514(14) -0.00069(13)

_geom_special_details
;
 All esds (except the esd in the dihedral angle between two l.s. planes)
 are estimated using the full covariance matrix.  The cell esds are taken
 into account individually in the estimation of esds in distances, angles
 and torsion angles; correlations between esds in cell parameters are only
 used when they are defined by crystal symmetry.  An approximate (isotropic)
 treatment of cell esds is used for estimating esds involving l.s. planes.
;
loop_
  _geom_bond_atom_site_label_1
  _geom_bond_atom_site_label_2
  _geom_bond_distance
  _geom_bond_site_symmetry_2
  _geom_bond_publ_flag
 N1 C7 1.502(7) . ?
 N2 C8 1.503(7) . ?
 C1 C2 1.383(8) . ?
 C1 C6 1.392(7) . ?
 C1 C8 1.513(8) . ?
 C2 C3 1.392(8) . ?
 C3 C4 1.391(8) . ?
 C4 C5 1.389(8) . ?
 C5 C6 1.396(8) . ?
 C5 C7 1.509(7) . ?
 Pb1 I1 3.2119(6) . ?
 Pb1 I1 3.2118(6) 3_557 ?
 Pb1 I2 3.2073(6) 3_557 ?
 Pb1 I2 3.2073(6) . ?
 Pb1 I3 3.2483(7) . ?
 Pb1 I3 3.2484(7) 3_557 ?

loop_
  _geom_angle_atom_site_label_1
  _geom_angle_atom_site_label_2
  _geom_angle_atom_site_label_3
  _geom_angle
  _geom_angle_site_symmetry_1
  _geom_angle_site_symmetry_3
  _geom_angle_publ_flag
 C2 C1 C6 119.0(5) . . ?
 C2 C1 C8 120.0(5) . . ?
 C6 C1 C8 121.0(5) . . ?
 C1 C2 C3 121.0(5) . . ?
 C4 C3 C2 120.0(5) . . ?
 C5 C4 C3 119.6(5) . . ?
 C4 C5 C6 120.0(5) . . ?
 C4 C5 C7 119.3(5) . . ?
 C6 C5 C7 120.7(5) . . ?
 C1 C6 C5 120.6(5) . . ?
 N1 C7 C5 111.4(4) . . ?
 N2 C8 C1 112.6(4) . . ?
 I1 Pb1 I1 180.0 3_557 . ?
 I1 Pb1 I3 88.07(2) 3_557 . ?
 I1 Pb1 I3 91.93(2) . . ?
 I1 Pb1 I3 91.93(2) 3_557 3_557 ?
 I1 Pb1 I3 88.07(2) . 3_557 ?
 I2 Pb1 I1 94.176(14) 3_557 . ?
 I2 Pb1 I1 94.177(14) . 3_557 ?
 I2 Pb1 I1 85.824(14) . . ?
 I2 Pb1 I1 85.823(14) 3_557 3_557 ?
 I2 Pb1 I2 180.0 3_557 . ?
 I2 Pb1 I3 98.292(12) . . ?
 I2 Pb1 I3 98.293(12) 3_557 3_557 ?
 I2 Pb1 I3 81.707(12) 3_557 . ?
 I2 Pb1 I3 81.707(12) . 3_557 ?
 I3 Pb1 I3 180.0 . 3_557 ?

loop_
  _geom_torsion_atom_site_label_1
  _geom_torsion_atom_site_label_2
  _geom_torsion_atom_site_label_3
  _geom_torsion_atom_site_label_4
  _geom_torsion
  _geom_torsion_site_symmetry_1
  _geom_torsion_site_symmetry_2
  _geom_torsion_site_symmetry_3
  _geom_torsion_site_symmetry_4
  _geom_torsion_publ_flag
 C1 C2 C3 C4 0.9(8) . . . . ?
 C2 C1 C6 C5 -1.6(7) . . . . ?
 C2 C1 C8 N2 -81.2(7) . . . . ?
 C2 C3 C4 C5 -0.6(8) . . . . ?
 C3 C4 C5 C6 -0.7(8) . . . . ?
 C3 C4 C5 C7 179.2(5) . . . . ?
 C4 C5 C6 C1 1.8(8) . . . . ?
 C4 C5 C7 N1 -88.8(6) . . . . ?
 C6 C1 C2 C3 0.3(8) . . . . ?
 C6 C1 C8 N2 100.9(6) . . . . ?
 C6 C5 C7 N1 91.1(6) . . . . ?
 C7 C5 C6 C1 -178.1(5) . . . . ?
 C8 C1 C2 C3 -177.7(5) . . . . ?
 C8 C1 C6 C5 176.3(5) . . . . ?

_shelx_res_file
;
    mo_cjb20200614_0m_pl.res created by SHELXL-2014/7

TITL mo_cjb20200614_0m_a.res in P-1 New: P21/c
CELL 0.71073 10.952 15.539 8.865 90 104.525 90
ZERR 2 0.003 0.003 0.002 0 0.003 0
LATT 1
SYMM -X,0.5+Y,0.5-Z
SFAC C H I N Pb
UNIT 32 56 12 8 2

L.S. 20
PLAN  -20
SIZE 0.45 0.36 0.32
TEMP -123.15
CONF
fmap 2
acta
REM <olex2.extras>
REM <HklSrc "%.\\mo_CJB20200614_0m.hkl">
REM </olex2.extras>

WGHT    0.043600    1.201400
FVAR       0.20752
N1    4    0.799084    0.277109    0.043154    11.00000    0.01642    0.02648 =
         0.02045    0.00149    0.00767   -0.00116
AFIX 137
H1A   2    0.863233    0.282130   -0.004601    11.00000   -1.20000
H1B   2    0.812432    0.230200    0.106633    11.00000   -1.20000
H1C   2    0.795879    0.325162    0.100709    11.00000   -1.20000
AFIX   0
N2    4    0.200833    0.380630    0.050233    11.00000    0.02096    0.02144 =
         0.02764   -0.00359    0.00614   -0.00349
AFIX 137
H2A   2    0.210876    0.411124   -0.033464    11.00000   -1.20000
H2B   2    0.150699    0.410665    0.099281    11.00000   -1.20000
H2C   2    0.164287    0.329048    0.017651    11.00000   -1.20000
AFIX   0
C1    1    0.401141    0.294545    0.108269    11.00000    0.01086    0.03872 =
         0.01316   -0.00369   -0.00315   -0.00281
C2    1    0.376105    0.209556    0.135767    11.00000    0.01740    0.03126 =
         0.02269    0.00463    0.00707   -0.00659
AFIX  43
H2    2    0.310415    0.196354    0.184527    11.00000   -1.20000
AFIX   0
C3    1    0.445741    0.143077    0.093047    11.00000    0.01942    0.02451 =
         0.02924    0.00732    0.00162   -0.00700
AFIX  43
H3    2    0.426713    0.084956    0.111382    11.00000   -1.20000
AFIX   0
C4    1    0.543239    0.161803    0.023473    11.00000    0.02091    0.02184 =
         0.02391    0.00057    0.00389    0.00188
AFIX  43
H4    2    0.591544    0.116639   -0.004910    11.00000   -1.20000
AFIX   0
C5    1    0.569487    0.246931   -0.004215    11.00000    0.01538    0.02582 =
         0.01355   -0.00046    0.00087   -0.00452
C6    1    0.497287    0.313009    0.036187    11.00000    0.01717    0.02369 =
         0.01539    0.00007    0.00115   -0.00459
AFIX  43
H6    2    0.513937    0.371063    0.014283    11.00000   -1.20000
AFIX   0
C7    1    0.676474    0.266934   -0.077783    11.00000    0.01600    0.03985 =
         0.01671    0.00265    0.00514   -0.00416
AFIX  23
H7A   2    0.684451    0.219875   -0.149986    11.00000   -1.20000
H7B   2    0.657380    0.320684   -0.139135    11.00000   -1.20000
AFIX   0
C8    1    0.327446    0.365849    0.161308    11.00000    0.02035    0.03774 =
         0.02779   -0.00959    0.00270   -0.00027
AFIX  23
H8A   2    0.315213    0.351115    0.265175    11.00000   -1.20000
H8B   2    0.377019    0.419773    0.171937    11.00000   -1.20000
AFIX   0

PB1   5    0.000000    0.000000    1.000000    10.50000    0.01813    0.01505 =
         0.01726    0.00027    0.00595    0.00208
I1    3    0.124058   -0.072812    0.733535    11.00000    0.02792    0.01590 =
         0.02371   -0.00003    0.01336    0.00351
I2    3    0.051991    0.187349    0.877596    11.00000    0.01858    0.01536 =
         0.02361   -0.00058    0.00371   -0.00084
I3    3    0.262713   -0.022813    1.265666    11.00000    0.01949    0.01988 =
         0.02413    0.00246    0.00514   -0.00069
HKLF 4 1 0 0 1 0 -1 0 1 0 0

REM  mo_cjb20200614_0m_a.res in P-1 New: P21/c
REM R1 =  0.0255 for    2848 Fo > 4sig(Fo)  and  0.0277 for all    3035 data
REM    126 parameters refined using      0 restraints

END

WGHT      0.0436      1.2014

REM Highest difference peak  1.462,  deepest hole -1.711,  1-sigma level  0.275
Q1    1  -0.0197  0.0559  0.9332  11.00000  0.05    1.46
Q2    1   0.0220  0.0573  1.0734  11.00000  0.05    1.37
Q3    1   0.0806  0.1312  0.9373  11.00000  0.05    1.09
Q4    1   0.2423 -0.0768  1.2074  11.00000  0.05    1.05
Q5    1   0.1445 -0.1310  0.7963  11.00000  0.05    1.03
Q6    1   0.2450  0.0349  1.2013  11.00000  0.05    1.02
Q7    1   0.0763  0.2437  0.9467  11.00000  0.05    1.01
Q8    1   0.0407  0.2450  0.7965  11.00000  0.05    1.00
Q9    1   0.0320  0.1333  0.8188  11.00000  0.05    0.96
Q10   1   0.1163 -0.1218  0.7283  11.00000  0.05    0.94
Q11   1   0.1074 -0.1315  0.6557  11.00000  0.05    0.93
Q12   1  -0.1481  0.0906  0.8099  11.00000  0.05    0.88
Q13   1   0.1007 -0.0182  0.6614  11.00000  0.05    0.86
Q14   1  -0.0879  0.0008  0.8537  11.00000  0.05    0.84
Q15   1  -0.0733  0.0409  0.9991  11.00000  0.05    0.83
Q16   1   0.2802  0.0354  1.3388  11.00000  0.05    0.81
Q17   1  -0.0586 -0.0893  0.6462  11.00000  0.05    0.79
Q18   1   0.1842  0.0388  1.1313  11.00000  0.05    0.77
Q19   1  -0.0636  0.1103  0.7546  11.00000  0.05    0.77
Q20   1   0.2452  0.0256  1.0215  11.00000  0.05    0.77
;
_shelx_res_checksum                47719
_shelx_hkl_file
;
   1   0   0    0.87    0.51
   1   0   0    2.15    0.66
   2   0   0  510.88   29.82
  -2   0   0  467.53   33.54
   3   0   0    0.08    1.18
  -3   0   0    2.34    2.82
   3   0   0    3.88    1.51
   4   0   0 2652.78  141.10
  -4   0   0 2415.78  167.40
   4   0   0 2500.26  150.86
  -5   0   0    5.29    5.70
   5   0   0   -3.03    2.51
   5   0   0    2.32    2.29
  -6   0   0  372.70   28.67
   6   0   0  357.92   23.44
   6   0   0  369.94   21.88
  -7   0   0    0.42    6.21
   7   0   0    1.26    2.58
   7   0   0    6.99    3.29
   8   0   0 2885.12  173.15
  -8   0   0 2974.03  193.90
   8   0   0 2800.02  161.72
   9   0   0    0.03    2.85
  -9   0   0   -2.98    7.82
   9   0   0   -1.39    3.64
  10   0   0    4.50    3.30
  10   0   0    9.82    4.67
 -10   0   0    8.15    8.95
   0   1   0    0.83    0.68
  -1  -1   0  926.92   65.14
   1  -1   0 1032.44   55.01
   1  -1   0  972.05   58.84
   1   1   0 1008.96   58.74
   1   1   0 1021.47   54.98
  -1   1   0  942.75   64.95
   2  -1   0  461.81   29.33
   2  -1   0  495.26   27.40
  -2  -1   0  455.94   33.19
   2   1   0  482.06   29.23
   2   1   0  497.19   27.39
  -2   1   0  448.29   32.74
   3  -1   0 1465.67   88.68
  -3  -1   0 1431.62   98.69
   3  -1   0 1550.74   82.91
  -3   1   0 1424.84   98.33
   3   1   0 1504.44   88.60
   3   1   0 1515.80   82.88
   4  -1   0   66.18    6.04
   4  -1   0   65.14    5.50
  -4  -1   0   68.07   10.08
   4   1   0   62.47    5.83
  -4   1   0   60.01    7.80
   4   1   0   67.01    5.40
   5  -1   0  105.35    7.80
   5  -1   0  117.92    8.62
  -5  -1   0  115.15   13.98
   5   1   0   98.98    8.33
  -5   1   0  102.80   12.69
   5   1   0  103.72    7.88
  -6  -1   0  364.31   27.44
   6  -1   0  332.10   20.23
   6  -1   0  330.12   21.79
   6   1   0  339.82   21.73
   6   1   0  330.92   20.25
  -6   1   0  332.46   26.54
  -7  -1   0 2111.48  140.84
   7  -1   0 2068.85  125.14
   7  -1   0 2071.18  116.88
   7   1   0 2099.08  125.07
  -7   1   0 2118.17  140.04
   7   1   0 2012.30  116.84
  -8  -1   0   73.13   12.83
   8  -1   0   77.70    8.59
   8  -1   0   81.91    7.59
  -8   1   0   83.74   12.24
   8   1   0   80.51    7.54
   8   1   0   72.31    8.38
   9  -1   0    9.04    4.31
  -9  -1   0   -0.13    8.46
   9  -1   0    9.57    3.29
  -9   1   0    1.73    7.74
   9   1   0    3.42    3.03
   9   1   0    7.62    4.13
 -10  -1   0  127.23   18.01
  10  -1   0  115.19    9.80
  10  -1   0  126.19   11.48
 -10   1   0  102.43   15.64
  10   1   0  107.49    9.65
   0  -2   0  774.54   46.79
  -1  -2   0   13.39    3.02
   1  -2   0   10.07    2.07
   1  -2   0   14.29    1.81
  -1  -2   0    9.31    2.65
  -1   2   0   19.08    2.38
   1   2   0   12.05    1.38
   1   2   0   10.38    1.24
  -1   2   0   11.87    1.39
   2  -2   0 2039.13  109.92
   2  -2   0 1926.91  117.58
  -2  -2   0 1865.54  130.25
   2   2   0 2065.23  109.89
  -2   2   0 1889.88  129.75
   2   2   0 2034.51  117.40
  -3  -2   0 1267.00   88.61
   3  -2   0 1313.18   79.44
   3  -2   0 1390.58   74.23
   3   2   0 1350.11   79.25
  -3   2   0 1303.19   87.98
  -4  -2   0 6792.24  386.46
   4  -2   0 7390.23  435.48
   4  -2   0 7596.18  407.21
  -4  -2   0 6960.39  481.33
   4   2   0 7576.64  435.31
  -4   2   0 7365.29  480.68
   4   2   0 7598.85  407.36
   5  -2   0  468.17   29.21
  -5  -2   0  452.64   34.99
   5  -2   0  474.69   27.13
   5   2   0  467.25   27.11
  -5   2   0  455.68   33.67
   5   2   0  470.49   29.00
   6  -2   0   74.95    6.46
   6  -2   0   79.80    7.40
  -6  -2   0   80.06   11.26
   6   2   0   79.69    7.15
   6   2   0   73.00    6.59
  -6   2   0   83.20   11.41
   7  -2   0    1.35    2.58
   7  -2   0    4.34    3.41
  -7  -2   0   11.06    7.54
   7   2   0    4.15    3.16
   7   2   0   -0.49    2.50
  -7   2   0    7.64    6.09
  -8  -2   0  422.17   34.26
   8  -2   0  400.02   24.00
   8  -2   0  380.99   26.00
   8   2   0  389.90   25.83
  -8   2   0  404.65   31.89
   8   2   0  380.95   23.91
   9  -2   0    4.96    4.15
   9  -2   0    6.35    3.25
  -9  -2   0   10.53    9.12
   9   2   0    7.11    3.23
   9   2   0   10.51    4.34
  -9   2   0    8.33    7.69
  10  -2   0    6.21    4.46
  10  -2   0    4.49    3.25
 -10  -2   0   -8.62    9.14
  10   2   0    5.71    3.28
 -10   2   0   -0.57    7.59
   0  -3   0    3.68    3.00
   0  -3   0    5.84    2.86
   0   3   0    6.22    2.96
  -1  -3   0   44.40    6.43
  -1  -3   0   39.23    4.60
   1  -3   0   39.48    5.06
   1  -3   0   48.70    4.64
   1   3   0   54.89    3.76
  -1   3   0   48.34    3.99
   1   3   0   56.60    4.08
  -2  -3   0  104.53    8.81
   2  -3   0  134.42    8.81
  -2  -3   0  121.04   11.10
   2  -3   0  125.17    7.76
  -2   3   0  144.26    9.71
  -2   3   0  133.17    8.00
   2   3   0  138.94    8.03
   2   3   0  135.83    8.35
   3  -3   0 3678.13  196.03
  -3  -3   0 3301.88  232.12
   3  -3   0 3457.83  209.68
   3   3   0 3606.32  209.41
   3   3   0 3589.60  195.98
  -3   3   0 3484.86  231.32
  -4  -3   0   62.81    7.65
   4  -3   0   81.09    7.27
   4  -3   0   84.72    6.42
  -4  -3   0   66.86    9.97
   4   3   0   85.93    6.78
   4   3   0   82.79    6.32
  -4   3   0   95.73    9.80
  -5  -3   0  692.52   38.11
   5  -3   0  684.84   43.07
   5  -3   0  721.72   40.13
  -5  -3   0  670.47   50.08
  -5   3   0  718.32   48.52
   5   3   0  700.90   40.11
   5   3   0  708.29   42.80
   6  -3   0  222.04   15.31
  -6  -3   0  209.80   21.11
   6  -3   0  227.51   14.04
   6   3   0  217.89   14.92
   6   3   0  210.76   13.93
  -6   3   0  232.83   18.75
   7  -3   0  326.05   20.17
   7  -3   0  340.80   22.07
  -7  -3   0  304.57   28.87
  -7   3   0  357.08   26.54
   7   3   0  337.03   21.67
   7   3   0  307.24   20.07
   8  -3   0   29.71    5.19
  -8  -3   0   35.79   10.73
   8  -3   0   22.82    4.08
   8   3   0   33.58    5.10
   8   3   0   27.46    4.32
  -8   3   0   26.82    7.90
   9  -3   0  103.38    9.34
  -9  -3   0  112.82   17.10
   9  -3   0  119.37   10.98
   9   3   0  112.24    9.45
  -9   3   0  106.65   15.94
  10  -3   0   11.25    3.73
  10  -3   0   13.39    5.05
 -10  -3   0    3.25   10.24
 -10   3   0    6.25    7.52
  10   3   0   13.02    3.76
   0  -4   0 1963.58  107.24
   0   4   0 1706.79  100.46
   0   4   0 1690.80  117.19
  -1  -4   0 1528.68   87.01
   1  -4   0 1408.11   86.67
  -1  -4   0 1433.02  107.46
   1  -4   0 1599.38   97.63
  -1   4   0 1774.18   91.34
   1   4   0 1850.86   97.30
  -1   4   0 1748.21  106.91
   1   4   0 1676.37   91.28
   2  -4   0   96.06    6.82
  -2  -4   0   95.35    7.88
   2  -4   0  101.84    7.47
  -2  -4   0   90.25    9.64
   2   4   0  108.11    6.82
   2   4   0  109.88    6.75
  -3  -4   0  115.36   10.19
   3  -4   0  135.96    9.97
  -3  -4   0  128.90   13.69
   3  -4   0  146.57    8.49
  -3   4   0  139.43    8.95
  -3   4   0  163.57   11.33
   3   4   0  141.72    8.96
   3   4   0  144.12    9.39
   4  -4   0 1519.11   91.73
  -4  -4   0 1410.57  102.92
   4   4   0 1562.24   91.33
  -4   4   0 1555.74  101.39
   4   4   0 1566.05   85.60
  -5  -4   0   18.62    7.08
   5  -4   0   22.59    3.94
  -5  -4   0   20.83    3.85
   5  -4   0   26.55    3.40
   5   4   0   25.61    3.55
   5   4   0   25.03    3.33
  -5   4   0   34.05    5.46
   6  -4   0   77.63    7.84
  -6  -4   0   84.71   12.12
   6  -4   0   77.90    6.87
   6   4   0   77.42    6.85
   6   4   0   85.33    7.31
  -6   4   0   82.82   10.67
  -7  -4   0  343.25   30.41
   7  -4   0  338.45   21.16
   7  -4   0  345.50   23.12
   7   4   0  329.92   21.11
  -7   4   0  353.84   27.01
   7   4   0  368.08   22.76
   8  -4   0  484.85   28.48
   8  -4   0  490.56   31.03
  -8  -4   0  438.00   39.69
   8   4   0  455.30   28.42
  -8   4   0  488.26   35.96
   9  -4   0  117.62   11.45
  -9  -4   0  113.00   17.93
   9  -4   0  126.65    9.99
   9   4   0  117.23    9.87
  -9   4   0  118.49   15.92
  10  -4   0   62.11    8.37
 -10  -4   0   65.65   15.50
 -10   4   0   83.41   12.34
  10   4   0   74.33    8.00
   0  -5   0   -0.34    2.62
   0  -5   0    1.29    2.77
   0   5   0    0.63    2.72
   1  -5   0 2021.95  111.45
  -1  -5   0 2130.35  111.77
   1  -5   0 2080.91  125.56
  -1  -5   0 1946.66  137.98
   1   5   0 2039.08  117.39
  -1   5   0 2186.97  117.51
   1   5   0 2261.84  125.21
  -2  -5   0   22.64    4.15
   2  -5   0   28.92    3.53
   2  -5   0   24.55    3.36
  -2  -5   0   22.23    4.81
   2   5   0   26.02    3.04
   2   5   0   32.16    3.05
  -2   5   0   38.80    3.61
   3  -5   0   20.20    3.59
  -3  -5   0   17.89    6.34
  -3  -5   0   13.93    4.60
   3  -5   0   16.02    3.08
   3   5   0   20.14    2.79
   3   5   0   18.66    2.62
  -3   5   0   20.78    2.79
   4  -5   0    1.44    3.04
  -4  -5   0   -2.16    6.47
  -4  -5   0    2.74    4.14
   4   5   0    1.71    2.20
  -4   5   0    3.44    2.08
   4   5   0    3.06    2.46
  -5  -5   0   25.12    7.44
   5  -5   0   25.29    4.11
  -5  -5   0   17.73    4.10
  -5   5   0   29.05    3.41
   5   5   0   22.89    3.43
   5   5   0   25.01    3.39
  -6  -5   0  124.45   17.33
   6  -5   0  131.73   10.96
   6   5   0  132.78   10.30
  -6   5   0  149.98   13.34
   6   5   0  144.06    9.87
  -7  -5   0  797.62   61.61
   7  -5   0  848.05   52.19
   7   5   0  852.33   51.68
  -7   5   0  862.14   58.33
   7   5   0  827.28   48.40
   8  -5   0    5.68    4.27
  -8  -5   0    4.75    9.29
   8   5   0    9.16    3.42
  -8   5   0    6.84    5.84
  -9  -5   0  411.23   37.47
   9  -5   0  419.17   27.38
   9   5   0  378.60   24.76
  -9   5   0  401.77   31.72
 -10  -5   0    1.94   10.83
  10  -5   0   16.89    5.38
 -10   5   0   13.65    7.26
  10   5   0    8.59    3.71
 -10   5   0    8.42    4.02
   0  -6   0 1603.50   84.33
   0  -6   0 1631.24   94.79
   0   6   0 1475.31   89.03
  -1  -6   0  617.05   38.16
   1  -6   0  592.12   31.27
   1  -6   0  542.57   35.15
   1   6   0  524.56   34.59
   1   6   0  529.26   32.85
  -2  -6   0  969.82   70.49
   2  -6   0 1004.42   63.66
  -2  -6   0 1030.94   57.21
   2  -6   0  892.68   56.45
  -2   6   0 1107.94   69.28
   2   6   0 1136.67   59.58
  -2   6   0 1107.88   59.48
   2   6   0 1124.77   63.05
  -3  -6   0   41.39    8.02
   3  -6   0   43.32    5.29
  -3  -6   0   45.58    6.19
   3  -6   0   42.34    4.77
  -3   6   0   50.35    5.26
   3   6   0   50.82    5.52
   3   6   0   48.00    4.96
   4  -6   0   29.08    4.43
  -4  -6   0   22.32    4.98
   4  -6   0   28.79    3.31
  -4  -6   0   20.87    7.20
   4   6   0   26.91    3.54
  -4   6   0   23.71    3.24
  -5  -6   0    0.57    3.65
  -5  -6   0    0.21    6.31
   5  -6   0    6.31    3.33
   5   6   0    5.92    2.53
  -5   6   0    1.61    2.24
   5   6   0    4.41    2.54
   6  -6   0  450.55   28.02
  -6  -6   0  366.80   34.20
  -6  -6   0  389.33   25.55
  -6   6   0  457.25   31.20
   6   6   0  442.91   27.31
   6   6   0  435.42   25.79
  -6   6   0  445.20   25.63
   7  -6   0  237.58   17.47
  -7  -6   0  223.58   25.07
   7   6   0  232.54   15.80
  -7   6   0  251.36   20.15
  -7   6   0  251.88   15.74
  -8  -6   0  362.97   37.31
   8  -6   0  448.14   29.15
  -8   6   0  448.66   26.49
  -8   6   0  447.69   32.86
   8   6   0  438.29   26.59
  -9  -6   0   55.17   14.28
   9  -6   0   64.46    8.05
  -9   6   0   63.52    9.90
  -9   6   0   64.92    6.86
   9   6   0   62.10    7.50
  10  -6   0  169.94   14.59
 -10  -6   0  142.50   22.18
  10   6   0  146.29   12.27
 -10   6   0  182.68   12.86
 -10   6   0  138.21   16.96
   0  -7   0    2.13    3.72
   0  -7   0    2.32    3.79
   0   7   0    2.52    4.05
  -1  -7   0  558.02   31.02
  -1  -7   0  594.84   37.05
   1  -7   0  549.05   30.61
   1   7   0  455.55   32.20
   2  -7   0  413.79   27.96
  -2  -7   0  444.92   25.87
  -2  -7   0  437.96   31.19
   2  -7   0  379.84   24.89
   2   7   0  433.45   26.17
  -2   7   0  432.51   29.10
  -2   7   0  449.06   26.05
   2   7   0  462.73   27.04
  -3  -7   0  919.43   64.32
   3  -7   0  849.96   50.83
  -3  -7   0  919.91   51.83
   3  -7   0  918.67   57.44
   3   7   0  980.93   53.60
   3   7   0  932.20   56.59
  -3   7   0 1000.65   62.41
  -3   7   0  973.53   53.51
  -4  -7   0   65.26    6.96
   4  -7   0   68.91    7.44
   4  -7   0   65.99    6.33
  -4  -7   0   71.03    9.96
  -4   7   0   63.24    6.21
   4   7   0   66.84    6.18
   4   7   0   69.63    6.42
   5  -7   0  793.46   48.43
  -5  -7   0  700.74   43.48
  -5  -7   0  751.92   55.63
   5   7   0  792.91   44.94
  -5   7   0  805.67   52.97
  -5   7   0  790.83   44.80
   5   7   0  811.21   47.65
  -6  -7   0  690.62   53.61
   6  -7   0  753.64   45.81
  -6  -7   0  653.44   41.16
   6   7   0  759.56   42.48
  -6   7   0  758.49   50.27
  -6   7   0  748.21   42.25
  -7  -7   0   19.32    9.65
   7  -7   0   23.90    5.20
   7   7   0   13.22    3.72
  -7   7   0   19.16    5.49
  -7   7   0   19.87    3.82
   8  -7   0   43.62    6.95
  -8  -7   0   37.73   12.17
   8   7   0   46.80    5.77
  -8   7   0   43.81    7.86
  -8   7   0   49.78    5.65
   9  -7   0  192.37   15.67
  -9  -7   0  154.03   22.03
   9   7   0  173.74   13.34
  -9   7   0  193.48   13.58
 -10  -7   0   -6.02    9.97
  10  -7   0   -0.15    4.83
 -10   7   0    1.72    3.67
  10   7   0   -3.39    3.46
   0  -8   0  220.43   15.78
   0  -8   0  241.80   16.75
   0   8   0  220.62   16.80
  -1  -8   0 1561.41   81.15
   1  -8   0 1553.75   80.84
  -1  -8   0 1592.29   99.26
  -1   8   0 1272.64   85.34
  -2  -8   0 1406.52   88.87
  -2  -8   0 1420.99   72.38
   2  -8   0 1286.35   71.64
   2  -8   0 1192.10   80.70
   2   8   0 1284.99   75.67
  -2   8   0 1334.27   75.65
   2   8   0 1361.75   80.07
   3  -8   0 1168.26   72.82
   3  -8   0 1290.51   82.34
  -3  -8   0 1448.94   91.48
  -3  -8   0 1374.25   73.78
   3   8   0 1389.60   77.04
   3   8   0 1410.53   81.51
  -3   8   0 1388.92   76.87
  -3   8   0 1369.43   89.47
  -4  -8   0 1195.02   65.68
   4  -8   0 1095.48   64.45
  -4  -8   0 1257.12   82.16
   4  -8   0 1149.36   73.20
  -4   8   0 1260.42   68.21
  -4   8   0 1198.50   79.72
   4   8   0 1228.49   68.31
   4   8   0 1215.56   72.35
   5  -8   0  493.41   32.08
  -5  -8   0  473.62   29.21
  -5  -8   0  493.71   37.81
   5   8   0  501.98   31.45
  -5   8   0  515.02   34.59
   5   8   0  494.48   29.62
  -5   8   0  504.30   29.45
  -6  -8   0  542.11   36.56
  -6  -8   0  662.90   47.91
   6  -8   0  670.62   40.59
  -6   8   0  638.09   37.19
  -6   8   0  656.08   44.16
   6   8   0  639.90   37.43
  -7  -8   0  327.39   30.34
   7  -8   0  330.21   22.92
  -7   8   0  325.08   20.56
   7   8   0  323.96   20.82
  -8  -8   0   42.81   12.25
   8  -8   0   45.21    7.19
   8   8   0   40.28    5.82
  -8   8   0   41.41    5.42
   9  -8   0   95.30   11.37
  -9  -8   0   83.79   16.05
   9   8   0   81.19    8.93
  -9   8   0   86.85    8.86
   0  -9   0   -4.23    4.37
   0  -9   0    2.16    3.87
   0   9   0   26.58    5.79
  -1  -9   0   68.14    7.54
   1  -9   0   84.70    9.27
  -1  -9   0   94.09    8.95
   1  -9   0   74.97    9.87
  -1   9   0   67.19    8.19
   1   9   0   63.88    8.21
   2  -9   0  800.24   59.00
   2  -9   0 1014.17   52.58
  -2  -9   0 1108.96   64.87
  -2  -9   0 1046.55   53.18
   2   9   0  879.45   55.62
  -2   9   0  956.54   55.63
   2   9   0  893.57   58.40
   3  -9   0  408.69   29.46
  -3  -9   0  497.19   33.16
  -3  -9   0  461.80   27.01
   3  -9   0  414.48   26.04
  -3   9   0  477.55   27.57
   3   9   0  447.38   27.72
   3   9   0  463.52   28.46
  -4  -9   0  225.88   15.38
   4  -9   0  183.59   13.73
   4  -9   0  207.97   16.12
  -4  -9   0  236.26   19.71
   4   9   0  225.66   14.89
   4   9   0  227.01   14.79
  -4   9   0  218.92   14.50
   5  -9   0  668.88   43.78
  -5  -9   0  684.05   39.60
  -5  -9   0  768.77   50.50
  -5   9   0  676.01   40.37
   5   9   0  674.36   40.61
  -6  -9   0    2.11    5.11
  -6  -9   0    6.75    7.86
   6  -9   0    1.30    4.44
   6   9   0   -2.22    3.08
  -6   9   0    2.14    3.00
   7  -9   0   98.92   10.98
  -7  -9   0  104.24   15.03
  -7   9   0   89.65    8.65
   7   9   0   90.45    9.20
  -8  -9   0  350.41   31.28
   8  -9   0  329.53   23.51
  -8   9   0  316.06   20.72
   8   9   0  302.15   20.96
  -9  -9   0  113.65   17.54
   9  -9   0   98.66   12.24
  -9   9   0  114.36   10.13
   9   9   0   87.17    9.71
   0 -10   0 1517.07   93.06
   0 -10   0 1518.26   83.23
   0  10   0 1576.39   88.22
   1 -10   0 1290.15   80.06
  -1 -10   0 1406.71   71.57
   1 -10   0 1413.03   71.37
  -1  10   0 1293.75   75.66
   1  10   0 1141.76   75.38
  -2 -10   0  412.52   22.28
   2 -10   0  388.64   21.59
   2  10   0  299.49   23.22
  -2  10   0  361.77   23.19
   2  10   0  318.07   23.02
  -3 -10   0 2954.34  147.69
  -3 -10   0 3122.38  182.72
   3 -10   0 2409.00  165.60
   3 -10   0 2737.66  146.92
   3  10   0 2694.65  164.82
   3  10   0 2648.38  155.26
  -3  10   0 2713.21  155.03
   4 -10   0   16.43    5.22
   4 -10   0    9.06    3.89
  -4 -10   0    9.20    6.04
  -4 -10   0    6.36    4.51
  -4  10   0    7.37    3.69
   4  10   0    5.70    3.73
   5 -10   0 1689.72  110.37
  -5 -10   0 1817.38   98.57
  -5 -10   0 1997.66  123.08
   5  10   0 1775.12  103.06
  -5  10   0 1803.12  102.81
  -6 -10   0  198.46   20.49
  -6 -10   0  176.98   15.11
   6 -10   0  180.56   15.33
   6  10   0  171.86   13.57
  -6  10   0  183.86   13.37
  -7 -10   0  140.48   19.11
   7 -10   0  128.29   13.39
  -7  10   0  144.29   11.20
   7  10   0  126.94   11.60
  -8 -10   0  453.24   36.78
   8 -10   0  406.03   29.46
   8  10   0  398.64   26.68
  -8  10   0  433.76   26.46
   9 -10   0   94.70   12.35
  -9 -10   0   86.40   15.60
  -9  10   0   80.72    9.41
   9  10   0   87.89    9.83
   0 -11   0    6.42    4.20
   0  11   0    5.41    4.31
   1 -11   0 1331.76   69.83
   1 -11   0 1292.31   78.29
  -1  11   0 1250.00   74.05
   1  11   0 1237.20   74.15
   2 -11   0    8.49    4.14
   2 -11   0    1.47    4.54
  -2 -11   0   17.49    4.96
   2  11   0    9.34    5.07
  -2  11   0   19.45    5.30
   2  11   0    6.76    4.02
   3 -11   0   63.63    6.47
   3 -11   0   44.29    7.22
  -3 -11   0   55.58    6.74
  -3  11   0   50.62    6.70
   3  11   0   54.81    7.51
   3  11   0   47.20    6.54
  -4 -11   0  194.54   17.24
  -4 -11   0  190.48   14.15
   4 -11   0  161.07   14.87
   4 -11   0  158.93   12.55
  -4  11   0  177.93   13.61
   4  11   0  165.17   13.78
   5 -11   0    5.80    5.35
  -5 -11   0    7.94    6.80
  -5 -11   0    1.99    4.99
  -5  11   0   -0.78    3.53
   5  11   0    1.47    4.10
  -6 -11   0  544.76   32.44
  -6 -11   0  577.76   41.11
   6 -11   0  509.95   35.67
  -6  11   0  521.24   32.47
   6  11   0  518.76   32.89
   7 -11   0  538.50   38.25
  -7 -11   0  651.59   45.14
   7  11   0  544.04   35.23
  -7  11   0  577.44   34.82
   8 -11   0  246.47   20.65
  -8 -11   0  290.45   26.85
  -8  11   0  251.59   17.70
   8  11   0  237.16   18.08
   0 -12   0  816.89   52.29
   0 -12   0  833.15   47.36
   0  12   0  890.82   50.45
  -1 -12   0 2739.96  152.70
   1 -12   0 2708.93  171.43
   1 -12   0 2804.10  152.57
   1  12   0 3305.12  171.97
   1  12   0 2801.24  161.54
  -1  12   0 2757.33  161.25
   2 -12   0   50.43    7.32
   2 -12   0   60.10    6.61
  -2 -12   0   56.79    6.89
  -2  12   0   42.44    7.21
   2  12   0   62.29    8.41
  -3 -12   0  192.91   14.55
   3 -12   0  198.90   13.67
   3  12   0  146.59   14.93
  -3  12   0  176.62   15.00
  -4 -12   0  817.30   42.15
   4 -12   0  636.20   46.66
   4  12   0  697.14   44.16
  -4  12   0  762.10   43.82
  -5 -12   0  230.06   16.56
   5 -12   0  201.32   17.71
  -5  12   0  206.60   15.78
   5  12   0  193.85   16.29
  -6 -12   0   67.93    8.60
  -6 -12   0   80.85   12.78
   6 -12   0   58.54    9.21
   6  12   0   69.50    8.42
  -6  12   0   63.49    7.70
   7 -12   0  729.24   50.82
  -7 -12   0  897.47   58.09
   7  12   0  749.67   47.15
  -7  12   0  766.43   46.61
  -8 -12   0  289.28   26.05
   8 -12   0  231.42   20.61
   8  12   0  236.54   18.34
  -8  12   0  242.45   17.84
   0 -13   0    5.27    4.56
   0  13   0   10.29    4.97
   1 -13   0   27.45    5.41
  -1 -13   0   20.71    5.35
   1 -13   0   19.32    5.16
   1  13   0   34.73    5.69
   1  13   0   25.78    6.44
  -1  13   0   18.64    5.49
  -2 -13   0   43.13    6.49
   2 -13   0   50.13    6.54
   2 -13   0   35.73    6.66
  -2  13   0   36.97    6.89
   2  13   0   26.43    6.88
   3 -13   0  763.30   52.05
  -3  13   0  915.92   49.73
   3  13   0  775.76   49.81
  -4 -13   0   92.39    9.07
   4 -13   0   60.92    9.48
  -4  13   0   96.19   10.97
   4  13   0   69.62    9.55
  -5 -13   0  395.38   23.80
   5 -13   0  312.25   25.81
   5  13   0  320.00   24.33
  -5  13   0  378.14   23.86
  -6 -13   0  302.09   19.97
   6 -13   0  247.83   21.65
  -6  13   0  261.47   19.33
   6  13   0  270.58   20.19
   7 -13   0  122.35   14.70
  -7  13   0  132.09   12.10
   7  13   0  117.07   12.92
   8 -13   0   63.20   10.47
  -8  13   0   70.36    8.58
   8  13   0   64.45    8.89
   0 -14   0  238.47   17.01
   0 -14   0  229.10   17.02
   0  14   0  250.25   18.45
  -1 -14   0   23.47    5.57
   1 -14   0   17.76    5.37
   1  14   0   15.47    5.91
   1  14   0   22.63    5.21
  -2 -14   0   21.25    5.67
   2 -14   0   18.18    5.27
   2 -14   0   18.57    5.63
  -2  14   0   20.13    6.01
   2  14   0   23.89    6.92
   3 -14   0  576.52   30.89
   3 -14   0  469.08   34.72
  -3 -14   0  590.34   31.63
  -3  14   0  439.13   33.06
   4 -14   0  655.67   47.10
  -4  14   0  854.68   45.16
   4  14   0  666.99   45.05
   5 -14   0  153.36   17.71
  -5 -14   0  230.97   16.59
  -5  14   0  209.47   16.44
   6 -14   0   33.60    8.28
  -6 -14   0   48.81    7.66
   6  14   0   32.37    7.57
  -6  14   0   41.75    7.06
   7 -14   0   -7.60    6.06
  -7  14   0    1.48    4.47
   7  14   0    0.53    5.41
   1 -15   0  344.54   22.76
   1 -15   0  327.07   23.97
  -1 -15   0  358.46   22.97
  -1  15   0  339.44   23.91
   1  15   0  409.17   25.45
  -2 -15   0  344.46   22.35
   2 -15   0  324.71   23.91
   2 -15   0  356.65   22.04
   2  15   0  347.44   24.86
  -2  15   0  317.80   23.32
   3 -15   0  123.73   13.17
   3 -15   0  150.67   11.98
  -3  15   0  101.65   12.99
   3  15   0   89.82   12.10
   4 -15   0    0.46    5.72
  -4 -15   0    2.11    5.23
   4  15   0   -2.10    5.68
  -4  15   0   -1.62    5.19
  -5 -15   0   25.04    6.21
   5 -15   0    8.27    6.81
   5  15   0   10.20    6.57
  -5  15   0   22.33    6.46
   6 -15   0   67.38   11.16
  -6 -15   0  117.14   12.18
  -6  15   0  106.06   12.30
   6  15   0   78.07   11.12
   0 -16   0  878.54   52.81
   0  16   0  998.23   56.30
   1 -16   0   17.35    5.37
  -1 -16   0   18.66    5.77
  -1  16   0   46.50    7.00
   1  16   0   21.79    6.49
   2 -16   0  307.11   19.89
   2 -16   0  273.41   21.04
  -2 -16   0  293.33   20.22
  -2  16   0  294.07   21.20
   2  16   0  292.47   22.61
   3 -16   0    1.81    5.37
  -3 -16   0    4.10    5.13
   3 -16   0    6.70    4.99
   3  16   0   -4.31    6.01
  -3  16   0    1.69    4.97
  -4 -16   0    8.65    5.42
   4 -16   0   12.93    6.26
   4  16   0   -1.70    6.21
  -4  16   0    2.81    5.29
  -5 -16   0    6.46    5.34
   5 -16   0   -3.73    6.01
  -5  16   0    9.72    5.78
   5  16   0   -0.63    6.18
   6 -16   0   73.19   10.88
   6  16   0   68.31   10.72
   0 -17   0   13.55    5.45
   0  17   0   15.47    5.72
  -1 -17   0  275.39   19.64
   1 -17   0  264.87   19.29
   1 -17   0  263.15   20.35
  -1  17   0  301.00   20.78
   1  17   0  298.73   21.66
   2 -17   0  279.95   20.02
  -2 -17   0  268.25   19.29
   2 -17   0  265.10   18.92
  -2  17   0  263.81   20.03
   2  17   0  270.30   21.34
  -3 -17   0   40.94    6.96
   3 -17   0   41.99    6.67
   3 -17   0   39.91    7.24
  -3  17   0   27.84    6.65
   3  17   0   25.60    7.92
  -4 -17   0    2.81    5.17
   4 -17   0    6.55    5.77
   4  17   0   -9.74    5.93
  -4  17   0   -2.16    5.07
   5 -17   0  103.03   14.03
  -5 -17   0  127.03   12.63
  -5  17   0   97.20   12.03
   0 -18   0  175.10   15.54
   0  18   0  222.90   17.17
  -1 -18   0    4.52    5.05
   1 -18   0    3.23    5.15
  -1  18   0    9.29    5.47
   1  18   0    7.54    5.75
   2 -18   0  759.95   43.51
   2 -18   0  688.61   47.69
  -2 -18   0  734.42   43.72
  -2  18   0  739.82   46.12
   2  18   0  863.75   47.97
   3 -18   0  166.10   15.53
   3 -18   0  179.97   14.96
  -3 -18   0  191.57   15.50
  -3  18   0  183.15   16.00
   3  18   0  175.28   17.82
   4 -18   0   55.49    8.65
  -4 -18   0   52.41    7.76
   4  18   0   42.72    9.85
  -4  18   0   54.62    8.73
   0 -19   0    9.85    5.39
   0  19   0   12.76    5.72
  -1 -19   0   35.60    6.75
   1 -19   0   52.17    7.67
   1  19   0   52.07    8.69
  -1  19   0   47.28    7.85
  10   0  -1    6.90    3.32
  10   0  -1    6.26    4.30
 -10   0   1    5.97    8.52
   9   0  -1    1.45    2.91
   9   0  -1   -0.69    3.54
  -9   0   1    4.50    8.03
  -8   0   1 1541.62  102.29
   8   0  -1 1450.99   90.00
   8   0  -1 1460.25   83.92
  -7   0   1    3.85    6.23
   7   0  -1    1.36    2.38
   7   0  -1    7.62    3.20
  -6   0   1   40.46    7.76
   6   0  -1   43.40    5.55
   6   0  -1   40.53    4.87
  -5   0   1    2.18    5.57
   5   0  -1    2.14    2.19
   5   0  -1   -0.70    2.64
  -4   0   1  349.68   26.94
   4   0  -1  385.40   21.50
   4   0  -1  372.67   23.16
  -3   0   1    7.45    3.35
   3   0  -1    3.74    1.55
   3   0  -1    3.02    1.91
  -2   0   1   25.51    4.01
   2   0  -1   28.77    2.57
   2   0  -1   29.12    3.12
   1   0  -1    3.62    0.92
  -1   0   1    6.34    1.75
  -1   0   1    1.84    0.61
   0   0   1 5116.85  257.26
   0   0  -1 4631.43  289.76
   1   0   1   13.30    3.61
   1   0   1   10.46    2.14
   2   0   1   17.04    1.84
  -2   0  -1   19.94    4.00
   2   0   1   17.45    2.03
  -2   0  -1   17.09    1.59
   3   0   1   -0.45    1.29
  -3   0  -1    3.35    3.66
  -4   0  -1  169.31   15.65
   4   0   1  147.87   10.79
  -5   0  -1    7.45    6.20
   5   0   1    2.14    2.64
   5   0   1   -2.02    2.08
  -6   0  -1   23.71    7.07
   6   0   1   15.36    3.09
   6   0   1   20.09    3.56
   7   0   1    0.77    2.65
   7   0   1   12.54    3.69
  -7   0  -1    1.32    6.62
  -8   0  -1  920.57   65.53
   8   0   1  871.52   51.85
   8   0   1  911.43   55.76
  -9   0  -1    2.36    8.33
   9   0   1    0.70    3.88
   9   0   1    3.22    3.19
  10   0   1  197.88   14.76
 -10   0  -1  253.70   25.82
  10  -1  -1  316.23   22.45
 -10  -1   1  359.50   31.24
  10  -1  -1  314.52   20.33
 -10   1   1  309.31   29.41
  10   1  -1  302.41   20.22
  10   1  -1  327.91   22.45
   9  -1  -1  152.88   11.51
  -9  -1   1  156.45   20.53
   9  -1  -1  170.62   13.11
  -9   1   1  161.87   19.60
   9   1  -1  156.29   12.81
   9   1  -1  154.25   11.54
   8  -1  -1   25.56    4.64
  -8  -1   1   30.58    9.26
   8  -1  -1   26.89    4.10
   8   1  -1   23.17    4.51
  -8   1   1   29.57    8.68
   8   1  -1   15.78    3.57
   7  -1  -1  627.65   40.18
  -7  -1   1  670.58   47.44
   7  -1  -1  653.85   37.38
   7   1  -1  644.71   37.34
   7   1  -1  613.88   40.10
  -7   1   1  667.81   46.71
  -6  -1   1   64.03    9.49
   6  -1  -1   63.15    6.69
   6  -1  -1   75.05    6.13
  -6   1   1   63.11    8.95
   6   1  -1   72.89    6.07
   6   1  -1   67.51    6.69
  -5  -1   1  332.52   26.61
   5  -1  -1  336.18   21.79
   5  -1  -1  346.68   20.21
   5   1  -1  333.24   21.72
   5   1  -1  345.02   20.18
  -5   1   1  342.69   26.19
   4  -1  -1  873.83   47.12
   4  -1  -1  816.21   50.52
  -4  -1   1  819.29   57.06
   4   1  -1  835.25   50.46
  -4   1   1  807.60   56.69
   4   1  -1  844.55   47.06
   3  -1  -1   64.05    5.27
  -3  -1   1   69.01    7.71
   3  -1  -1   71.08    4.74
   3   1  -1   65.88    5.20
  -3   1   1   64.40    7.26
   3   1  -1   69.96    4.70
   2  -1  -1 3314.24  194.18
  -2  -1   1 3206.02  214.49
  -2  -1   1 3092.43  172.16
   2  -1  -1 3435.38  181.55
  -2   1   1 3100.82  214.34
   2   1  -1 3475.01  181.56
   2   1  -1 3236.68  194.11
   1  -1  -1 2070.25  109.57
  -1  -1   1 1943.58  109.60
  -1  -1   1 2089.97  136.41
   1  -1  -1 2226.49  123.55
  -1   1   1 2017.80  115.60
   1   1  -1 2001.33  123.49
   1   1  -1 2155.44  115.59
  -1   1   1 2023.04  136.37
   0  -1  -1   38.24    2.27
   0  -1   1   34.36    2.21
   0  -1   1   28.77    4.26
   0  -1   1   29.37    2.79
   0   1   1   25.71    4.25
   0   1  -1   37.77    2.26
   0   1   1   39.93    2.37
   1  -1   1  806.80   50.65
   1  -1   1  843.83   44.52
   1  -1   1  883.26   47.05
  -1  -1  -1  830.50   44.58
   1   1   1  812.63   50.12
   1   1   1  869.21   47.04
  -2  -1  -1 1143.59   61.71
   2  -1   1 1239.34   65.24
  -2  -1  -1 1099.69   77.98
   2  -1   1 1151.68   69.81
  -2   1  -1 1172.93   77.50
   2   1   1 1186.46   69.59
   3  -1   1 1538.23   92.84
  -3  -1  -1 1509.94   82.11
  -3  -1  -1 1523.12  103.70
   3  -1   1 1587.37   86.81
   3   1   1 1583.99   86.81
   3   1   1 1562.33   92.68
  -3   1  -1 1546.57  103.19
   4  -1   1  586.67   36.31
  -4  -1  -1  591.51   42.37
   4  -1   1  591.01   33.88
   4   1   1  597.08   33.89
  -4   1  -1  597.30   41.73
   4   1   1  587.51   36.13
  -5  -1  -1   12.12    6.97
   5  -1   1   10.76    3.15
   5  -1   1   16.31    2.95
   5   1   1   10.69    3.00
   5   1   1   23.26    3.12
  -5   1  -1    9.12    5.72
  -6  -1  -1  572.16   42.68
   6  -1   1  567.94   33.39
   6  -1   1  571.45   35.82
   6   1   1  574.67   35.68
  -6   1  -1  583.49   41.90
   6   1   1  576.44   33.43
   7  -1   1 1024.45   59.73
   7  -1   1 1045.59   64.07
  -7  -1  -1 1084.93   74.34
   7   1   1 1003.38   59.69
  -7   1  -1 1091.21   73.32
   7   1   1 1042.11   63.93
   8  -1   1   27.54    4.33
   8  -1   1   30.86    5.23
  -8  -1  -1   33.33   10.48
   8   1   1   27.58    4.95
   8   1   1   23.01    4.10
   9  -1   1   78.24    9.13
  -9  -1  -1   79.43   14.18
   9  -1   1   63.46    7.55
  -9   1  -1   75.01   13.19
   9   1   1   73.78    7.73
  10  -1   1  124.00   10.50
 -10  -1  -1  133.31   18.80
 -10   1  -1  130.89   17.64
  10   1   1  121.08   10.35
 -10  -2   1   50.44   13.27
  10  -2  -1   65.89    7.25
  10  -2  -1   54.34    7.30
  10   2  -1   64.42    8.43
 -10   2   1   51.91   11.29
  10   2  -1   52.22    6.14
   9  -2  -1  164.67   11.72
  -9  -2   1  160.39   21.26
   9  -2  -1  158.60   13.17
  -9   2   1  177.76   19.23
   9   2  -1  144.54   11.55
   9   2  -1  165.89   13.11
   8  -2  -1  287.17   18.49
   8  -2  -1  297.98   20.26
  -8  -2   1  316.32   27.96
   8   2  -1  283.10   18.45
   8   2  -1  300.12   20.14
  -8   2   1  294.90   25.50
   7  -2  -1  108.53    8.09
  -7  -2   1   94.27   12.89
   7  -2  -1  102.43    9.08
   7   2  -1  102.51    8.05
  -7   2   1  104.51   13.72
   7   2  -1  103.32    8.90
   6  -2  -1   48.17    6.16
   6  -2  -1   58.07    5.53
  -6  -2   1   58.68    9.43
   6   2  -1   54.32    5.42
   6   2  -1   51.13    6.00
  -6   2   1   59.96    8.30
   5  -2  -1  386.37   22.08
  -5  -2   1  397.53   29.28
   5  -2  -1  362.27   23.83
  -5   2   1  365.42   27.93
   5   2  -1  389.83   22.03
   5   2  -1  352.05   23.64
   4  -2  -1 4124.85  218.36
  -4  -2   1 3753.87  206.91
  -4  -2   1 3828.45  258.68
   4  -2  -1 3929.35  233.61
   4   2  -1 3898.06  233.47
  -4   2   1 3838.06  258.10
   4   2  -1 4080.68  218.31
   3  -2  -1  702.89   42.17
  -3  -2   1  664.58   37.13
   3  -2  -1  738.18   39.30
  -3  -2   1  677.45   47.40
   3   2  -1  719.32   39.23
   3   2  -1  683.37   42.01
  -3   2   1  677.38   46.94
   2  -2  -1  545.97   32.03
  -2  -2   1  529.28   35.98
   2  -2  -1  515.32   28.11
  -2  -2   1  529.13   28.34
  -2   2   1  532.12   35.62
   2   2  -1  557.43   29.75
   2   2  -1  536.98   31.89
  -2   2   1  487.95   29.76
   1  -2  -1    5.01    1.49
  -1  -2   1    8.62    1.56
   1  -2  -1    5.58    1.28
  -1  -2   1    8.18    2.54
  -1   2   1    7.13    2.28
   1   2  -1    8.18    1.37
   1   2  -1    5.90    1.41
  -1   2   1    8.58    1.77
   0  -2   1 1208.30   61.99
   0  -2  -1 1201.17   61.99
   0   2   1 1095.30   65.41
   0   2  -1 1179.42   65.35
   1  -2   1   78.14    5.14
  -1  -2  -1   76.34    4.93
   1  -2   1   73.41    4.71
   1  -2   1   79.83    7.26
   1   2   1   74.69    5.10
   2  -2   1  540.77   29.34
   2  -2   1  497.69   31.58
  -2  -2  -1  505.78   27.77
   2  -2   1  519.50   27.53
   2   2   1  533.39   31.10
  -2   2  -1  510.24   34.91
  -3  -2  -1 2494.92  177.34
   3  -2   1 2576.26  159.69
   3  -2   1 2796.51  149.28
  -3  -2  -1 2682.57  141.64
  -3   2  -1 2646.98  176.52
   3   2   1 2710.70  159.38
   3   2   1 2818.77  149.30
  -4  -2  -1 2021.28  107.12
   4  -2   1 2039.13  112.76
  -4  -2  -1 1921.36  134.97
   4  -2   1 1993.25  120.69
   4   2   1 2052.70  112.79
   4   2   1 2040.54  120.39
  -4   2  -1 2035.56  133.94
   5  -2   1  677.86   42.67
   5  -2   1  711.48   39.79
   5   2   1  689.80   39.77
  -5   2  -1  693.56   48.46
   5   2   1  694.33   42.39
  -6  -2  -1  557.65   41.91
   6  -2   1  550.20   32.30
   6  -2   1  548.93   34.76
   6   2   1  558.83   34.45
  -6   2  -1  574.48   40.23
   6   2   1  539.61   32.27
  -7  -2  -1   32.58    9.90
   7  -2   1   22.55    4.57
   7  -2   1   24.54    3.87
   7   2   1   23.60    3.94
   7   2   1   27.32    4.41
  -7   2  -1   28.21    7.76
   8  -2   1   15.05    4.52
  -8  -2  -1   13.14    9.91
   8  -2   1    7.35    3.26
  -8   2  -1   19.40    7.90
   8   2   1   12.49    3.48
   8   2   1   10.83    4.39
  -9  -2  -1  122.91   17.97
   9  -2   1  126.67   11.42
   9  -2   1  113.52    9.80
  -9   2  -1  125.92   17.54
   9   2   1  111.22    9.77
  10  -2   1  110.71   11.70
  10  -2   1  109.29    9.92
 -10  -2  -1  108.22   17.92
 -10   2  -1  136.67   18.61
  10   2   1  110.67    9.90
 -10  -3   1   61.47   14.04
  10  -3  -1   54.88    7.50
  10  -3  -1   69.01    7.39
 -10   3   1   62.40   11.19
  10   3  -1   55.76    7.06
  -9  -3   1  149.81   19.38
   9  -3  -1  141.40   10.92
   9  -3  -1  153.27   12.49
  -9   3   1  145.46   17.32
   9   3  -1  136.37   10.90
   9   3  -1  148.61   12.32
   8  -3  -1  624.99   39.51
  -8  -3   1  635.13   48.18
   8  -3  -1  625.13   36.56
   8   3  -1  598.46   36.44
  -8   3   1  646.38   45.73
   8   3  -1  618.75   39.31
   7  -3  -1   57.18    6.01
  -7  -3   1   46.65   10.02
   7  -3  -1   59.69    6.94
   7   3  -1   54.36    5.82
   7   3  -1   52.33    6.52
  -7   3   1   57.53    8.84
   6  -3  -1 1461.70   90.41
  -6  -3   1 1465.10  102.06
   6  -3  -1 1570.65   84.41
   6   3  -1 1484.59   90.25
   6   3  -1 1503.21   84.30
  -6   3   1 1492.76  100.68
  -5  -3   1 2582.63  139.36
   5  -3  -1 2730.57  147.22
   5  -3  -1 2547.17  157.54
  -5  -3   1 2575.24  175.49
   5   3  -1 2581.27  157.38
   5   3  -1 2732.72  147.17
  -5   3   1 2690.18  174.47
   4  -3  -1 1126.39   62.22
   4  -3  -1 1086.85   66.68
  -4  -3   1 1078.68   75.13
  -4  -3   1 1105.85   58.95
  -4   3   1 1091.07   74.15
   4   3  -1 1099.54   66.49
   4   3  -1 1134.44   62.15
  -3  -3   1 1097.69   75.78
  -3  -3   1 1129.13   60.25
   3  -3  -1 1126.59   67.91
  -3   3   1 1101.95   63.32
   3   3  -1 1126.74   67.73
   3   3  -1 1171.97   63.31
  -3   3   1 1149.04   75.20
   2  -3  -1 1721.76  103.40
   2  -3  -1 1713.90   91.70
  -2  -3   1 1684.05  114.48
  -2  -3   1 1743.67   91.93
   2   3  -1 1762.90  103.28
  -2   3   1 1716.31   96.67
   2   3  -1 1761.21   96.57
  -2   3   1 1759.72  114.14
  -1  -3   1 2397.51  155.70
   1  -3  -1 2439.48  125.37
  -1  -3   1 2437.51  125.52
   1  -3  -1 2389.14  141.09
  -1   3   1 2358.82  155.65
   1   3  -1 2141.16  132.11
   1   3  -1 2635.87  141.24
  -1   3   1 2164.04  132.37
   0  -3   1 1215.25   58.36
   0  -3  -1 1144.47   58.31
   0  -3  -1 1073.83   65.50
   0   3   1  935.42   61.59
   0   3  -1 1108.74   61.68
  -1  -3  -1  990.07   51.47
   1  -3   1  818.31   58.57
   1  -3   1 1018.12   51.29
  -1   3  -1  955.31   63.55
   1   3   1 1027.88   54.12
  -1   3  -1  938.80   54.00
   2  -3   1 2825.91  145.80
  -2  -3  -1 2353.03  182.34
   2  -3   1 2804.67  164.87
  -2  -3  -1 2842.23  146.20
   2   3   1 2890.09  164.15
  -2   3  -1 2759.60  181.43
   2   3   1 2852.05  153.85
   3  -3   1 3852.79  206.65
  -3  -3  -1 3277.87  244.96
   3  -3   1 3645.73  221.16
  -3  -3  -1 3840.66  196.40
   3   3   1 3798.97  206.66
  -3   3  -1 3739.64  243.92
   3   3   1 3812.05  220.65
   4  -3   1  217.04   14.92
  -4  -3  -1  180.58   20.78
   4  -3   1  212.58   13.57
  -4  -3  -1  267.25   14.12
   4   3   1  215.22   13.61
  -4   3  -1  221.72   17.26
   4   3   1  209.70   14.17
  -5  -3  -1  545.55   43.24
   5  -3   1  590.32   36.50
  -5  -3  -1  551.45   32.86
   5  -3   1  614.54   33.92
   5   3   1  595.97   36.00
  -5   3  -1  606.22   41.17
   5   3   1  588.26   33.89
  -6  -3  -1    6.53    7.27
   6  -3   1    2.35    2.45
   6  -3   1   12.96    3.58
   6   3   1   -1.95    2.30
   6   3   1    1.98    2.76
  -6   3  -1    8.20    4.93
   7  -3   1  449.02   27.72
   7  -3   1  472.90   30.20
  -7  -3  -1  463.66   38.02
   7   3   1  478.01   29.72
   7   3   1  443.11   27.76
  -7   3  -1  499.53   35.28
   8  -3   1   68.20    8.25
  -8  -3  -1   64.29   13.26
   8  -3   1   57.72    6.88
   8   3   1   51.47    6.62
  -8   3  -1   62.74   10.43
   9  -3   1   31.88    5.97
  -9  -3  -1   27.30   11.74
   9  -3   1   28.85    4.60
  -9   3  -1   27.40    8.72
   9   3   1   27.11    4.45
 -10  -3  -1   20.17   11.66
  10  -3   1    6.86    3.60
  10  -3   1   16.75    5.39
  10   3   1   12.48    3.85
 -10   3  -1    5.38    7.78
 -10  -4   1    8.75   10.28
  10  -4  -1   12.16    4.83
  10   4  -1    9.79    3.59
 -10   4   1    3.49    6.86
  -9  -4   1   14.93   10.48
   9  -4  -1   11.30    4.55
   9   4  -1   12.34    3.71
  -9   4   1   14.26    7.04
  -8  -4   1  408.74   36.17
   8  -4  -1  440.80   25.72
   8  -4  -1  430.85   27.91
   8   4  -1  406.47   25.53
   8   4  -1  425.31   27.66
  -8   4   1  420.71   32.52
   7  -4  -1   45.24    5.52
  -7  -4   1   35.15    9.71
   7  -4  -1   35.52    5.19
  -7   4   1   40.79    7.56
   7   4  -1   37.37    4.51
   7   4  -1   38.90    5.16
  -6  -4   1   67.95   10.91
   6  -4  -1   75.85    7.55
  -6   4   1   83.84   10.55
   6   4  -1   76.88    7.12
   6   4  -1   74.63    6.47
  -5  -4   1  458.13   24.73
   5  -4  -1  442.15   28.14
  -5  -4   1  409.73   33.62
   5   4  -1  446.89   27.87
   5   4  -1  445.27   25.99
  -5   4   1  462.89   32.01
  -4  -4   1  734.33   38.39
  -4  -4   1  656.93   49.48
   4  -4  -1  703.79   43.15
  -4   4   1  722.44   48.15
   4   4  -1  717.99   40.08
  -4   4   1  673.84   40.04
   4   4  -1  718.24   42.90
   3  -4  -1   20.82    3.36
   3  -4  -1   24.61    3.13
  -3  -4   1   21.83    3.10
  -3  -4   1   29.34    5.34
  -3   4   1   29.87    3.23
   3   4  -1   30.39    3.48
  -3   4   1   24.65    3.96
   3   4  -1   23.90    2.98
  -2  -4   1  645.65   46.31
   2  -4  -1  662.38   41.51
   2  -4  -1  674.97   37.03
   2   4  -1  713.26   38.82
  -2   4   1  689.10   38.94
  -2   4   1  716.06   45.85
   2   4  -1  693.05   41.41
   1  -4  -1 3797.59  191.34
  -1  -4   1 3530.60  237.25
   1  -4  -1 3601.05  215.20
  -1  -4   1 3719.27  191.48
  -1   4   1 3583.51  237.29
   1   4  -1 3913.36  215.47
  -1   4   1 3174.63  201.87
   0  -4  -1  318.66   20.69
   0   4   1  313.08   19.86
   0   4  -1  364.81   20.08
   1  -4   1 1924.69  100.29
  -1  -4  -1 1857.59  100.49
   1   4   1 1960.56  112.53
  -1   4  -1 1848.76  105.59
   1   4   1 1866.51  105.71
   2  -4   1 1902.61  115.34
  -2  -4  -1 1963.43  102.30
   2  -4   1 1978.53  101.77
   2   4   1 1942.82  114.35
  -2   4  -1 1829.32  126.38
  -2   4  -1 1870.14  107.29
   2   4   1 1970.06  107.40
   3  -4   1   18.26    2.05
  -3  -4  -1   13.51    6.64
   3  -4   1   15.78    3.67
  -3  -4  -1   18.79    3.81
   3   4   1   14.48    2.42
  -3   4  -1   19.46    3.17
   3   4   1   16.79    2.64
   4  -4   1   59.03    5.77
   4  -4   1   49.83    6.70
  -4  -4  -1   59.20   10.34
  -4  -4  -1   76.58    8.28
   4   4   1   56.41    5.63
   4   4   1   57.52    5.53
  -4   4  -1   76.55    7.43
  -5  -4  -1  342.20   30.17
   5  -4   1  387.60   24.22
   5  -4   1  380.72   22.20
  -5  -4  -1  356.23   22.31
   5   4   1  376.27   22.29
   5   4   1  373.04   23.43
  -5   4  -1  384.55   27.02
   6  -4   1 1283.05   76.35
  -6  -4  -1 1134.33   87.33
   6  -4   1 1260.89   71.01
  -6   4  -1 1299.66   84.80
   6   4   1 1283.20   75.73
   6   4   1 1239.23   71.04
   7  -4   1 1454.07   84.75
   7  -4   1 1520.17   91.16
   7   4   1 1478.29   84.83
  -7   4  -1 1539.57  101.41
  -8  -4  -1    5.96    9.90
   8  -4   1    3.27    4.16
   8  -4   1    6.75    3.09
  -8   4  -1   13.51    6.58
   8   4   1    6.50    3.25
   9  -4   1  450.86   28.13
   9  -4   1  489.02   31.06
  -9  -4  -1  440.11   41.04
  -9   4  -1  489.38   36.33
   9   4   1  436.11   28.06
  10  -4   1  418.07   27.54
 -10  -4  -1  385.14   38.09
  10  -4   1  372.64   24.41
  10   4   1  356.40   24.32
 -10   4  -1  421.82   32.81
  10  -5  -1   84.63    9.79
 -10  -5   1   71.52   15.76
 -10   5   1   82.57    8.55
  10   5  -1   70.09    7.97
 -10   5   1   65.06   11.01
  -9  -5   1 1243.83   92.81
   9  -5  -1 1331.31   79.58
   9   5  -1 1256.27   73.80
  -9   5   1 1284.65   88.71
  -9   5   1 1330.83   73.88
   8  -5  -1  423.61   27.19
  -8  -5   1  389.52   35.51
  -8   5   1  402.64   31.13
   8   5  -1  404.09   24.78
   8   5  -1  407.39   26.80
  -8   5   1  410.30   24.80
  -7  -5   1   64.95   12.22
   7  -5  -1   72.12    8.05
   7   5  -1   74.97    6.83
  -7   5   1   74.99   11.02
  -7   5   1   62.98    6.56
   7   5  -1   73.75    7.62
   6  -5  -1 1221.12   73.93
  -6  -5   1 1259.82   65.45
  -6  -5   1 1108.87   83.94
  -6   5   1 1238.93   82.03
   6   5  -1 1237.14   73.64
   6   5  -1 1210.13   68.79
  -6   5   1 1213.15   68.74
   5  -5  -1 1628.83   96.75
  -5  -5   1 1474.56  108.48
  -5  -5   1 1698.12   85.99
   5   5  -1 1616.51   96.44
  -5   5   1 1536.55   90.12
   5   5  -1 1638.08   90.21
  -5   5   1 1632.29  106.98
  -4  -5   1 1342.65   97.64
  -4  -5   1 1440.94   77.71
   4  -5  -1 1467.67   87.20
   4   5  -1 1493.83   81.31
   4   5  -1 1472.59   86.91
  -4   5   1 1393.48   81.29
  -4   5   1 1510.59   96.35
   3  -5  -1 1304.93   78.15
  -3  -5   1 1206.84   87.09
   3  -5  -1 1229.85   69.59
  -3  -5   1 1252.95   69.85
   3   5  -1 1366.40   72.96
  -3   5   1 1276.95   73.01
  -3   5   1 1391.68   86.21
   3   5  -1 1349.55   77.92
  -2  -5   1  398.67   30.69
  -2  -5   1  418.95   24.92
   2  -5  -1  437.29   24.82
   2  -5  -1  432.61   27.33
   2   5  -1  491.39   25.81
  -2   5   1  460.83   25.92
  -2   5   1  447.50   30.03
   2   5  -1  469.17   27.29
   1  -5  -1 8337.59  419.47
  -1  -5   1 7656.36  520.11
   1  -5  -1 7755.08  471.97
  -1  -5   1 8009.59  419.55
   1   5  -1 7984.95  472.31
  -1   5   1 7943.36  520.32
   0  -5  -1 1985.06  129.35
   0   5   1 2305.31  142.92
   0   5   1 2069.86  121.48
   0   5  -1 2297.42  121.75
   1  -5   1  299.12   16.06
  -1  -5  -1  278.15   16.38
   1   5   1  287.29   17.45
   1   5   1  226.94   20.09
   1   5   1  308.39   17.01
  -2  -5  -1 2030.38  105.25
  -2  -5  -1 1872.60  131.10
   2  -5   1 2080.38  104.60
   2  -5   1 1832.87  118.48
  -2   5  -1 1863.00  129.48
   2   5   1 2002.93  117.30
   2   5   1 2096.66  110.35
  -2   5  -1 1990.16  110.19
  -3  -5  -1 1705.10   92.85
   3  -5   1 1818.88   91.74
   3  -5   1 1738.62  104.23
  -3   5  -1 1640.14   96.83
   3   5   1 1758.80  103.17
  -3   5  -1 1656.65  114.11
   3   5   1 1790.51   97.02
  -4  -5  -1  195.30   22.44
   4  -5   1  232.07   16.69
  -4  -5  -1  235.81   16.24
   4   5   1  258.36   15.62
   4   5   1  260.57   15.20
  -4   5  -1  246.34   17.69
  -5  -5  -1  434.73   25.47
  -5  -5  -1  368.19   33.67
   5  -5   1  430.82   27.61
   5   5   1  432.10   26.68
  -5   5  -1  440.60   30.29
   5   5   1  447.02   25.48
  -6  -5  -1   62.26   11.85
   6  -5   1   67.36    8.00
  -6   5  -1   95.12    9.45
   6   5   1   60.82    6.70
  -7  -5  -1  672.22   53.28
   7  -5   1  697.75   40.60
   7  -5   1  707.67   44.09
  -7   5  -1  734.67   49.20
   7   5   1  669.23   40.65
   8  -5   1   41.96    6.66
  -8  -5  -1   42.81   12.74
  -8   5  -1   48.91    8.42
   8   5   1   39.33    5.06
  -9  -5  -1  271.25   31.16
   9  -5   1  305.70   21.56
   9   5   1  282.20   19.08
  -9   5  -1  302.67   25.39
  10  -5   1   43.29    7.35
 -10  -5  -1   34.87   13.41
  10   5   1   27.32    5.09
 -10   5  -1   35.20    9.05
  10  -6  -1   11.09    4.98
 -10  -6   1    8.51   10.55
  10   6  -1    7.94    3.70
 -10   6   1    4.53    6.30
 -10   6   1    7.95    3.79
  -9  -6   1  139.66   20.17
   9  -6  -1  160.98   13.46
  -9   6   1  161.98   11.77
   9   6  -1  146.45   11.62
  -9   6   1  153.93   16.50
   8  -6  -1 1085.66   64.60
  -8  -6   1  966.47   75.36
  -8   6   1 1071.54   59.82
  -8   6   1 1047.31   71.75
   8   6  -1 1021.57   59.81
  -7  -6   1  152.10   19.98
   7  -6  -1  171.40   13.27
  -7   6   1  178.39   11.76
   7   6  -1  156.99   12.63
   7   6  -1  165.53   11.75
  -7   6   1  172.81   15.74
  -6  -6   1  343.25   20.34
   6  -6  -1  347.79   22.73
  -6  -6   1  319.94   28.64
  -6   6   1  348.11   20.74
  -6   6   1  346.28   25.59
   6   6  -1  345.92   20.83
   6   6  -1  339.23   22.25
   5  -6  -1  126.17    9.99
  -5  -6   1  116.04   15.22
  -5  -6   1  122.64    9.64
   5   6  -1  117.86    8.80
   5   6  -1  127.51    9.58
  -5   6   1  126.25    8.95
  -5   6   1  137.56   11.81
   4  -6  -1    8.19    3.47
  -4  -6   1    6.66    3.72
   4  -6  -1   10.57    3.28
  -4  -6   1   15.47    6.61
   4   6  -1    9.58    2.88
  -4   6   1   12.24    3.96
   4   6  -1    8.81    2.53
  -4   6   1    9.63    2.53
   3  -6  -1   79.00    7.51
   3  -6  -1   77.83    8.55
  -3  -6   1   63.25    9.28
  -3   6   1   95.96    7.22
  -3   6   1   95.85    8.70
   3   6  -1   89.83    7.23
   3   6  -1   84.98    6.79
  -2  -6   1  811.70   59.92
   2  -6  -1  853.81   48.59
   2  -6  -1  912.34   54.07
   2   6  -1  964.92   54.08
   2   6  -1  916.92   50.91
  -2   6   1  892.21   51.07
  -2   6   1  890.38   59.22
   1  -6  -1  430.92   23.28
   1  -6  -1  431.19   25.48
  -1  -6   1  381.10   27.56
  -1   6   1  416.78   28.19
   1   6  -1  371.11   25.78
   0  -6  -1  459.73   23.41
   0  -6  -1  385.49   25.65
   0  -6   1  385.72   26.18
   0  -6   1  436.44   23.23
   0   6  -1  377.30   24.86
   0   6   1  395.61   28.24
   1  -6   1  110.81   11.94
   1  -6   1  143.92    9.56
  -1  -6  -1  148.53   10.28
   1   6   1  151.01   10.13
   1   6   1  130.68   11.92
  -1   6  -1  153.58    9.88
   2  -6   1 3579.86  181.01
   2  -6   1 2958.29  204.42
  -2  -6  -1 3386.69  181.66
  -2  -6  -1 3710.21  225.89
   2   6   1 3502.35  203.19
  -2   6  -1 3317.28  223.95
   2   6   1 3532.96  190.81
  -2   6  -1 3352.16  190.58
  -3  -6  -1  890.07   63.96
   3  -6   1  977.99   49.59
   3  -6   1  897.02   56.77
  -3  -6  -1  877.12   50.92
   3   6   1  951.43   55.42
   3   6   1  965.18   52.54
  -3   6  -1  888.16   61.30
  -3   6  -1  924.98   52.34
   4  -6   1  566.22   29.82
   4  -6   1  562.45   34.95
  -4  -6  -1  492.43   40.81
  -4  -6  -1  555.84   31.88
   4   6   1  570.32   33.64
  -4   6  -1  559.21   31.89
  -4   6  -1  536.65   37.47
   4   6   1  549.37   32.03
   5  -6   1  668.06   41.31
  -5  -6  -1  567.04   47.99
  -5  -6  -1  671.61   37.46
  -5   6  -1  651.78   37.89
  -5   6  -1  672.02   44.97
   5   6   1  675.67   40.21
   5   6   1  677.08   38.16
   6  -6   1 1379.00   81.57
  -6  -6  -1 1169.20   92.79
   6   6   1 1341.21   75.75
  -6   6  -1 1376.69   75.60
  -6   6  -1 1378.03   89.64
   7  -6   1   24.57    5.41
  -7  -6  -1   12.06    9.57
   7   6   1   13.63    3.86
  -7   6  -1   17.41    3.71
  -7   6  -1   32.95    6.03
  -8  -6  -1   10.00   10.42
   8  -6   1   17.12    5.33
  -8   6  -1    9.14    3.62
  -8   6  -1   23.75    6.48
   8   6   1    6.79    3.53
  -9  -6  -1   20.73   11.82
   9  -6   1   46.12    7.27
  -9   6  -1   35.91    8.10
  -9   6  -1   32.57    5.36
   9   6   1   37.57    5.44
  10  -6   1  797.64   48.91
 -10  -6  -1  678.81   60.36
  10   6   1  743.23   44.48
 -10  -7   1  218.55   29.02
  10  -7  -1  259.13   19.81
  10   7  -1  241.76   17.50
 -10   7   1  292.49   17.95
   9  -7  -1  540.90   34.10
  -9  -7   1  451.84   43.06
  -9   7   1  531.75   31.14
   9   7  -1  488.01   31.05
  -9   7   1  531.92   38.14
   8  -7  -1   15.43    4.83
  -8  -7   1   13.80    9.59
  -8   7   1   17.03    3.85
   8   7  -1   15.89    3.84
  -8   7   1    9.71    5.71
   7  -7  -1  247.41   17.72
  -7  -7   1  216.81   24.45
  -7   7   1  250.48   16.00
  -7   7   1  248.32   20.10
   7   7  -1  246.23   15.99
   6  -7  -1    9.80    3.80
  -6  -7   1    8.92    7.73
  -6  -7   1   10.55    4.11
   6   7  -1    5.04    2.78
  -6   7   1    4.83    2.70
  -6   7   1   11.11    4.60
   6   7  -1    7.10    3.37
  -5  -7   1 3034.51  213.16
   5  -7  -1 3292.85  191.99
  -5  -7   1 3073.70  170.84
   5   7  -1 3261.76  179.31
  -5   7   1 3200.31  179.29
  -5   7   1 3254.99  211.42
   5   7  -1 3322.59  191.62
   4  -7  -1  420.21   26.62
   4  -7  -1  377.53   23.68
  -4  -7   1  393.31   31.36
  -4  -7   1  367.50   24.45
   4   7  -1  445.79   26.29
  -4   7   1  442.05   24.88
  -4   7   1  443.84   29.15
   4   7  -1  429.93   24.73
   3  -7  -1  105.65    9.53
  -3  -7   1   84.12    9.82
  -3  -7   1  103.87   12.74
   3  -7  -1   96.41    8.74
  -3   7   1  107.10    8.71
   3   7  -1  109.67    8.45
  -3   7   1  100.95    9.25
   3   7  -1  115.17    8.41
  -2  -7   1 2560.45  172.22
   2  -7  -1 2680.81  139.24
  -2  -7   1 2293.53  139.18
   2  -7  -1 2711.56  156.21
  -2   7   1 2670.88  171.57
   2   7  -1 2877.88  156.30
   2   7  -1 2482.77  146.45
  -2   7   1 2603.89  146.72
  -1  -7   1 2386.60  129.60
   1  -7  -1 2632.98  129.76
   1  -7  -1 2455.57  145.49
  -1  -7   1 2479.29  159.62
  -1   7   1 2302.64  136.94
  -1   7   1 2311.91  160.13
   0  -7   1  191.07   14.46
   0  -7  -1  196.69   13.28
   0  -7  -1  198.14   13.73
   0  -7   1  180.90   12.94
   0   7   1  192.07   14.70
   0   7   1  159.71   13.76
   0   7  -1  193.43   14.39
  -1  -7  -1  429.35   25.37
   1  -7   1  432.60   24.70
   1  -7   1  419.57   28.74
   1   7   1  425.27   30.25
  -1   7  -1  444.40   26.14
   1   7   1  428.42   26.23
   2  -7   1   23.39    4.19
  -2  -7  -1   21.68    5.61
  -2  -7  -1   28.53    7.15
   2  -7   1   24.50    6.06
  -2   7  -1   20.80    3.70
   2   7   1   28.82    3.25
   2   7   1   23.24    4.21
   3  -7   1 2464.25  128.77
   3  -7   1 2225.52  145.82
  -3  -7  -1 2593.82  161.72
  -3  -7  -1 2283.93  129.84
   3   7   1 2487.28  135.96
   3   7   1 2524.23  144.49
  -3   7  -1 2451.31  135.73
  -3   7  -1 2364.92  159.35
   4  -7   1  807.58   52.09
  -4  -7  -1  859.07   59.35
   4  -7   1  870.31   45.20
  -4  -7  -1  840.13   46.93
   4   7   1  856.64   48.17
  -4   7  -1  815.53   47.93
   4   7   1  841.32   50.71
  -4   7  -1  825.20   56.19
  -5  -7  -1  177.38   13.56
  -5  -7  -1  164.59   19.15
   5  -7   1  169.45   13.73
  -5   7  -1  175.57   13.71
   5   7   1  181.25   11.99
  -5   7  -1  171.92   11.69
   6  -7   1  657.63   41.55
  -6  -7  -1  646.84   37.79
  -6  -7  -1  622.35   49.55
  -6   7  -1  669.99   45.08
  -6   7  -1  660.90   37.98
   6   7   1  641.19   38.21
  -7  -7  -1  497.14   43.83
   7  -7   1  553.08   35.82
   7   7   1  527.12   32.65
  -7   7  -1  583.04   39.07
  -7   7  -1  554.38   32.45
   8  -7   1    5.76    5.15
  -8  -7  -1    2.20    9.57
  -8   7  -1    5.51    3.39
   8   7   1    5.07    3.59
  -9  -7  -1   42.96   13.55
   9  -7   1   41.68    7.55
  -9   7  -1   52.79    6.22
   9   7   1   45.34    6.08
 -10  -8   1   17.30   11.68
  10   8  -1   17.18    4.59
   9  -8  -1   56.00    7.82
  -9  -8   1   47.57   13.21
   9   8  -1   55.89    6.66
  -9   8   1   58.05    6.52
  -8  -8   1   29.24   10.48
   8  -8  -1   19.98    5.32
   8   8  -1   15.97    4.00
  -8   8   1   16.93    3.87
  -7  -8   1   91.15   14.05
   7  -8  -1   91.22   10.03
   7   8  -1   95.94    8.65
  -7   8   1   98.06   11.57
  -7   8   1  100.61    8.70
  -6  -8   1  146.52   17.88
   6  -8  -1  152.70   12.25
   6   8  -1  146.46   10.93
  -6   8   1  148.03   13.35
   6   8  -1  149.28   11.71
  -6   8   1  148.14   10.80
  -5  -8   1  105.60   14.80
  -5  -8   1   81.39    9.84
   5  -8  -1  111.59    9.75
  -5   8   1  109.37   10.35
   5   8  -1  115.65    8.68
  -5   8   1  100.62    8.71
   5   8  -1  117.43    9.18
   4  -8  -1 1531.64   83.53
  -4  -8   1 1600.41  104.98
  -4  -8   1 1308.87   84.08
   4  -8  -1 1577.99   94.16
   4   8  -1 1650.09   88.11
  -4   8   1 1583.99  103.17
  -4   8   1 1577.96   88.09
   4   8  -1 1620.01   93.81
  -3  -8   1  105.79   12.39
   3  -8  -1  108.31    9.62
   3  -8  -1  123.75    9.61
  -3  -8   1   85.04   10.23
   3   8  -1  108.95    9.22
   3   8  -1  113.09    9.03
  -3   8   1  104.30    9.23
  -3   8   1  108.99    9.33
  -2  -8   1 1714.26   99.52
   2  -8  -1 1987.98   99.50
   2  -8  -1 1872.24  111.42
  -2  -8   1 1922.01  122.65
   2   8  -1 1671.70  104.63
  -2   8   1 1810.41  104.95
  -2   8   1 1923.72  122.05
   2   8  -1 1894.02  111.50
  -1  -8   1   40.11    5.89
   1  -8  -1   43.50    6.06
   1  -8  -1   41.94    6.00
   1   8  -1   39.56    6.46
  -1   8   1   35.77    6.47
  -1   8   1   42.35    6.30
   0  -8   1  406.31   27.04
   0  -8  -1  497.25   29.74
   0  -8   1  476.92   30.33
   0  -8  -1  437.70   27.42
   0   8   1  476.12   32.11
   0   8  -1  475.47   29.29
   1  -8   1   74.89    8.86
  -1  -8  -1   87.43   10.13
   1  -8   1   82.30   10.87
  -1   8  -1   89.18    9.41
   1   8   1   67.23    7.91
  -2  -8  -1 1079.94   61.06
   2  -8   1 1076.91   60.14
  -2   8  -1 1121.11   63.37
   2   8   1 1133.54   66.84
   2   8   1 1134.13   63.73
  -3  -8  -1    5.46    4.65
  -3  -8  -1    6.51    5.94
   3  -8   1   12.72    5.00
   3  -8   1    2.15    3.14
  -3   8  -1    5.15    2.85
   3   8   1   -0.66    2.88
   3   8   1    1.67    2.19
  -4  -8  -1  281.24   22.82
   4  -8   1  257.21   15.24
  -4  -8  -1  242.40   17.29
   4  -8   1  243.22   18.56
   4   8   1  258.28   16.51
  -4   8  -1  254.50   16.17
  -4   8  -1  266.44   18.43
   5  -8   1    1.65    4.24
  -5  -8  -1    6.02    4.54
  -5  -8  -1    6.95    7.49
   5   8   1    1.74    2.85
  -5   8  -1   -1.06    2.47
   6  -8   1 1638.39  102.05
  -6  -8  -1 1749.06   91.13
  -6  -8  -1 1727.77  115.42
  -6   8  -1 1648.57   94.53
   6   8   1 1605.90   94.77
   7  -8   1    1.49    4.82
  -7  -8  -1    3.20    9.38
  -7   8  -1    1.99    3.10
   7   8   1   -2.42    3.16
  -8  -8  -1  255.62   28.34
   8  -8   1  267.84   20.20
  -8   8  -1  263.04   17.23
   8   8   1  237.23   17.36
   9  -8   1   22.04    6.49
  -9  -8  -1   21.14   11.72
  -9   8  -1   18.11    4.56
   9   8   1   15.37    4.38
  -9  -9   1  373.84   34.49
   9  -9  -1  375.83   26.06
  -9   9   1  382.91   23.51
   9   9  -1  332.82   23.29
   8  -9  -1   11.29    5.11
  -8  -9   1    3.25    8.85
   8   9  -1    2.48    3.49
  -8   9   1    7.61    3.64
  -7  -9   1    0.49    8.00
   7  -9  -1   14.51    5.12
  -7   9   1    9.56    3.53
   7   9  -1    9.01    3.72
  -6  -9   1  257.99   23.61
  -6  -9   1  216.54   17.08
   6  -9  -1  253.71   18.06
   6   9  -1  243.32   16.44
  -6   9   1  262.46   16.53
   5  -9  -1 1370.01   84.80
  -5  -9   1 1441.98   95.11
   5   9  -1 1381.72   84.33
   5   9  -1 1382.04   79.22
  -5   9   1 1387.90   79.21
   4  -9  -1    7.80    3.82
   4  -9  -1    0.44    3.50
  -4  -9   1   -1.18    4.15
  -4  -9   1   -1.74    5.37
  -4   9   1    5.00    3.07
   4   9  -1   11.43    3.40
  -4   9   1    1.07    3.12
   4   9  -1    6.55    3.22
   3  -9  -1   85.80    8.75
  -3  -9   1   93.05   11.12
   3  -9  -1   90.48    8.79
  -3  -9   1   79.93    8.17
   3   9  -1   84.55    8.22
  -3   9   1   82.44    7.82
   3   9  -1   80.26    8.64
  -3   9   1   92.07    8.95
   2  -9  -1  336.50   22.99
  -2  -9   1  353.08   21.60
   2  -9  -1  363.15   21.15
  -2  -9   1  369.33   24.95
  -2   9   1  338.90   24.37
  -2   9   1  324.30   22.59
   2   9  -1  314.29   23.00
   1  -9  -1 1297.87   66.08
  -1  -9   1 1243.56   66.08
  -1   9   1 1332.35   70.20
   1   9  -1 1181.26   69.80
  -1   9   1 1008.62   80.15
   0  -9   1  312.39   21.05
   0  -9  -1  348.88   22.46
   0  -9   1  357.24   23.24
   0  -9  -1  329.19   21.37
   0   9   1  345.62   22.60
   0   9   1  330.45   23.93
   0   9  -1  355.37   22.83
   1  -9   1   16.66    5.51
   1  -9   1   16.81    4.63
  -1  -9  -1   20.04    5.41
   1   9   1   18.96    5.33
  -1   9  -1   18.92    5.04
  -2  -9  -1 1104.98   59.74
   2  -9   1 1039.76   58.87
  -2   9  -1 1147.14   62.31
   2   9   1 1065.60   62.51
   2   9   1 1054.38   65.40
  -3  -9  -1 1502.99   91.59
   3  -9   1 1251.18   72.68
  -3  -9  -1 1338.53   73.79
   3   9   1 1320.38   77.07
  -3   9  -1 1345.01   76.72
   4  -9   1    4.11    4.75
  -4  -9  -1    6.18    4.69
   4  -9   1    8.87    3.09
  -4  -9  -1   13.56    6.60
  -4   9  -1   10.14    3.15
   4   9   1    9.65    3.55
  -5  -9  -1  302.76   25.61
  -5  -9  -1  292.47   19.32
   5  -9   1  265.90   20.84
  -5   9  -1  292.37   18.26
   5   9   1  281.72   18.57
  -6  -9  -1   16.90    8.92
   6  -9   1   14.21    5.64
  -6  -9  -1    4.24    5.19
   6   9   1    8.97    3.88
  -6   9  -1   12.33    3.65
   7  -9   1  180.38   16.43
  -7  -9  -1  228.39   23.77
   7   9   1  191.78   14.18
  -7   9  -1  188.21   13.65
   8  -9   1  195.48   16.86
  -8  -9  -1  186.49   23.99
  -8   9  -1  190.50   13.87
   8   9   1  174.10   13.98
  -9  -9  -1   24.39   12.04
   9  -9   1   38.18    7.88
   9   9   1   25.02    5.20
  -9   9  -1   35.76    5.62
   9 -10  -1    1.27    5.11
  -9 -10   1   -0.96    8.93
   9  10  -1    2.39    3.81
  -9  10   1    2.32    3.69
  -8 -10   1  609.96   44.82
   8 -10  -1  572.08   36.91
  -8  10   1  550.27   33.71
   8  10  -1  506.60   33.76
   7 -10  -1    9.78    5.08
  -7 -10   1    8.26    8.67
   7  10  -1   11.10    4.20
  -7  10   1   11.64    3.96
  -6 -10   1  281.61   24.72
   6 -10  -1  267.06   19.81
  -6 -10   1  235.47   18.71
   6  10  -1  277.84   18.23
  -6  10   1  287.78   18.09
  -5 -10   1  699.19   47.10
   5 -10  -1  627.40   41.22
  -5 -10   1  601.27   37.49
   5  10  -1  651.48   38.58
  -5  10   1  664.05   38.54
   4 -10  -1   46.80    5.57
   4 -10  -1   51.70    6.50
  -4 -10   1   41.21    7.82
  -4 -10   1   31.67    6.08
  -4  10   1   66.62    6.78
   4  10  -1   47.88    6.09
   4  10  -1   47.18    5.87
   3 -10  -1  409.43   23.39
  -3 -10   1  384.96   24.23
   3 -10  -1  371.30   25.98
  -3 -10   1  438.21   28.90
   3  10  -1  361.76   24.89
   3  10  -1  388.27   25.72
  -3  10   1  395.79   25.17
   2 -10  -1  285.69   18.59
  -2  10   1  279.02   18.63
   2  10  -1  229.53   18.30
   2  10  -1  234.70   18.08
   1 -10  -1   -0.56    4.13
  -1 -10   1    1.88    4.21
   1 -10  -1   -0.62    3.93
   1  10  -1    5.69    4.54
  -1  10   1    2.87    4.16
   0 -10  -1 1331.95   80.88
   0 -10   1 1269.13   72.62
   0 -10  -1 1316.08   72.77
   0 -10   1 1387.29   81.48
   0  10   1 1273.65   88.38
   0  10  -1 1410.23   77.09
   0  10   1 1361.23   77.08
   1 -10   1   51.36    6.68
   1 -10   1   33.57    5.51
  -1 -10  -1   36.93    5.83
  -1 -10  -1   64.52    8.28
   1  10   1   26.45    6.10
  -1  10  -1   40.00    6.48
  -2 -10  -1  955.20   46.84
   2 -10   1  762.14   52.05
   2 -10   1  785.78   45.73
   2  10   1  826.62   48.95
  -2  10  -1  892.76   48.74
   2  10   1  753.91   50.54
  -3 -10  -1  783.57   49.16
  -3 -10  -1  716.93   39.94
   3 -10   1  621.16   38.69
   3  10   1  653.60   41.46
  -3  10  -1  717.71   41.10
   4 -10   1   13.60    3.70
   4 -10   1   10.32    5.53
  -4 -10  -1   13.72    6.56
  -4 -10  -1   10.93    5.02
  -4  10  -1    6.67    3.57
   4  10   1   10.35    4.08
  -5 -10  -1  203.19   15.13
  -5 -10  -1  210.21   20.25
   5 -10   1  176.73   16.38
  -5  10  -1  191.66   13.85
   5  10   1  201.67   14.48
  -6 -10  -1  260.73   24.27
   6 -10   1  229.45   19.03
  -6 -10  -1  259.02   17.62
  -6  10  -1  229.93   16.03
   6  10   1  220.17   16.57
  -7 -10  -1   46.13   11.00
   7 -10   1   31.05    7.46
   7  10   1   37.40    6.00
  -7  10  -1   41.25    5.48
  -8 -10  -1  300.63   28.08
   8 -10   1  261.30   21.19
  -8  10  -1  262.83   17.85
   8  10   1  239.70   18.19
  -9 -10  -1    1.00    9.86
   9 -10   1    6.41    6.17
   9  10   1   -1.06    3.79
  -9 -11   1  140.40   20.53
   9 -11  -1  126.44   13.93
   9  11  -1  135.30   12.21
  -9  11   1  128.06   11.81
  -8 -11   1   13.53    9.17
   8 -11  -1   16.01    6.04
  -8  11   1   17.56    4.84
   8  11  -1   23.05    5.22
   7 -11  -1  810.16   53.40
  -7 -11   1  910.53   61.41
   7  11  -1  811.25   49.68
  -7  11   1  835.04   49.48
   6 -11  -1   81.29   10.67
  -6 -11   1   82.69   11.98
  -6 -11   1   70.58    8.82
  -6  11   1   85.59    9.16
   6  11  -1   83.70    9.49
  -5 -11   1   -0.41    6.29
  -5 -11   1    2.47    4.96
   5 -11  -1    6.17    5.01
  -5  11   1    5.52    4.10
   5  11  -1   11.87    4.47
  -4 -11   1   12.71    5.26
   4 -11  -1   13.40    5.09
   4 -11  -1   16.67    4.35
   4  11  -1   12.45    4.56
  -4  11   1   14.15    4.69
   4  11  -1    9.48    4.47
  -3 -11   1   67.41    7.55
   3 -11  -1   73.79    8.38
   3 -11  -1   67.51    8.85
   3  11  -1   54.15    7.54
  -3  11   1   70.14    8.05
   3  11  -1   45.35    6.67
   2 -11  -1  210.92   14.27
   2 -11  -1  162.67   15.28
  -2 -11   1  242.55   15.27
  -2  11   1  197.12   15.85
   1 -11  -1  722.46   40.57
   1 -11  -1  623.29   44.75
  -1 -11   1  726.06   40.84
   1  11  -1  749.86   45.68
  -1  11   1  748.91   43.29
   1  11  -1  746.72   43.36
   0 -11   1    5.60    4.43
   0 -11   1    6.72    3.87
   0 -11  -1    9.61    4.46
   0  11   1    4.06    4.38
   0  11  -1    4.81    4.33
  -1 -11  -1 1934.77  100.11
   1 -11   1 2047.29  112.46
   1 -11   1 1856.23   99.72
  -1  11  -1 1718.53  105.45
   1  11   1 1683.44  105.62
   2 -11   1   10.84    5.08
  -2 -11  -1    6.07    4.79
   2 -11   1   11.40    4.25
  -2 -11  -1    9.03    4.85
   2  11   1    2.63    4.54
  -2  11  -1    1.36    4.23
   3 -11   1   58.89    6.55
   3 -11   1   43.92    7.90
  -3 -11  -1   62.50    7.43
  -3 -11  -1   79.16   11.00
   3  11   1   78.32    9.49
  -3  11  -1   71.68    8.50
   4 -11   1  107.39   13.93
  -4 -11  -1  157.22   12.94
  -4 -11  -1  171.39   16.18
   4 -11   1  145.40   11.27
  -4  11  -1  147.61   12.00
   4  11   1  142.45   12.65
  -5 -11  -1    9.04    7.29
  -5 -11  -1    6.31    5.03
   5 -11   1    6.24    5.94
  -5  11  -1    7.51    3.90
   5  11   1    8.71    4.66
   6 -11   1  234.77   20.95
  -6 -11  -1  280.31   19.16
  -6 -11  -1  311.45   25.56
   6  11   1  259.49   18.63
  -6  11  -1  261.58   17.98
  -7 -11  -1  289.48   26.14
   7 -11   1  223.70   20.78
  -7  11  -1  276.45   17.79
   7  11   1  239.25   18.23
   8 -11   1   31.46    7.86
  -8 -11  -1   23.72   10.03
   8  11   1   23.30    5.69
  -8  11  -1   28.51    5.41
   8 -12  -1  112.01   13.18
   8  12  -1   98.49   11.19
  -8  12   1  116.77   11.36
   7 -12  -1  192.58   17.15
   7  12  -1  192.45   15.68
  -7  12   1  205.85   15.44
   6 -12  -1  145.32   14.05
  -6 -12   1  138.80   13.51
  -6  12   1  138.66   12.49
   6  12  -1  126.26   12.57
   5 -12  -1   24.39    6.48
  -5 -12   1   25.71    6.30
   5  12  -1   27.16    6.09
  -5  12   1   29.48    5.83
   4 -12  -1  307.17   18.88
  -4 -12   1  323.38   20.30
   4 -12  -1  273.47   21.41
  -4  12   1  302.56   20.73
   4  12  -1  258.04   20.61
   3 -12  -1   27.09    6.10
  -3 -12   1   29.66    6.08
   3  12  -1   14.03    5.81
   3  12  -1   14.97    5.47
  -3  12   1   20.79    5.85
   2 -12  -1   33.48    5.44
   2 -12  -1   17.53    5.39
  -2 -12   1   34.04    5.92
   2  12  -1   20.46    5.99
  -2  12   1   31.52    6.06
   2  12  -1   11.46    5.04
   1 -12  -1  697.45   41.72
  -1 -12   1  722.80   42.09
   1 -12  -1  672.31   46.21
   1  12  -1  829.03   47.26
   1  12  -1  768.80   44.82
  -1  12   1  759.30   44.56
   0 -12  -1  854.75   50.21
   0 -12   1  869.45   50.20
   0 -12  -1  858.41   55.21
   0 -12   1  889.99   55.84
   0  12   1  981.51   53.71
   0  12  -1  955.53   53.37
   1 -12   1  339.04   21.91
   1 -12   1  369.78   24.26
  -1 -12  -1  361.01   22.36
   1  12   1  345.24   24.02
  -1  12  -1  342.75   23.53
  -2 -12  -1   35.90    6.10
   2 -12   1   26.42    6.03
   2 -12   1   25.88    5.24
  -2  12  -1   20.79    5.86
   2  12   1   15.94    5.78
  -3 -12  -1  147.37   12.34
   3 -12   1  102.41   13.07
   3 -12   1  119.02   10.93
  -3  12  -1  123.30   11.90
   3  12   1  114.87   12.72
  -4 -12  -1  631.44   35.41
  -4  12  -1  607.15   36.65
   4  12   1  563.18   37.14
  -5 -12  -1   37.39    6.65
  -5 -12  -1   45.33    9.31
   5 -12   1   26.13    7.59
   5  12   1   43.80    7.09
  -5  12  -1   42.74    6.36
   6 -12   1    2.89    6.45
  -6 -12  -1   -3.64    6.89
  -6 -12  -1    0.17    5.10
   6  12   1    8.13    4.80
  -6  12  -1    5.59    4.10
   7 -12   1  153.91   17.74
  -7 -12  -1  215.58   22.13
  -7  12  -1  213.05   15.14
   7  12   1  193.02   15.84
  -8 -12  -1  424.61   34.58
   8 -12   1  374.61   29.25
   8  12   1  369.74   26.12
  -8  12  -1  400.54   25.46
   8 -13  -1    6.16    6.33
   8  13  -1    9.27    5.20
  -8  13   1    7.10    4.71
   7 -13  -1  302.75   23.89
  -7  13   1  317.55   21.83
   7  13  -1  311.36   22.28
  -6 -13   1    3.31    5.52
   6 -13  -1    9.45    6.17
  -6  13   1    5.35    4.85
   6  13  -1   11.12    5.40
   5 -13  -1   12.26    6.35
  -5 -13   1   10.02    5.63
   5  13  -1   17.92    5.86
  -5  13   1   14.72    5.67
   4 -13  -1  107.04    9.85
   4 -13  -1   69.95    9.36
  -4 -13   1   76.65    8.72
  -4  13   1   72.29    8.98
   4  13  -1   55.70    8.93
   3 -13  -1 1906.36  121.77
  -3  13   1 2099.81  114.95
  -2 -13   1  341.69   19.96
   2 -13  -1  323.54   19.20
   2 -13  -1  259.75   20.78
   2  13  -1  285.04   21.29
  -2  13   1  313.99   20.96
   2  13  -1  224.42   20.71
   1 -13  -1  184.55   15.48
   1 -13  -1  203.74   16.23
  -1 -13   1  207.27   15.99
   1  13  -1  215.16   17.02
   1  13  -1  263.90   17.48
  -1  13   1  245.44   17.16
   0 -13  -1  195.51   14.56
   0 -13  -1  188.49   14.86
   0 -13   1  191.92   14.96
   0 -13   1  205.90   15.36
   0  13  -1  208.14   15.96
   0  13   1  214.82   16.43
   1 -13   1  226.16   16.89
   1 -13   1  220.80   15.98
  -1 -13  -1  223.70   16.14
  -1  13  -1  210.64   16.98
   1  13   1  221.78   17.74
  -2 -13  -1   64.16    7.47
   2 -13   1   67.91    8.13
   2 -13   1   53.36    6.92
  -2  13  -1   42.26    7.34
   2  13   1   45.96    8.31
   3 -13   1   50.28    6.77
  -3 -13  -1   56.97    7.19
   3 -13   1   49.14    8.00
  -3  13  -1   50.46    7.69
   3  13   1   42.31    8.00
  -4 -13  -1  199.17   14.14
   4 -13   1  124.99   15.49
  -4  13  -1  154.22   13.88
   4  13   1  153.83   15.30
  -5 -13  -1 1143.60   59.61
  -5  13  -1 1066.42   62.08
   5  13   1  962.93   62.58
   6 -13   1   91.46   12.47
  -6 -13  -1  134.49   13.02
  -6  13  -1  118.04   11.72
   6  13   1  136.41   13.16
   7 -13   1    5.68    6.81
   7  13   1    7.90    5.46
  -7  13  -1    8.26    4.70
   7 -14  -1    3.60    6.42
   7  14  -1   -0.68    5.40
  -7  14   1    2.69    4.92
   6 -14  -1   77.68   10.61
  -6 -14   1   90.23    9.91
   6  14  -1   75.36   10.19
  -6  14   1   89.29   10.18
  -5 -14   1  198.70   15.31
   5 -14  -1  155.50   16.18
   5  14  -1  131.53   15.39
  -5  14   1  182.44   15.51
   4 -14  -1  748.21   50.72
  -4  14   1  826.11   48.33
   3 -14  -1   51.93    6.57
   3 -14  -1   20.97    6.71
  -3 -14   1   50.28    7.20
  -3  14   1   39.84    7.33
   2 -14  -1  146.85   12.56
  -2 -14   1  154.20   13.27
   2 -14  -1  126.91   13.13
  -2  14   1  145.66   13.43
   2  14  -1  146.36   13.85
   2  14  -1  134.32   14.56
   1 -14  -1   80.72    9.71
  -1 -14   1   78.58    8.97
   1 -14  -1  101.64   10.65
   1  14  -1  113.51   11.99
  -1  14   1  108.46   11.51
   0 -14  -1  303.00   21.21
   0 -14   1  314.01   21.48
   0 -14  -1  302.13   22.11
   0 -14   1  350.55   22.88
   0  14  -1  376.53   23.19
   0  14   1  352.96   23.40
   1 -14   1  252.70   17.21
  -1  14  -1  218.07   17.68
  -2  14  -1   27.52    6.30
   2  14   1   27.93    7.24
   3 -14   1    0.01    5.47
   3 -14   1    2.49    4.77
  -3 -14  -1   11.56    5.26
  -3  14  -1    8.87    5.58
   3  14   1    8.09    6.46
   4 -14   1 1500.30  102.20
   4  14   1 1583.13   96.53
  -4  14  -1 1898.08   96.34
  -5 -14  -1    8.92    5.39
   5 -14   1    2.32    6.20
  -5  14  -1   13.55    5.43
   5  14   1    3.91    5.83
   6 -14   1   11.72    7.15
  -6 -14  -1   11.24    5.97
   6  14   1    9.56    5.65
  -6  14  -1   18.22    5.63
   7 -14   1  231.09   22.64
   7  14   1  266.91   21.24
  -7  14  -1  318.41   20.47
   7 -15  -1  717.34   48.47
   7  15  -1  681.35   45.63
  -7  15   1  763.55   45.11
   6 -15  -1  559.40   39.11
   6  15  -1  489.96   36.83
  -6  15   1  649.39   37.04
  -5 -15   1   44.40    7.27
   5 -15  -1   30.76    7.88
   5  15  -1   19.96    7.40
  -5  15   1   40.01    7.74
   4 -15  -1  170.55   16.33
   4  15  -1  139.23   16.47
  -4  15   1  205.60   16.42
  -3 -15   1  911.70   46.85
   3 -15  -1  714.64   51.48
   3 -15  -1  958.41   46.30
  -3  15   1  796.76   49.16
   3  15  -1  664.42   49.61
   2 -15  -1   28.95    6.15
  -2 -15   1   20.39    6.01
   2 -15  -1   45.12    6.44
  -2  15   1   20.84    5.91
   2  15  -1   32.27    7.47
   1 -15  -1   16.32    5.26
  -1 -15   1    9.25    5.36
   1 -15  -1   14.50    4.55
  -1  15   1    9.50    5.26
   1  15  -1   22.30    6.31
   1  15  -1   14.57    5.06
   0 -15   1  801.03   47.77
   0 -15   1  813.84   52.66
   0 -15  -1  788.74   47.62
   0  15   1  909.05   51.18
   0  15  -1  909.14   50.84
   1 -15   1 1658.18   90.61
   1 -15   1 1631.87  101.18
  -1 -15  -1 1585.23   90.52
  -1  15  -1 1653.64   95.69
   1  15   1 1783.04   96.76
   2 -15   1  913.12   48.98
  -2 -15  -1  870.29   48.99
   2 -15   1  837.83   54.34
   2  15   1  888.48   53.17
  -2  15  -1  802.03   51.70
   3 -15   1    5.94    5.11
  -3 -15  -1    7.23    5.14
   3 -15   1    5.95    5.52
  -3  15  -1    0.71    5.23
   3  15   1   12.66    6.98
  -4 -15  -1   64.01    7.89
   4 -15   1   55.95    8.94
  -4  15  -1   50.11    8.39
   4  15   1   37.15    8.56
  -5 -15  -1  321.68   19.86
   5 -15   1  244.60   22.13
   5  15   1  237.79   21.52
  -5  15  -1  277.86   20.77
  -6 -15  -1   -7.51    4.96
   6 -15   1   -0.26    6.48
  -6  15  -1   -0.75    4.73
   6  15   1   -3.83    5.38
   6 -16  -1  195.55   18.85
  -6  16   1  225.55   18.26
   6  16  -1  162.25   18.25
   5 -16  -1    0.63    6.27
  -5 -16   1    2.36    5.51
   5  16  -1  -11.86    5.47
  -5  16   1    2.49    5.47
  -4 -16   1    2.01    5.22
   4 -16  -1    4.90    5.97
   4  16  -1   -6.22    5.87
  -4  16   1    7.05    5.33
  -3 -16   1   10.97    5.65
   3 -16  -1   15.87    5.88
   3 -16  -1   16.51    5.33
   3  16  -1    4.48    6.48
  -3  16   1   17.18    5.80
  -1 -16   1   79.71    9.10
   1 -16  -1   76.86    8.54
  -1  16   1   94.24   11.36
   1  16  -1   89.81   10.37
   0 -16   1 1331.51   77.00
   0 -16  -1 1303.09   76.76
   0  16   1 1480.31   81.96
   0  16  -1 1485.14   81.64
   1 -16   1  268.44   19.00
  -1 -16  -1  267.34   18.85
   1  16   1  277.52   21.22
  -1  16  -1  261.33   19.68
   2 -16   1   79.30   10.05
  -2 -16  -1   74.65    8.48
   2 -16   1   74.73    8.47
   2  16   1   75.60   10.55
  -2  16  -1   53.93    8.53
  -3 -16  -1  189.18   14.91
   3 -16   1  188.14   16.02
   3 -16   1  181.01   14.75
   3  16   1  155.07   17.44
  -3  16  -1  155.39   15.69
   4 -16   1   57.04    8.55
  -4 -16  -1   44.62    7.04
   4  16   1   22.47    8.35
  -4  16  -1   46.84    8.12
  -5 -16  -1  279.48   18.20
   5 -16   1  222.25   20.08
  -5  16  -1  251.38   19.37
   5  16   1  174.79   19.94
  -5 -17   1   -2.27    5.32
   5 -17  -1    1.81    6.25
   5  17  -1  -12.95    6.04
  -5  17   1    4.14    5.44
  -4 -17   1  529.77   28.47
   4 -17  -1  417.61   30.54
   4  17  -1  336.11   30.09
  -4  17   1  450.32   29.54
   3 -17  -1  283.23   18.84
   3 -17  -1  255.07   20.70
  -3 -17   1  294.77   20.04
  -3  17   1  268.26   20.18
   3  17  -1  256.83   21.97
  -2 -17   1 1267.92   73.20
   2 -17  -1 1286.92   72.78
   2  17  -1 1442.08   78.38
  -2  17   1 1288.19   77.15
   1 -17  -1   21.95    5.97
  -1 -17   1   18.20    6.11
   1  17  -1   22.30    6.63
  -1  17   1   26.94    6.51
   0 -17   1  186.36   15.71
   0 -17  -1  191.48   15.37
   0  17   1  198.93   16.67
   0  17  -1  187.54   16.24
   1 -17   1  886.54   59.23
   1 -17   1  929.77   53.80
  -1 -17  -1  936.88   53.78
   1  17   1 1060.71   58.12
  -1  17  -1  961.28   56.89
  -2 -17  -1   12.88    5.36
   2 -17   1   18.60    5.89
   2 -17   1   13.52    5.07
  -2  17  -1   14.06    5.41
   2  17   1   13.81    7.07
  -3 -17  -1   12.49    5.42
   3 -17   1   12.44    5.59
   3 -17   1    7.58    5.21
  -3  17  -1    6.15    5.29
   3  17   1    0.17    6.40
  -4 -17  -1  262.90   18.25
   4 -17   1  240.25   19.80
  -4  17  -1  204.25   18.96
   5 -17   1  159.06   15.76
   5  17   1  108.43   14.84
  -5  17  -1  151.03   15.42
   4 -18  -1  199.75   17.98
  -4 -18   1  230.60   17.33
   4  18  -1  166.27   18.89
  -4  18   1  217.28   17.49
   3 -18  -1  104.86   11.42
  -3 -18   1  121.44   12.88
   3  18  -1   73.49   11.47
  -3  18   1  107.78   11.96
  -2 -18   1  361.21   24.67
   2 -18  -1  364.17   24.05
  -2  18   1  356.99   25.60
   2  18  -1  425.02   27.20
   1 -18  -1    4.20    4.95
  -1 -18   1    0.97    5.33
  -1  18   1    4.15    5.16
   1  18  -1   -1.03    5.01
   0 -18   1   27.06    6.27
   0 -18  -1   11.00    5.40
   0  18   1   25.03    6.64
   0  18  -1   21.50    6.10
  -1 -18  -1   61.44    7.88
   1 -18   1   50.96    7.11
   1 -18   1   46.60    7.46
   1  18   1   48.25    8.40
  -1  18  -1   45.04    7.69
   2 -18   1  156.61   14.04
  -2 -18  -1  169.19   14.31
   2 -18   1  151.15   14.38
   2  18   1  157.66   16.47
  -2  18  -1  142.43   14.26
  -3 -18  -1  436.36   27.11
   3 -18   1  423.53   29.06
   3 -18   1  427.30   26.83
  -3  18  -1  390.51   28.27
   3  18   1  417.43   30.27
  -2 -19   1   52.59    7.81
   2 -19  -1   41.86    6.93
   2  19  -1   52.79    8.87
  -1 -19   1   21.66    6.29
   1 -19  -1   14.31    5.70
  -1  19   1   17.45    6.00
   1  19  -1   18.55    6.31
   0 -19  -1  162.17   14.63
   0 -19   1  165.69   15.02
   0  19  -1  173.30   15.44
   0  19   1  168.20   15.79
  -1 -19  -1   18.06    6.10
   1 -19   1   19.96    6.19
   1  19   1   20.57    6.92
  -1  19  -1   21.20    6.05
   2 -19   1  216.18   17.69
   2 -19   1  238.59   18.05
  -2 -19  -1  222.67   17.60
  -2  19  -1  216.05   18.09
   2  19   1  252.42   20.48
 -11   0   2  -10.05    7.29
  11   0  -2    0.79    3.09
  11   0  -2    3.20    4.23
  10   0  -2  705.71   42.79
 -10   0   2  783.16   55.59
  10   0  -2  719.56   46.39
   9   0  -2    0.27    2.80
   9   0  -2   -1.16    3.43
  -9   0   2   -0.20    7.41
  -8   0   2   61.84   10.87
   8   0  -2   57.16    6.24
   8   0  -2   66.26    7.45
   7   0  -2    0.72    2.31
   7   0  -2    4.93    3.16
  -7   0   2    1.73    5.72
   6   0  -2 5082.31  311.98
   6   0  -2 5475.30  291.58
  -6   0   2 5150.61  345.40
  -5   0   2    1.76    5.34
   5   0  -2    6.41    2.27
   5   0  -2    8.72    2.92
   4   0  -2 1610.31   99.39
   4   0  -2 1726.19   92.73
  -4   0   2 1637.10  110.60
  -3   0   2   13.26    3.34
  -3   0   2    2.60    0.93
   3   0  -2    4.26    1.23
   3   0  -2    2.41    1.61
   2   0  -2 1789.80  109.60
   2   0  -2 1973.56  102.27
  -2   0   2 1816.32   97.11
  -2   0   2 1772.97  121.32
  -1   0   2    4.24    1.02
  -1   0   2    2.25    2.57
   1   0  -2    6.79    1.23
   0   0   2  608.64   32.45
   0   0  -2  590.45   36.47
   0   0   2  626.23   34.05
   1   0   2    2.83    1.28
   1   0   2    3.05    4.35
   1   0   2   -0.20    3.34
   2   0   2 8219.81  508.94
  -2   0  -2 8962.50  451.77
   2   0   2 8519.58  476.53
  -3   0  -2    2.53    5.15
   3   0   2    0.33    2.24
  -3   0  -2    0.75    1.14
   3   0   2   -0.33    1.61
  -4   0  -2   59.86    9.71
   4   0   2   63.66    5.97
   4   0   2   72.17    6.61
   5   0   2    5.79    2.94
   5   0   2    4.52    2.43
  -5   0  -2    6.51    6.25
  -6   0  -2   32.07    8.24
   6   0   2   39.27    4.84
   6   0   2   33.40    4.16
   7   0   2    3.51    3.65
  -7   0  -2    6.95    7.81
   7   0   2    0.70    2.69
   8   0   2  749.16   46.54
  -8   0  -2  856.37   60.06
   8   0   2  816.72   50.26
  -9   0  -2   -3.28    8.50
   9   0   2    1.72    3.06
  10   0   2  222.83   16.09
 -10   0  -2  260.69   27.17
  11  -1  -2    8.01    4.63
  11  -1  -2   14.25    3.88
 -11  -1   2    2.06    9.05
  11   1  -2    9.89    4.86
 -11   1   2   12.51    8.93
  11   1  -2   16.52    4.00
 -10  -1   2  199.49   22.99
  10  -1  -2  209.89   15.39
  10  -1  -2  183.58   13.41
  10   1  -2  175.82   13.37
 -10   1   2  207.88   21.56
  10   1  -2  187.98   15.08
  -9  -1   2  276.80   25.65
   9  -1  -2  257.43   16.50
   9  -1  -2  252.78   18.19
   9   1  -2  245.13   18.15
  -9   1   2  267.42   24.36
   9   1  -2  242.54   16.39
  -8  -1   2   -7.51    6.44
   8  -1  -2    3.12    2.73
   8  -1  -2    3.38    3.39
   8   1  -2    4.15    3.40
  -8   1   2    2.61    6.66
   8   1  -2    1.46    2.56
  -7  -1   2  913.86   62.48
   7  -1  -2  918.77   50.40
   7  -1  -2  828.70   54.10
   7   1  -2  899.36   50.34
   7   1  -2  834.12   54.10
  -7   1   2  900.19   61.87
   6  -1  -2   47.31    4.96
  -6  -1   2   41.09    7.93
   6  -1  -2   48.18    5.84
   6   1  -2   41.47    4.89
   6   1  -2   46.25    5.72
  -6   1   2   49.46    7.81
   5  -1  -2   41.88    5.54
  -5  -1   2   41.13    7.82
   5  -1  -2   48.61    4.70
   5   1  -2   43.11    5.58
   5   1  -2   44.72    4.67
  -5   1   2   43.39    7.34
   4  -1  -2  611.15   32.92
  -4  -1   2  566.20   30.84
   4  -1  -2  564.60   35.47
  -4  -1   2  563.45   40.53
   4   1  -2  611.75   32.87
  -4   1   2  561.36   40.23
   4   1  -2  564.88   35.43
  -3  -1   2 1623.89  108.28
   3  -1  -2 1749.63   91.02
  -3  -1   2 1601.97   86.23
   3  -1  -2 1555.62   86.14
   3  -1  -2 1631.99   97.56
   3   1  -2 1723.14   90.96
   3   1  -2 1600.12   97.50
  -3   1   2 1566.62  108.08
   2  -1  -2 2618.25  149.83
  -2  -1   2 2499.97  132.83
   2  -1  -2 2443.06  132.76
  -2  -1   2 2500.65  165.65
   2   1  -2 2413.71  149.76
  -2   1   2 2458.41  139.87
   2   1  -2 2717.30  139.84
  -2   1   2 2471.56  165.58
   1  -1  -2   15.92    1.92
  -1  -1   2   16.34    2.03
   1  -1  -2   19.23    2.31
  -1  -1   2   20.77    3.36
  -1   1   2   26.77    3.61
  -1   1   2   10.46    2.35
   1   1  -2   16.55    2.26
   0  -1   2    2.10    1.03
   0  -1   2   -1.41    5.58
   0  -1   2    1.92    0.87
   0  -1  -2    4.04    1.09
   0  -1  -2    1.57    0.76
   0   1   2    8.21    6.14
   0   1  -2    6.92    1.77
   0   1   2    3.49    0.96
   1   1   2 4651.54  276.43
   2  -1   2   20.17    3.28
   2  -1   2   20.73    2.65
   2  -1   2   19.50    2.02
  -2  -1  -2   13.88    1.80
   2   1   2   25.72    3.05
   2   1   2   23.28    2.58
   2   1   2   16.78    4.57
   3  -1   2  184.50   12.35
  -3  -1  -2  165.74   10.01
   3  -1   2  184.39   11.08
  -3  -1  -2  163.13   17.11
  -3   1  -2  180.62    9.91
   3   1   2  177.79   11.75
  -3   1  -2  193.30   15.70
   4  -1   2  285.77   18.94
   4  -1   2  287.73   17.39
  -4  -1  -2  295.01   25.10
   4   1   2  288.35   18.55
  -4   1  -2  293.23   23.74
   4   1   2  289.65   17.43
   5  -1   2 1940.03  114.57
  -5  -1  -2 1863.11  128.85
   5  -1   2 1922.27  106.98
   5   1   2 1861.55  106.97
   5   1   2 1932.94  114.33
  -5   1  -2 1914.74  128.09
  -6  -1  -2  363.96   30.43
   6  -1   2  367.84   23.77
   6  -1   2  363.59   21.96
   6   1   2  358.19   23.50
   6   1   2  363.22   22.01
  -6   1  -2  371.56   29.29
  -7  -1  -2   92.44   14.10
   7  -1   2   86.26    9.01
   7  -1   2   79.63    7.66
  -7   1  -2   99.72   13.20
   7   1   2   90.67    7.80
   7   1   2   88.59    8.67
   8  -1   2   27.56    4.40
  -8  -1  -2   26.20   10.68
   8  -1   2   33.52    5.74
  -8   1  -2   34.22    9.88
   8   1   2   26.73    4.37
   9  -1   2  981.16   58.26
  -9  -1  -2 1082.03   75.05
  -9   1  -2 1081.92   73.57
   9   1   2  926.33   58.17
 -10  -1  -2   24.08   11.45
  10  -1   2   20.04    4.46
 -10   1  -2   30.02   10.49
  10   1   2   25.13    4.77
  11  -2  -2    9.22    3.66
  11  -2  -2   12.88    4.88
  11   2  -2   10.57    3.75
  10  -2  -2  801.05   47.61
 -10  -2   2  851.87   62.03
  10  -2  -2  814.59   51.53
  10   2  -2  828.81   51.58
  10   2  -2  761.64   47.48
 -10   2   2  866.76   59.98
  -9  -2   2  264.38   25.85
   9  -2  -2  240.34   15.98
   9  -2  -2  257.82   17.80
  -9   2   2  240.00   22.89
   9   2  -2  239.59   15.95
   9   2  -2  232.75   17.58
  -8  -2   2  315.14   28.01
   8  -2  -2  304.43   20.98
   8  -2  -2  307.99   19.18
  -8   2   2  309.06   26.06
   8   2  -2  304.42   20.94
   8   2  -2  315.30   19.18
  -7  -2   2   76.51   11.09
   7  -2  -2   71.72    6.32
   7  -2  -2   70.80    7.33
   7   2  -2   63.38    7.09
  -7   2   2   67.55    9.59
   7   2  -2   63.62    6.14
   6  -2  -2 1397.53   76.14
   6  -2  -2 1293.87   81.65
  -6  -2   2 1367.31   92.22
  -6   2   2 1358.59   91.35
   6   2  -2 1369.33   76.07
   6   2  -2 1317.11   81.60
   5  -2  -2  199.81   13.68
  -5  -2   2  190.63   18.65
  -5  -2   2  187.79   11.05
   5  -2  -2  208.04   12.40
  -5   2   2  207.57   17.31
   5   2  -2  200.66   12.27
   5   2  -2  194.79   13.55
  -4  -2   2   74.79    4.95
   4  -2  -2   77.18    6.68
  -4  -2   2   75.68   10.87
   4  -2  -2   80.41    5.81
   4   2  -2   75.61    5.57
   4   2  -2   73.18    6.52
  -4   2   2   79.96    9.69
  -3  -2   2    2.72    3.22
  -3  -2   2    2.02    0.99
   3  -2  -2    1.42    0.86
   3  -2  -2   -0.62    1.48
  -3   2   2    4.43    1.14
   3   2  -2    6.09    1.68
   3   2  -2    1.46    1.06
  -2  -2   2 8361.24  543.44
  -2  -2   2 8196.16  437.87
   2  -2  -2 8808.84  437.75
   2  -2  -2 8653.12  493.47
  -2   2   2 7909.64  543.27
   2   2  -2 8346.95  461.13
   2   2  -2 8075.66  493.64
  -2   2   2 7988.57  461.06
  -1  -2   2  197.25   13.96
  -1  -2   2  183.37   10.60
   1  -2  -2  207.96   11.92
   1  -2  -2  200.99   10.59
  -1   2   2  188.19   14.17
   1   2  -2  165.28   11.16
   1   2  -2  198.55   12.03
   0  -2  -2 1009.03   55.31
   0  -2  -2  954.49   49.37
   0  -2   2  775.47   55.85
   0  -2   2  925.38   49.35
   0   2   2  973.14   52.00
   0   2  -2  911.09   51.84
   1  -2   2  220.16   12.29
  -1  -2  -2  216.99   11.68
   1  -2   2  180.47   15.66
   1  -2   2  210.47   11.60
   1   2   2  220.68   12.32
   2  -2   2  739.63   40.30
  -2  -2  -2  725.06   38.14
   2  -2   2  714.14   38.00
   2  -2   2  673.58   43.92
   2   2   2  692.03   42.80
  -2   2  -2  707.48   48.28
   2   2   2  737.46   40.34
   3  -2   2 1179.10   65.26
   3  -2   2 1153.89   70.28
  -3  -2  -2  997.73   79.19
  -3  -2  -2 1162.85   61.72
   3  -2   2 1219.74   61.53
   3   2   2 1206.40   65.34
   3   2   2 1149.55   69.51
  -3   2  -2 1203.14   77.95
   4  -2   2  287.09   17.22
   4  -2   2  293.12   19.00
  -4  -2  -2  272.40   15.79
  -4  -2  -2  276.75   25.37
   4   2   2  276.41   18.16
   4   2   2  291.92   17.29
  -4   2  -2  302.29   22.51
   5  -2   2  339.82   20.56
  -5  -2  -2  337.09   19.19
   5  -2   2  343.07   22.39
  -5  -2  -2  325.17   28.84
   5   2   2  350.44   21.84
  -5   2  -2  367.45   26.50
   5   2   2  338.77   20.63
   6  -2   2 1195.57   71.22
   6  -2   2 1131.40   66.19
  -6  -2  -2 1158.55   82.05
   6   2   2 1118.92   66.22
  -6   2  -2 1213.38   80.21
   6   2   2 1185.08   70.75
   7  -2   2    6.80    4.11
  -7  -2  -2   11.32    9.01
   7  -2   2    5.30    2.87
   7   2   2    5.19    2.95
  -7   2  -2    9.74    6.86
  -8  -2  -2   12.38   10.47
   8  -2   2   11.04    3.51
   8  -2   2   14.65    4.96
   8   2   2   12.26    3.55
  -8   2  -2   16.87    8.07
   9  -2   2  110.18   10.93
   9  -2   2   82.76    8.78
  -9  -2  -2   85.39   15.94
   9   2   2   88.24    8.73
  -9   2  -2   99.23   14.09
 -10  -2  -2    4.73   10.26
  10  -2   2   10.44    3.79
  10   2   2    8.91    3.71
 -10   2  -2   19.76    9.20
  10  -3  -2   15.57    4.89
 -10  -3   2   13.97    9.83
  10   3  -2   15.53    4.86
  10   3  -2   16.24    3.89
 -10   3   2   16.90    7.69
   9  -3  -2  291.22   20.24
   9  -3  -2  293.78   18.39
  -9  -3   2  285.42   28.05
   9   3  -2  268.06   18.17
  -9   3   2  301.98   25.16
   9   3  -2  283.61   20.16
   8  -3  -2  337.82   22.79
  -8  -3   2  334.04   30.14
   8  -3  -2  351.18   20.92
   8   3  -2  338.35   22.74
   8   3  -2  326.30   20.74
  -8   3   2  343.68   27.44
   7  -3  -2   45.69    5.57
  -7  -3   2   45.31    9.75
   7  -3  -2   44.62    5.32
  -7   3   2   39.74    7.63
   7   3  -2   43.51    5.25
   7   3  -2   42.43    5.35
   6  -3  -2  868.96   47.86
  -6  -3   2  846.34   59.29
   6  -3  -2  804.04   51.41
   6   3  -2  845.95   51.38
  -6   3   2  823.41   57.81
   6   3  -2  841.12   47.71
  -5  -3   2  905.89   50.16
   5  -3  -2  950.52   57.30
  -5  -3   2  943.03   65.25
   5   3  -2  981.29   53.22
  -5   3   2  964.26   64.14
   5   3  -2  904.90   57.13
   4  -3  -2  604.70   37.62
  -4  -3   2  619.97   43.29
  -4  -3   2  590.86   32.94
   4   3  -2  616.82   37.53
  -4   3   2  602.40   42.29
  -4   3   2  600.01   34.83
   4   3  -2  640.96   34.83
  -3  -3   2 3181.68  172.71
   3  -3  -2 3216.75  172.52
   3  -3  -2 3373.88  194.79
  -3  -3   2 3291.12  215.50
   3   3  -2 3417.19  181.87
  -3   3   2 3225.87  181.97
   3   3  -2 3213.66  194.66
  -3   3   2 3240.25  215.04
   2  -3  -2  784.73   42.89
  -2  -3   2  770.47   43.02
   2  -3  -2  814.97   48.51
  -2  -3   2  816.45   54.06
  -2   3   2  804.12   45.49
  -2   3   2  812.26   53.83
   2   3  -2  794.77   48.49
   2   3  -2  823.39   45.14
   1  -3  -2   59.95    4.28
   1  -3  -2   55.66    3.95
  -1  -3   2   49.92    4.04
  -1  -3   2   69.25    6.04
  -1   3   2   51.09    6.62
   1   3  -2   58.96    4.77
   1   3  -2   43.60    4.91
   0  -3   2 1529.04  112.64
   0  -3  -2 1742.01  101.05
   0  -3  -2 1765.86   90.07
   0  -3   2 1652.74   90.02
   0   3  -2 1726.09   94.82
   0   3   2 1736.88   94.99
   1  -3   2   43.35    3.07
  -1  -3  -2   40.81    3.27
   1  -3   2   35.64    5.35
   1  -3   2   42.59    5.08
   1   3   2   47.11    3.39
   1   3   2   24.02    5.54
  -1   3  -2   34.17    3.00
   2  -3   2 1145.12   78.93
   2  -3   2 1329.35   72.94
  -2  -3  -2 1299.55   69.24
   2  -3   2 1347.18   69.05
  -2   3  -2 1345.53   86.48
   2   3   2 1327.39   72.99
   3  -3   2   84.22    6.18
  -3  -3  -2   58.38   10.83
   3  -3   2   81.13    8.41
   3  -3   2   85.15    5.21
   3   3   2   80.56    6.03
   3   3   2   80.80    6.20
  -3   3  -2   83.82    7.70
  -4  -3  -2  123.98   18.20
  -4  -3  -2  174.80    9.42
   4  -3   2  144.07   11.87
   4  -3   2  143.80   10.13
   4   3   2  152.35   10.28
  -4   3  -2  163.13   13.37
   4   3   2  147.63   10.45
   5  -3   2 3320.09  186.20
  -5  -3  -2 2950.16  222.30
   5  -3   2 3402.71  199.58
  -5  -3  -2 3395.07  176.90
   5   3   2 3449.86  198.86
  -5   3  -2 3423.28  220.66
   5   3   2 3385.04  186.30
   6  -3   2   20.23    4.41
   6  -3   2   13.12    3.06
  -6  -3  -2    8.62    8.12
   6   3   2    8.46    2.96
  -6   3  -2   25.35    5.72
   6   3   2   12.44    3.45
   7  -3   2    9.03    3.14
   7  -3   2   12.72    4.60
  -7  -3  -2   12.61    9.65
  -7   3  -2   21.18    6.77
   7   3   2    6.06    3.15
   8  -3   2   53.47    6.70
   8  -3   2   62.69    7.62
  -8  -3  -2   57.49   13.60
   8   3   2   50.45    5.94
  -8   3  -2   58.08   10.22
   9  -3   2  126.36   10.75
   9  -3   2  155.64   13.28
  -9  -3  -2  119.77   19.51
   9   3   2  128.59   10.82
  -9   3  -2  148.18   18.19
 -10  -3  -2   19.46   11.74
  10  -3   2   13.36    4.02
 -10   3  -2   14.14    8.70
  10   3   2    9.57    3.80
 -10  -4   2  209.99   24.74
  10  -4  -2  178.60   15.10
 -10   4   2  203.64   13.68
  10   4  -2  171.74   13.23
 -10   4   2  190.06   19.57
  -9  -4   2   47.00   12.19
   9  -4  -2   59.30    7.03
   9   4  -2   59.32    7.15
   9   4  -2   52.34    5.86
  -9   4   2   46.35    9.34
  -9   4   2   54.13    6.69
   8  -4  -2   60.82    7.85
  -8  -4   2   56.28   11.73
  -8   4   2   54.58    9.24
   8   4  -2   60.21    7.50
   8   4  -2   59.36    6.43
  -7  -4   2    4.04    7.30
   7  -4  -2    6.20    3.46
   7   4  -2   -1.16    2.96
  -7   4   2    0.76    5.11
  -7   4   2    6.10    2.58
   7   4  -2   16.57    3.06
   6  -4  -2 1067.25   64.40
  -6  -4   2 1067.03   56.44
  -6  -4   2 1037.16   73.39
  -6   4   2 1084.72   71.90
   6   4  -2 1037.87   64.23
   6   4  -2 1064.29   59.81
  -6   4   2 1031.16   59.78
  -5  -4   2  540.22   40.08
  -5  -4   2  544.76   29.71
   5  -4  -2  546.98   34.04
  -5   4   2  536.05   31.43
   5   4  -2  557.69   31.43
  -5   4   2  558.61   38.47
   5   4  -2  540.06   33.89
  -4  -4   2    7.32    6.25
   4  -4  -2   14.40    3.35
  -4  -4   2   15.18    2.49
   4   4  -2   18.17    2.47
  -4   4   2   10.06    4.57
  -4   4   2    9.88    2.37
   4   4  -2    8.23    2.89
  -3  -4   2   -1.20    4.17
   3  -4  -2    7.65    1.75
  -3  -4   2    1.99    1.80
   3  -4  -2    3.81    2.18
   3   4  -2    2.90    2.01
  -3   4   2    2.48    1.74
  -3   4   2    2.79    3.25
   3   4  -2    4.99    1.50
   2  -4  -2 2357.53  128.35
   2  -4  -2 2473.68  144.66
  -2  -4   2 2358.55  159.90
  -2  -4   2 2371.98  128.55
  -2   4   2 2417.95  135.70
   2   4  -2 2548.67  135.28
  -2   4   2 2414.05  159.71
   2   4  -2 2448.99  144.73
   1  -4  -2 3030.98  174.77
   1  -4  -2 2944.35  155.33
  -1  -4   2 2755.23  192.83
  -1   4   2 2819.81  193.45
   1   4  -2 3144.90  175.32
   0  -4   2   16.45    3.60
   0  -4  -2   22.64    2.96
   0  -4  -2   27.17    2.57
   0  -4   2   47.55    6.75
   0  -4   2   25.63    3.12
   0   4   2   20.31    2.97
   0   4  -2   29.22    3.29
   0   4   2   22.75    5.65
   1  -4   2  493.05   33.91
  -1  -4  -2  546.61   28.79
   1  -4   2  552.85   35.60
   1  -4   2  562.43   28.66
  -1   4  -2  567.04   30.18
   1   4   2  438.69   37.01
  -2  -4  -2 2842.41  148.06
   2  -4   2 2399.17  167.67
   2  -4   2 2995.92  147.80
  -2   4  -2 2913.84  183.85
  -2   4  -2 2680.61  155.76
   2   4   2 2923.18  155.94
   3  -4   2   19.27    2.88
  -3  -4  -2   24.71    8.64
   3  -4   2   19.68    2.33
   3  -4   2   17.70    4.93
  -3  -4  -2   26.23    3.18
   3   4   2   21.99    3.04
   3   4   2   19.42    2.48
   4  -4   2   41.96    4.79
   4  -4   2   36.64    5.53
  -4  -4  -2   22.09    9.13
  -4   4  -2   49.76    5.81
   4   4   2   38.55    4.94
   4   4   2   40.32    4.49
  -5  -4  -2  398.24   20.97
   5  -4   2  365.15   23.60
  -5  -4  -2  320.10   29.90
   5  -4   2  335.40   21.16
   5   4   2  353.40   22.31
   5   4   2  351.40   21.37
  -5   4  -2  349.73   25.69
   6  -4   2 1289.17   74.03
   6  -4   2 1215.47   68.46
  -6  -4  -2 1040.14   84.57
  -6   4  -2 1264.66   81.88
   6   4   2 1196.51   68.56
  -7  -4  -2  973.28   76.64
   7  -4   2 1107.94   65.59
   7  -4   2 1040.75   60.48
  -7   4  -2 1101.55   72.98
   7   4   2 1047.38   60.60
   8  -4   2   21.94    4.22
   8  -4   2   28.39    6.01
  -8  -4  -2   17.63   11.02
   8   4   2   20.26    4.12
  -8   4  -2   39.39    7.95
   9  -4   2  162.14   13.78
  -9  -4  -2  105.02   18.92
   9  -4   2  120.86   10.89
  -9   4  -2  157.88   17.59
   9   4   2  133.92   10.99
  10  -4   2  232.72   16.39
  10  -4   2  262.87   19.89
 -10  -4  -2  238.66   30.14
 -10   4  -2  243.72   23.96
  10   4   2  219.32   16.45
 -10  -5   2   66.31   14.64
  10  -5  -2   79.34    9.33
  10   5  -2   59.65    7.52
 -10   5   2   62.47   10.70
 -10   5   2   80.99    8.02
  -9  -5   2  734.98   58.79
   9  -5  -2  779.73   48.85
  -9   5   2  764.86   55.14
   9   5  -2  731.48   44.99
   9   5  -2  781.66   48.79
  -9   5   2  837.33   45.26
  -8  -5   2  254.18   26.16
   8  -5  -2  252.48   18.26
  -8   5   2  271.62   16.54
   8   5  -2  256.89   18.15
  -8   5   2  257.09   21.73
   8   5  -2  239.25   16.32
  -7  -5   2  248.57   24.70
   7  -5  -2  271.92   18.27
  -7   5   2  268.01   21.55
  -7   5   2  262.21   16.44
   7   5  -2  260.92   18.07
   7   5  -2  256.78   16.40
  -6  -5   2  764.08   40.90
   6  -5  -2  770.72   46.69
  -6  -5   2  713.08   54.07
  -6   5   2  765.80   52.20
  -6   5   2  754.95   43.23
   6   5  -2  761.29   43.22
   6   5  -2  743.55   46.49
  -5  -5   2 1651.28  116.20
  -5  -5   2 1765.30   91.92
   5  -5  -2 1699.32  103.76
   5   5  -2 1752.32   96.72
  -5   5   2 1698.98   96.77
  -5   5   2 1776.10  114.88
   5   5  -2 1722.23  103.65
   4  -5  -2  249.40   15.15
  -4  -5   2  264.71   15.24
  -4  -5   2  241.41   21.74
   4  -5  -2  262.49   17.08
  -4   5   2  262.65   15.76
  -4   5   2  264.98   19.56
   4   5  -2  253.29   16.91
   4   5  -2  258.88   15.48
   3  -5  -2  402.58   25.31
  -3  -5   2  377.57   29.37
   3  -5  -2  398.56   22.42
  -3  -5   2  401.21   22.77
   3   5  -2  417.25   25.32
  -3   5   2  407.46   23.85
   3   5  -2  416.61   23.46
  -3   5   2  415.13   28.31
   2  -5  -2  201.32   12.02
  -2  -5   2  189.96   15.64
   2  -5  -2  212.04   13.38
  -2  -5   2  208.62   12.41
   2   5  -2  216.02   13.67
  -2   5   2  209.53   15.17
  -2   5   2  208.40   13.61
   2   5  -2  213.35   12.84
  -1  -5   2 2239.68  158.57
   1  -5  -2 2426.27  127.94
  -1  -5   2 2516.31  128.13
   1  -5  -2 2459.50  143.79
  -1   5   2 2345.77  159.48
   1   5  -2 2505.03  144.57
   0  -5  -2  702.09   43.17
   0  -5   2  809.19   38.77
   0  -5  -2  741.49   38.66
   0   5   2  709.22   41.15
   0   5   2  596.22   49.04
   0   5  -2  727.06   41.09
   1  -5   2 1555.31   78.37
  -1  -5  -2 1463.78   78.47
   1   5   2 1293.81   98.27
  -1   5  -2 1460.99   82.48
   1   5   2 1576.29   82.78
  -2  -5  -2  524.27   28.63
   2  -5   2  553.59   28.18
   2  -5   2  417.21   33.54
  -2   5  -2  508.65   34.98
  -2   5  -2  537.82   29.75
   2   5   2  549.83   29.97
  -3  -5  -2  625.38   33.18
  -3  -5  -2  548.80   44.21
   3  -5   2  577.06   38.27
   3  -5   2  636.14   32.34
  -3   5  -2  608.34   34.36
  -3   5  -2  542.26   40.49
   3   5   2  641.81   34.57
  -4  -5  -2   25.37    8.59
   4  -5   2   23.57    4.98
   4  -5   2   24.59    2.48
  -4  -5  -2   29.53    4.03
   4   5   2   24.81    3.47
   4   5   2   23.44    2.91
  -4   5  -2   20.58    3.60
   5  -5   2   54.73    5.67
   5  -5   2   48.91    6.37
  -5  -5  -2   36.53    9.98
  -5  -5  -2   67.74    7.53
   5   5   2   54.23    5.91
  -5   5  -2   47.37    6.26
  -6  -5  -2   15.54    9.32
   6  -5   2   20.15    3.46
   6  -5   2   16.40    4.95
   6   5   2   10.81    3.33
  -6   5  -2   24.85    4.65
   7  -5   2  175.44   12.85
  -7  -5  -2  165.16   24.09
   7  -5   2  187.29   15.26
  -7   5  -2  221.37   17.10
   7   5   2  176.32   13.05
   8  -5   2   13.84    3.82
   8  -5   2   12.57    5.56
  -8  -5  -2   11.12   10.93
  -8   5  -2   31.39    7.01
   8   5   2   13.34    3.77
  -9  -5  -2  646.93   56.46
   9  -5   2  730.70   45.78
   9   5   2  685.93   41.39
  -9   5  -2  714.49   51.01
  10  -6  -2   11.86    4.93
 -10  -6   2    2.52    9.86
 -10   6   2   -0.07    6.13
 -10   6   2    9.05    3.85
  10   6  -2   10.24    3.75
   9  -6  -2   35.08    6.04
  -9  -6   2   34.10   11.45
  -9   6   2   31.89    7.83
  -9   6   2   40.22    5.14
   9   6  -2   32.74    4.93
  -8  -6   2  597.76   51.35
   8  -6  -2  689.13   42.92
   8   6  -2  706.83   42.87
   8   6  -2  669.17   39.51
  -8   6   2  687.28   39.60
  -8   6   2  688.21   48.20
  -7  -6   2    5.64    7.91
   7  -6  -2    4.33    3.71
   7   6  -2    8.12    3.75
  -7   6   2    9.07    5.35
  -7   6   2    7.63    2.93
   7   6  -2    5.05    2.82
   6  -6  -2  710.23   44.56
  -6  -6   2  736.27   39.36
  -6  -6   2  677.81   51.83
   6   6  -2  716.90   41.27
  -6   6   2  726.01   41.34
  -6   6   2  719.23   49.59
   6   6  -2  725.91   44.44
   5  -6  -2  777.40   47.76
  -5  -6   2  705.14   54.60
  -5  -6   2  813.65   42.51
   5   6  -2  773.51   47.62
  -5   6   2  809.20   53.01
  -5   6   2  762.93   44.44
   5   6  -2  783.16   44.32
   4  -6  -2   12.65    3.28
  -4  -6   2   19.21    3.49
   4  -6  -2   14.49    3.74
  -4  -6   2   14.72    6.34
  -4   6   2   16.10    4.30
  -4   6   2   10.12    2.82
   4   6  -2   12.63    3.27
   4   6  -2   11.61    2.54
   3  -6  -2  912.51   48.37
  -3  -6   2  807.91   60.74
   3  -6  -2  871.97   54.20
  -3  -6   2  872.23   48.64
   3   6  -2  935.33   50.74
   3   6  -2  918.17   54.31
  -3   6   2  922.60   51.16
  -3   6   2  895.60   59.86
   2  -6  -2 1043.98   55.77
   2  -6  -2 1060.71   62.49
  -2  -6   2 1081.24   56.15
  -2  -6   2  973.10   69.30
   2   6  -2 1094.26   62.94
  -2   6   2 1007.03   59.57
   2   6  -2  967.47   58.90
  -2   6   2 1070.47   69.15
   1  -6  -2   45.02    4.47
   1  -6  -2   45.59    4.96
  -1  -6   2   36.61    5.51
  -1  -6   2   52.99    5.60
  -1   6   2   39.62    6.52
  -1   6   2   36.85    5.56
   1   6  -2   41.75    5.46
   1   6  -2   26.04    4.96
   0  -6  -2  835.31   39.36
   0  -6  -2  636.08   43.75
   0   6   2  702.69   41.81
   0   6   2  679.40   49.59
   0   6  -2  754.72   41.95
   1  -6   2  414.86   22.74
   1  -6   2  416.08   27.66
  -1  -6  -2  393.52   22.95
   1   6   2  366.39   29.47
   1   6   2  418.94   24.29
  -1   6  -2  418.00   23.90
   2  -6   2 4308.46  207.36
  -2  -6  -2 4106.02  207.80
   2   6   2 3389.19  258.47
   2   6   2 4138.84  218.68
  -2   6  -2 3634.29  256.86
  -2   6  -2 3940.84  218.40
  -3  -6  -2 1541.29   80.21
   3  -6   2 1588.45   79.33
  -3  -6  -2 1595.53  101.69
   3  -6   2 1361.75   90.88
  -3   6  -2 1449.09   83.73
  -3   6  -2 1355.42   98.42
   3   6   2 1545.61   84.02
   4  -6   2  252.21   13.75
  -4  -6  -2  249.40   15.64
  -4  -6  -2  224.01   22.81
   4  -6   2  225.11   17.62
  -4   6  -2  227.71   17.43
  -4   6  -2  245.23   14.96
   4   6   2  257.89   15.36
  -5  -6  -2  250.83   16.10
  -5  -6  -2  211.93   23.44
   5  -6   2  250.87   17.57
  -5   6  -2  228.00   17.48
   5   6   2  228.01   15.04
  -5   6  -2  232.86   14.77
   6  -6   2  496.00   32.19
  -6  -6  -2  403.71   39.23
  -6   6  -2  500.30   34.43
  -6   6  -2  511.62   28.86
   6   6   2  484.01   29.07
   7  -6   2    3.89    4.93
  -7  -6  -2    7.15   10.01
   7   6   2    2.45    3.29
  -7   6  -2    4.91    3.17
  -8  -6  -2   23.03   11.90
   8  -6   2   18.79    6.17
  -8   6  -2   32.00    4.91
  -8   6  -2   26.73    6.82
   8   6   2   19.23    4.31
  -9  -6  -2   63.76   15.54
   9  -6   2   78.34   10.01
  -9   6  -2   89.92    9.00
   9   6   2   64.86    8.15
  10  -7  -2  140.81   12.97
 -10  -7   2  102.75   18.71
 -10   7   2  154.22   11.41
 -10   7   2  125.39   15.40
  10   7  -2  133.32   10.96
   9  -7  -2  670.90   41.60
  -9  -7   2  556.10   50.36
  -9   7   2  692.87   38.41
   9   7  -2  622.90   38.15
  -9   7   2  655.31   46.53
   8  -7  -2    4.90    4.15
  -8  -7   2   -5.27    8.11
  -8   7   2   -0.09    3.05
  -8   7   2    4.25    5.45
   8   7  -2    7.72    4.30
   8   7  -2    8.34    3.26
  -7  -7   2   49.57   11.25
   7  -7  -2   69.14    8.34
  -7   7   2   79.99   10.46
   7   7  -2   72.23    7.03
  -7   7   2   70.29    6.97
   7   7  -2   72.36    8.15
  -6  -7   2  133.64   17.56
   6  -7  -2  163.43   11.95
  -6  -7   2  164.71   10.96
  -6   7   2  138.93   10.52
  -6   7   2  161.97   13.77
   6   7  -2  140.74   11.69
   6   7  -2  147.96   10.48
  -5  -7   2 1773.07   92.25
  -5  -7   2 1551.78  115.51
   5  -7  -2 1741.04  103.50
   5   7  -2 1775.75  103.44
  -5   7   2 1735.57   96.72
   5   7  -2 1714.05   96.52
  -5   7   2 1711.72  114.09
  -4  -7   2  368.25   21.32
   4  -7  -2  341.66   21.13
  -4  -7   2  319.22   27.47
   4  -7  -2  356.29   23.10
   4   7  -2  361.29   23.11
  -4   7   2  363.49   25.54
   4   7  -2  369.68   21.46
  -4   7   2  383.11   21.88
   3  -7  -2    7.99    3.19
   3  -7  -2    6.75    4.00
  -3  -7   2    5.62    5.43
  -3  -7   2   15.64    4.00
  -3   7   2   13.29    3.94
   3   7  -2   11.03    3.09
   3   7  -2   10.31    3.47
  -3   7   2   15.14    3.79
   2  -7  -2  238.36   15.02
  -2  -7   2  228.58   14.80
  -2  -7   2  211.48   17.55
   2  -7  -2  248.97   14.41
  -2   7   2  205.88   16.26
   2   7  -2  230.40   15.97
   2   7  -2  192.53   15.20
  -2   7   2  236.10   17.28
   1  -7  -2 2767.67  158.28
  -1  -7   2 2970.54  141.30
   1  -7  -2 2908.94  141.07
  -1   7   2 2493.80  175.35
   1   7  -2 2240.98  159.04
  -1   7   2 2735.19  149.38
   1   7  -2 2411.33  148.97
   0  -7   2  267.30   20.89
   0  -7  -2  258.68   19.47
   0  -7  -2  354.77   18.13
   0   7   2  282.08   19.58
   0   7  -2  313.69   19.89
   0   7   2  323.55   23.21
   1  -7   2  107.99   12.24
   1  -7   2  111.96    8.54
  -1  -7  -2   93.61    8.87
  -1   7  -2   93.68    8.63
   1   7   2   95.70   11.92
   1   7   2  108.87    9.39
   2  -7   2  873.90   46.48
  -2  -7  -2  837.15   47.08
   2   7   2  888.89   49.30
  -2   7  -2  828.99   48.85
  -3  -7  -2 1684.90   89.21
   3  -7   2 1774.15   88.26
   3  -7   2 1408.82  100.72
  -3  -7  -2 1916.49  112.43
  -3   7  -2 1632.54   93.05
  -3   7  -2 1469.63  109.06
   3   7   2 1714.65   93.41
  -4  -7  -2    5.85    7.07
   4  -7   2    0.66    4.41
   4  -7   2    1.78    2.09
  -4  -7  -2    0.98    3.87
   4   7   2    1.43    2.55
  -4   7  -2   -0.15    1.92
  -4   7  -2    0.08    2.15
   5  -7   2  330.07   23.06
  -5  -7  -2  322.60   28.98
  -5  -7  -2  324.21   20.86
   5   7   2  323.23   20.22
  -5   7  -2  339.66   19.88
  -5   7  -2  307.98   23.16
   6  -7   2   26.92    6.18
  -6  -7  -2   21.14   10.11
  -6   7  -2   21.88    3.96
   6   7   2   21.91    4.26
  -7  -7  -2  289.76   30.94
   7  -7   2  312.80   22.53
   7   7   2  297.70   19.44
  -7   7  -2  296.87   19.10
  -8  -7  -2  359.23   36.10
   8  -7   2  389.64   27.50
  -8   7  -2  410.80   24.12
   8   7   2  356.95   23.99
   9  -7   2   21.38    6.93
  -9  -7  -2   11.04   11.37
  -9   7  -2   20.16    4.74
   9   7   2   15.74    4.25
 -10  -8   2  151.65   21.12
  10  -8  -2  151.87   13.73
  10   8  -2  139.15   11.96
 -10   8   2  154.57   12.06
   9  -8  -2  193.82   14.95
  -9  -8   2  173.18   23.14
   9   8  -2  161.24   13.08
  -9   8   2  181.08   13.27
  -8  -8   2   63.54   12.95
   8  -8  -2   56.51    7.49
  -8   8   2   60.80    8.68
  -8   8   2   68.70    7.51
   8   8  -2   56.01    7.14
   7  -8  -2  393.22   26.06
  -7  -8   2  369.03   32.55
   7   8  -2  399.42   25.94
   7   8  -2  386.02   23.89
  -7   8   2  405.19   24.04
  -7   8   2  375.47   28.79
   6  -8  -2   17.02    4.32
  -6  -8   2   24.80    4.55
  -6  -8   2   11.14    7.55
   6   8  -2   18.35    3.60
  -6   8   2   21.18    5.20
  -6   8   2   17.18    3.60
   6   8  -2   14.82    4.29
  -5  -8   2  470.12   37.03
   5  -8  -2  498.68   31.65
  -5  -8   2  497.22   28.83
  -5   8   2  506.89   29.66
   5   8  -2  498.63   29.37
   5   8  -2  512.95   31.64
  -5   8   2  494.54   34.74
  -4  -8   2 1453.06   81.42
   4  -8  -2 1542.72   90.98
   4  -8  -2 1483.93   81.11
  -4  -8   2 1511.00  101.39
  -4   8   2 1492.72   99.95
   4   8  -2 1534.77   91.03
   4   8  -2 1544.42   85.16
  -4   8   2 1483.64   85.41
  -3  -8   2  557.82   32.54
  -3  -8   2  572.08   40.00
   3  -8  -2  571.20   32.34
   3  -8  -2  572.80   35.44
   3   8  -2  563.07   33.69
  -3   8   2  557.64   34.24
  -3   8   2  568.90   38.83
   3   8  -2  587.73   35.84
   2  -8  -2 1732.06   90.13
   2  -8  -2 1716.46  100.72
  -2  -8   2 1705.11  111.06
  -2  -8   2 1681.05   90.32
   2   8  -2 1709.50  101.52
  -2   8   2 1399.44   95.29
  -2   8   2 1777.81  111.34
  -1  -8   2  703.76   38.13
   1  -8  -2  644.78   41.82
   1  -8  -2  718.11   38.02
   1   8  -2  686.47   40.57
  -1   8   2  689.99   40.82
  -1   8   2  634.75   47.22
   0  -8   2  215.13   16.99
   0  -8  -2  231.37   14.92
   0  -8   2  242.97   14.85
   0  -8  -2  228.87   15.42
   0   8   2  184.76   15.89
   0   8  -2  197.82   16.09
   0   8   2  236.72   18.15
   1  -8   2  627.96   37.37
  -1  -8  -2  537.28   32.25
   1  -8   2  563.69   31.89
   1   8   2  532.73   33.99
   1   8   2  573.13   39.82
  -1   8  -2  561.92   33.70
   2  -8   2  233.50   20.76
   2  -8   2  290.37   16.85
  -2  -8  -2  275.51   17.87
  -2   8  -2  289.72   17.61
   2   8   2  298.92   18.23
   3  -8   2  254.53   14.82
  -3  -8  -2  226.64   16.35
  -3  -8  -2  281.20   21.96
   3   8   2  240.59   16.06
  -3   8  -2  240.02   15.57
  -4  -8  -2  362.37   23.82
   4  -8   2  409.05   21.85
  -4  -8  -2  449.52   31.85
   4  -8   2  343.16   26.59
   4   8   2  398.55   23.73
  -4   8  -2  377.45   23.31
   5  -8   2   76.55    9.50
  -5  -8  -2   83.04   13.17
  -5  -8  -2   90.37   10.66
  -5   8  -2   88.63    7.56
   5   8   2   86.33    8.08
  -6  -8  -2 1764.96  115.47
   6  -8   2 1592.21  102.01
  -6  -8  -2 1710.79   91.49
  -6   8  -2 1696.48   94.11
   6   8   2 1562.74   94.33
  -7  -8  -2   15.25   10.19
   7  -8   2   23.14    6.56
  -7   8  -2   15.44    3.88
   7   8   2   14.65    4.21
   8  -8   2   35.07    7.72
  -8  -8  -2   40.57   12.49
  -8   8  -2   31.30    5.08
   8   8   2   30.34    5.37
   9  -8   2    8.75    6.20
  -9  -8  -2    2.40   10.70
  -9   8  -2    0.80    3.68
   9   8   2   -0.42    3.47
  -9  -9   2  209.86   24.67
   9  -9  -2  208.47   16.59
   9   9  -2  178.22   14.46
  -9   9   2  214.09   14.79
   8  -9  -2    3.14    4.50
  -8  -9   2    2.69    8.49
   8   9  -2    2.13    3.38
  -8   9   2    5.81    3.61
   7  -9  -2   16.63    5.05
  -7  -9   2   15.71    8.48
   7   9  -2    9.57    3.76
  -7   9   2   14.95    3.91
  -6  -9   2   89.52   12.55
  -6  -9   2   92.03    9.84
   6  -9  -2   91.14    9.40
  -6   9   2   96.17    8.73
  -6   9   2   94.60   10.45
   6   9  -2   81.10    8.31
   6   9  -2   88.18    9.23
  -5  -9   2 1032.70   59.02
   5  -9  -2 1073.36   65.57
  -5  -9   2 1125.22   73.98
   5   9  -2 1092.47   65.60
  -5   9   2 1011.93   71.71
  -5   9   2 1062.75   61.55
   5   9  -2 1094.60   61.35
   4  -9  -2  622.64   38.70
   4  -9  -2  615.16   34.87
  -4  -9   2  586.19   35.31
  -4  -9   2  646.19   43.93
  -4   9   2  618.63   36.84
   4   9  -2  633.41   38.92
  -4   9   2  594.92   42.07
   4   9  -2  633.48   36.50
  -3  -9   2  305.65   19.30
   3  -9  -2  319.52   20.11
  -3  -9   2  317.17   23.00
   3  -9  -2  296.65   18.90
   3   9  -2  307.01   20.60
   3   9  -2  284.88   19.57
  -3   9   2  303.70   21.70
  -3   9   2  277.98   20.02
  -2  -9   2 1289.31   77.25
   2  -9  -2 1191.30   70.28
  -2  -9   2 1140.27   63.31
   2  -9  -2 1202.82   63.23
  -2   9   2 1120.16   67.10
   2   9  -2  987.89   70.83
  -2   9   2 1154.44   77.67
   1  -9  -2 1317.10   69.72
  -1  -9   2 1293.12   69.72
   1  -9  -2 1110.18   77.52
  -1   9   2 1419.37   74.14
   1   9  -2 1401.53   74.04
  -1   9   2 1161.95   85.75
   0  -9   2  197.86   13.77
   0  -9   2  192.77   15.48
   0  -9  -2  193.49   13.98
   0  -9  -2  207.27   13.90
   0   9   2  199.59   16.00
   0   9  -2  184.98   15.08
   0   9   2  178.27   14.87
   1  -9   2    7.22    5.13
  -1  -9  -2    7.09    4.29
   1  -9   2    7.86    4.01
   1   9   2    8.72    4.44
   1   9   2   12.93    4.73
  -1   9  -2    7.29    3.97
   2  -9   2   58.15    8.04
   2  -9   2   78.19    7.35
  -2  -9  -2   66.14    8.94
  -2  -9  -2   51.73    6.82
  -2   9  -2   69.76    7.25
   2   9   2   57.16    6.74
  -3  -9  -2  807.90   47.11
   3  -9   2  879.14   45.95
   3   9   2  819.07   48.83
  -3   9  -2  848.39   48.41
   4  -9   2 1495.25   79.99
  -4  -9  -2 1662.50  102.28
  -4  -9  -2 1382.31   81.45
  -4   9  -2 1469.37   84.56
   4   9   2 1468.72   84.98
   5  -9   2  273.89   22.67
  -5  -9  -2  292.84   20.48
  -5  -9  -2  349.73   27.95
  -5   9  -2  318.61   19.38
   5   9   2  303.82   19.74
   6  -9   2  986.92   67.16
  -6  -9  -2 1174.68   76.91
  -6  -9  -2 1136.66   59.93
  -6   9  -2 1029.32   61.26
   6   9   2 1033.40   61.73
   7  -9   2  212.45   18.57
  -7  -9  -2  262.56   26.14
  -7   9  -2  201.69   14.78
   7   9   2  209.37   15.36
   8  -9   2   37.13    8.25
  -8  -9  -2   40.15   12.55
   8   9   2   46.44    6.54
  -8   9  -2   49.10    6.07
  -9  -9  -2   45.36   13.64
   9  -9   2   22.39    7.55
   9   9   2   24.42    5.57
  -9 -10   2  725.18   53.08
   9 -10  -2  686.31   44.10
  -9  10   2  675.13   40.71
   9  10  -2  635.00   40.56
   8 -10  -2  407.87   28.33
  -8 -10   2  438.91   35.47
  -8  10   2  417.81   26.13
   8  10  -2  400.51   26.04
   7 -10  -2  609.67   39.42
  -7 -10   2  651.74   46.55
  -7  10   2  616.55   36.65
   7  10  -2  572.24   36.49
   6 -10  -2  531.19   34.42
  -6 -10   2  577.29   40.34
  -6 -10   2  495.62   31.43
   6  10  -2  532.67   34.37
  -6  10   2  533.39   32.29
   6  10  -2  516.16   32.02
   5 -10  -2  203.52   14.89
  -5 -10   2  167.88   14.59
  -5 -10   2  201.92   18.64
   5  10  -2  194.26   13.90
   5  10  -2  207.45   15.13
  -5  10   2  186.40   14.32
   4 -10  -2   20.97    4.62
   4 -10  -2   16.68    4.59
  -4 -10   2   18.20    6.23
  -4 -10   2   16.86    5.11
   4  10  -2   19.62    4.43
   4  10  -2   22.03    4.80
  -4  10   2   20.47    4.92
   3 -10  -2  537.68   28.19
  -3 -10   2  449.83   28.30
   3 -10  -2  525.30   30.76
   3  10  -2  415.06   29.39
  -3  10   2  467.22   30.09
   3  10  -2  465.76   31.09
   2 -10  -2   88.19    8.51
  -2 -10   2   74.81    7.71
   2 -10  -2   99.80    9.57
  -2  10   2   90.35   10.20
   2  10  -2   53.44    7.78
  -2  10   2   86.87   10.42
  -1 -10   2 1695.73   91.10
   1 -10  -2 1882.79   91.38
   1  10  -2 1583.05  102.68
  -1  10   2 1581.48  111.87
   0 -10   2  785.76   47.78
   0 -10   2  930.40   54.12
   0 -10  -2  879.11   52.81
   0 -10  -2  834.56   48.16
   0  10  -2  900.15   51.09
   0  10   2  868.88   58.33
   0  10   2  843.10   51.01
   1 -10   2  453.40   27.87
  -1 -10  -2  465.28   28.49
   1 -10   2  569.76   32.30
  -1  10  -2  450.95   29.81
   1  10   2  508.04   34.02
   1  10   2  439.10   29.97
   2 -10   2  960.35   59.95
  -2 -10  -2  926.68   53.19
   2 -10   2  936.76   52.32
  -2  10  -2  976.43   55.40
   2  10   2  969.15   55.97
  -3 -10  -2   27.04    7.01
   3 -10   2   28.56    4.45
   3 -10   2   16.96    6.04
  -3 -10  -2   17.82    5.57
  -3  10  -2   24.19    4.30
   3  10   2   24.31    4.99
  -4 -10  -2    9.23    5.34
   4 -10   2    7.16    5.77
  -4 -10  -2   15.63    7.12
   4  10   2   13.71    4.36
  -4  10  -2    4.68    3.46
   5 -10   2   42.34    8.08
  -5 -10  -2   58.28   10.56
  -5 -10  -2   53.16    7.38
  -5  10  -2   52.31    5.82
   5  10   2   48.21    6.40
  -6 -10  -2   59.92   11.80
   6 -10   2   42.48    8.38
  -6 -10  -2   58.35    7.70
  -6  10  -2   44.84    5.81
   6  10   2   45.58    6.41
  -7 -10  -2   48.66   11.99
   7 -10   2   49.27    8.82
   7  10   2   45.55    6.46
  -7  10  -2   44.27    5.95
   8 -10   2  220.76   20.10
  -8 -10  -2  252.00   26.57
   8  10   2  213.15   16.74
  -8  10  -2  239.50   16.43
  -9 -11   2  171.61   21.85
   9 -11  -2  169.85   15.51
   9  11  -2  156.90   13.61
  -9  11   2  181.10   13.95
  -8 -11   2   10.21    8.57
   8 -11  -2    8.09    5.29
  -8  11   2    5.02    4.23
   8  11  -2   11.49    4.54
   7 -11  -2  895.85   56.24
  -7 -11   2  961.07   64.27
   7  11  -2  852.90   52.39
  -7  11   2  863.20   52.43
   6 -11  -2  127.52   12.19
  -6 -11   2  115.84   12.46
  -6 -11   2  124.54   16.32
  -6  11   2  134.32   11.75
   6  11  -2  127.62   11.45
  -5 -11   2   51.51    7.67
   5 -11  -2   72.15    9.03
   5  11  -2   61.67    7.86
  -5  11   2   59.73    7.22
   5  11  -2   62.19    7.33
   4 -11  -2  129.34   11.29
  -4 -11   2   99.62   11.59
   4 -11  -2  127.54   10.73
   4  11  -2  124.83   11.67
  -4  11   2  121.66   11.74
   4  11  -2  104.55   11.29
   3 -11  -2   11.66    4.45
  -3 -11   2   14.43    5.14
   3 -11  -2   14.06    4.58
   3  11  -2    9.29    4.87
   3  11  -2    5.23    4.56
  -3  11   2   14.04    5.15
  -2 -11   2  142.62   12.33
   2 -11  -2  152.00   12.16
   2 -11  -2  138.39   12.02
  -2  11   2  161.24   13.20
   2  11  -2  121.57   12.74
  -1 -11   2   93.57   10.70
   1 -11  -2  107.07   10.94
   1 -11  -2   99.14   10.23
   1  11  -2  140.58   11.80
   1  11  -2  126.85   11.98
  -1  11   2  136.93   11.83
   0 -11   2  823.84   46.77
   0 -11  -2  684.41   41.73
   0 -11  -2  753.73   45.34
   0 -11   2  626.47   41.28
   0  11  -2  785.37   44.20
   0  11   2  741.45   44.32
  -1 -11  -2 1744.15   87.35
   1 -11   2 1649.80   86.69
   1  11   2 1482.41   91.85
  -1  11  -2 1519.91   91.66
  -2 -11  -2 1181.43   65.83
   2 -11   2 1159.33   64.98
   2 -11   2 1313.75   74.15
   2  11   2 1120.16   69.27
  -2  11  -2 1178.41   68.84
   3 -11   2   70.04    9.32
   3 -11   2   83.84    8.46
  -3 -11  -2   94.25   12.16
  -3 -11  -2   71.19    8.28
   3  11   2   63.22    8.07
  -3  11  -2   82.58    9.01
  -4 -11  -2  446.02   31.48
  -4 -11  -2  378.97   25.05
  -4  11  -2  378.16   24.79
   4  11   2  391.24   25.69
  -5 -11  -2   23.30    6.03
   5 -11   2   15.72    6.87
  -5 -11  -2   10.83    7.54
  -5  11  -2   20.00    4.53
   5  11   2   28.92    5.62
  -6 -11  -2  323.13   21.17
   6 -11   2  253.91   23.71
  -6 -11  -2  365.95   28.89
   6  11   2  312.22   21.24
  -6  11  -2  308.06   20.36
   7 -11   2   81.84   11.86
  -7 -11  -2  132.18   18.96
  -7  11  -2  113.25   10.20
   7  11   2  106.92   11.12
  -8 -11  -2  313.59   28.43
   8 -11   2  241.31   22.23
   8  11   2  245.80   19.04
  -8  11  -2  270.40   18.34
   8 -12  -2   65.73    9.08
   8  12  -2   65.45    8.18
  -8  12   2   69.21    8.41
   7 -12  -2  232.83   17.85
   7  12  -2  195.04   16.13
  -7  12   2  211.99   16.39
   6 -12  -2  319.87   22.66
  -6 -12   2  282.18   21.20
  -6  12   2  304.48   21.43
   6  12  -2  325.75   21.41
   5 -12  -2 1484.11   85.35
  -5 -12   2 1349.58   76.48
   5  12  -2 1310.10   80.06
  -5  12   2 1391.44   80.29
   4 -12  -2  215.95   16.34
  -4 -12   2  191.64   15.95
   4 -12  -2  240.27   14.84
   4  12  -2  185.53   16.41
   4  12  -2  174.17   16.07
  -4  12   2  201.72   16.64
  -3 -12   2  725.49   38.95
   3 -12  -2  646.03   42.33
  -3  12   2  625.59   40.67
   2 -12  -2  449.70   26.48
  -2 -12   2  427.83   26.84
  -2  12   2  488.13   28.56
   2  12  -2  386.83   28.32
   1 -12  -2    3.90    3.74
   1 -12  -2    0.33    4.51
  -1 -12   2    4.27    4.68
  -1  12   2   -0.05    4.29
   1  12  -2    2.82    4.38
   1  12  -2    1.62    4.46
   0 -12  -2  585.69   37.40
   0 -12  -2  561.46   34.97
   0 -12   2  637.79   38.79
   0 -12   2  536.03   34.66
   0  12   2  644.87   37.46
   0  12  -2  648.49   37.02
   1 -12   2  182.58   14.47
  -1 -12  -2  207.57   15.17
   1 -12   2  231.64   16.03
   1  12   2  165.28   15.99
  -1  12  -2  177.58   15.40
   2 -12   2  130.84   12.79
   2 -12   2  129.55   11.13
  -2 -12  -2  123.66   12.28
   2  12   2  104.23   12.78
  -2  12  -2  108.46   11.71
   3 -12   2  956.27   62.69
   3 -12   2  969.48   54.83
  -3 -12  -2 1052.76   56.02
   3  12   2  983.44   58.89
  -3  12  -2 1008.22   58.22
  -4 -12  -2  607.65   36.71
  -4 -12  -2  687.83   45.72
   4  12   2  576.89   38.50
  -4  12  -2  626.52   37.72
   5 -12   2   18.43    7.22
  -5 -12  -2   18.31    7.97
  -5 -12  -2   22.87    5.86
   5  12   2   18.37    5.80
  -5  12  -2   17.49    4.93
  -6 -12  -2   64.89   11.75
   6 -12   2   41.85    9.12
  -6 -12  -2   54.78    7.87
  -6  12  -2   60.47    7.06
   6  12   2   53.49    7.83
  -7 -12  -2   83.42   13.01
   7 -12   2   51.40    9.94
   7  12   2   73.19    8.92
  -7  12  -2   61.98    7.41
   8 -13  -2    1.36    5.76
   8  13  -2    5.59    4.76
  -8  13   2    5.79    4.69
   7 -13  -2  153.85   15.10
  -7  13   2  161.14   14.25
   7  13  -2  148.40   14.03
  -6 -13   2    7.89    5.75
   6 -13  -2   10.25    5.86
   6  13  -2    5.72    5.08
  -6  13   2   17.09    5.83
   5 -13  -2   21.45    6.41
  -5 -13   2   25.14    6.53
  -5  13   2   35.04    6.76
   5  13  -2   19.48    6.28
  -4 -13   2    7.92    5.94
   4 -13  -2    6.40    5.55
   4 -13  -2    9.97    4.65
   4  13  -2    6.05    5.71
   4  13  -2    9.45    5.93
  -4  13   2    7.76    5.50
   3 -13  -2 2115.30  149.11
   3 -13  -2 2766.11  132.99
  -3 -13   2 2652.26  133.62
  -3  13   2 2362.62  140.61
   2 -13  -2    4.89    4.66
  -2 -13   2   -0.40    5.02
   2 -13  -2    3.19    4.55
  -2  13   2    1.22    4.57
   2  13  -2   -1.38    5.00
   2  13  -2    5.34    5.27
  -1 -13   2   13.02    5.40
   1 -13  -2   10.31    4.83
   1  13  -2   13.94    5.24
   0 -13  -2  348.51   23.97
   0 -13   2  392.47   26.10
   0 -13   2  347.90   23.87
   0  13  -2  398.75   25.19
   0  13   2  427.20   26.22
  -1 -13  -2  301.39   20.34
   1 -13   2  276.60   19.93
   1 -13   2  352.63   22.14
   1  13   2  290.04   21.92
  -1  13  -2  285.06   21.04
   2 -13   2  270.32   18.29
  -2 -13  -2  234.27   16.92
   2 -13   2  199.75   15.86
   2  13   2  185.10   17.77
  -2  13  -2  218.15   17.40
   3 -13   2   17.89    6.41
  -3 -13  -2   16.76    5.88
   3 -13   2    7.85    4.93
   3  13   2   27.43    6.95
  -3  13  -2   19.58    5.58
  -4 -13  -2   53.66    7.59
   4 -13   2   57.26    9.09
  -4  13  -2   60.97    7.85
   4  13   2   45.19    8.30
  -5 -13  -2 1284.90   67.62
  -5  13  -2 1191.40   70.40
   5  13   2 1157.85   71.29
  -6 -13  -2   38.27    6.97
   6 -13   2   19.42    7.57
   6  13   2   23.46    6.34
  -6  13  -2   33.56    5.86
   7 -13   2    9.19    7.01
  -7  13  -2   15.38    5.10
   7  13   2   13.62    5.89
   7 -14  -2   83.38   10.58
  -7 -14   2   78.26   10.64
   7  14  -2   73.55   10.10
  -7  14   2   98.74   11.89
   6 -14  -2   79.53    9.97
  -6 -14   2   75.70    9.39
  -6  14   2   76.96    9.58
   6  14  -2   66.46    9.52
   5 -14  -2   -0.77    5.49
  -5 -14   2   -5.49    5.11
  -5  14   2   -2.45    5.21
   5  14  -2   -2.64    5.19
   4 -14  -2  387.06   29.77
   4 -14  -2  483.42   26.42
  -4 -14   2  468.17   27.78
  -4  14   2  390.08   28.58
  -3 -14   2  180.22   14.67
   3 -14  -2  185.71   13.20
   3 -14  -2  113.18   14.00
   3  14  -2  113.35   15.04
  -3  14   2  183.05   14.62
   2 -14  -2  204.43   18.31
   2 -14  -2  273.80   17.70
  -2 -14   2  263.63   18.42
  -2  14   2  271.07   18.83
   2  14  -2  230.91   19.72
   2  14  -2  264.99   19.69
   1 -14  -2  806.22   49.32
  -1 -14   2  784.89   49.50
  -1  14   2  876.39   52.50
   1  14  -2 1006.39   55.99
   1  14  -2  912.62   52.59
   0 -14   2  178.40   14.34
   0 -14  -2  158.63   13.91
   0 -14   2  156.69   14.16
   0  14  -2  164.25   14.27
   0  14   2  158.51   15.08
  -1 -14  -2  383.14   23.81
   1 -14   2  393.03   25.53
   1 -14   2  371.57   23.63
  -1  14  -2  332.49   24.49
   1  14   2  344.29   25.71
   2 -14   2   12.28    5.41
  -2 -14  -2   10.88    5.51
   2 -14   2    7.81    5.23
   2  14   2   -1.66    5.70
  -2  14  -2    2.69    5.00
   3 -14   2   -0.26    4.60
  -3 -14  -2   -4.34    4.90
   3 -14   2   -5.24    5.30
   3  14   2   -3.92    5.57
  -3  14  -2    2.75    5.16
   4 -14   2  867.44   58.84
  -4 -14  -2 1013.47   52.48
  -4  14  -2  926.17   54.97
   4  14   2  871.05   55.94
   5 -14   2   86.77   12.03
  -5 -14  -2  120.22   12.19
   5  14   2  119.68   13.77
  -5  14  -2  129.59   12.10
  -6 -14  -2   20.16    6.56
   6 -14   2   20.17    7.71
  -6  14  -2   27.96    6.13
   6  14   2   36.93    7.51
  -7 -15   2  560.21   34.06
   7 -15  -2  546.53   37.21
   7  15  -2  478.17   35.15
  -7  15   2  543.64   34.96
  -6 -15   2  447.48   26.33
   6 -15  -2  410.17   28.57
   6  15  -2  307.89   26.74
  -6  15   2  376.85   27.13
  -5 -15   2   10.72    5.72
   5 -15  -2   14.22    6.68
  -5  15   2   -0.93    5.06
   5  15  -2    2.48    5.99
   4 -15  -2    1.04    5.62
  -4 -15   2    4.68    5.78
   4 -15  -2    5.89    4.75
   4  15  -2    5.98    6.33
  -4  15   2    7.65    5.57
   3 -15  -2  258.65   23.35
  -3 -15   2  358.99   22.67
   3 -15  -2  364.92   21.51
  -3  15   2  382.82   23.65
   3  15  -2  290.14   24.00
   2 -15  -2   17.66    5.37
  -2 -15   2   15.87    6.02
   2 -15  -2   16.57    5.42
   2  15  -2   22.29    6.69
  -2  15   2   19.91    5.96
   2  15  -2   19.86    6.71
   1 -15  -2    5.34    4.92
  -1 -15   2    5.44    5.44
  -1  15   2    5.61    5.27
   1  15  -2   16.95    5.88
   1  15  -2    8.55    5.20
   0 -15   2  500.13   31.25
   0 -15  -2  470.13   30.82
   0  15   2  561.11   33.70
   0  15  -2  527.78   32.66
   1 -15   2  989.56   55.96
  -1 -15  -2  957.66   55.84
   1 -15   2 1016.87   62.18
  -1  15  -2  970.12   58.83
   1  15   2 1034.45   60.05
  -2 -15  -2  231.15   16.60
   2 -15   2  213.90   16.40
   2 -15   2  225.62   17.28
  -2  15  -2  185.39   17.09
   2  15   2  194.03   18.52
   3 -15   2   19.42    6.19
   3 -15   2   12.16    5.49
  -3 -15  -2   22.45    5.89
  -3  15  -2    8.74    5.72
   3  15   2    7.62    6.60
  -4 -15  -2   74.46    8.59
   4 -15   2   72.76    9.92
  -4  15  -2   71.61    9.37
   4  15   2   56.22    9.94
   5 -15   2  149.77   16.21
  -5 -15  -2  164.24   14.08
  -5  15  -2  166.45   14.67
   5  15   2  143.38   15.80
   6 -15   2   86.55   11.88
  -6 -15  -2   99.77   11.78
   6  15   2   82.35   11.31
  -6  15  -2  102.32   11.84
   6 -16  -2  196.89   18.86
  -6 -16   2  214.68   17.31
  -6  16   2  186.12   17.56
  -5 -16   2    2.49    5.57
   5 -16  -2    2.76    6.20
  -5  16   2    8.97    5.98
   5  16  -2   -9.74    5.52
   4 -16  -2   38.04    7.68
  -4 -16   2   49.65    7.74
   4  16  -2   30.02    8.32
  -4  16   2   48.66    7.92
  -3 -16   2   31.88    7.05
   3 -16  -2   34.62    6.96
   3 -16  -2   32.48    6.07
  -3  16   2   42.32    7.23
   3  16  -2   36.37    8.16
  -1 -16   2  119.92   13.62
   1 -16  -2  122.72   12.72
  -1  16   2  152.45   13.86
   1  16  -2  154.74   14.39
   1  16  -2  149.73   13.82
   0 -16   2 1377.48   78.84
   0 -16  -2 1309.88   78.47
   0  16  -2 1448.24   83.07
   0  16   2 1594.34   84.19
   1 -16   2  194.47   15.74
   1 -16   2  183.41   15.20
  -1 -16  -2  188.09   15.22
   1  16   2  187.64   17.05
  -1  16  -2  170.61   15.24
   2 -16   2  169.82   14.69
  -2 -16  -2  154.64   14.12
   2 -16   2  149.93   14.20
  -2  16  -2  148.08   14.59
   2  16   2  173.50   16.99
   3 -16   2  162.80   14.44
  -3 -16  -2  158.70   13.55
   3 -16   2  153.91   13.49
  -3  16  -2  123.97   14.29
   3  16   2  108.77   14.19
  -4 -16  -2  122.91   12.47
   4 -16   2  141.11   14.15
  -4  16  -2  116.06   13.77
   4  16   2  103.19   13.30
  -5 -16  -2  112.63   12.08
   5 -16   2  113.06   13.84
  -5  16  -2  103.80   11.68
   5  16   2   86.08   12.07
   5 -17  -2   28.64    7.83
  -5 -17   2   32.59    7.17
   5  17  -2    4.00    7.17
  -5  17   2   23.39    6.63
  -4 -17   2  469.18   26.63
   4 -17  -2  343.89   28.04
   4  17  -2  309.36   27.91
  -4  17   2  463.02   27.68
   3 -17  -2   91.25   10.75
  -3 -17   2   95.97   10.31
   3  17  -2   88.84   11.58
  -3  17   2   93.93   11.80
   2 -17  -2  682.35   42.14
  -2 -17   2  699.37   42.95
   2  17  -2  805.28   46.11
  -2  17   2  756.91   45.16
   1 -17  -2  205.26   16.92
  -1 -17   2  199.64   17.72
   1  17  -2  242.91   18.54
  -1  17   2  234.74   18.31
   1  17  -2  275.48   18.92
   0 -17  -2   29.18    6.24
   0 -17   2   27.77    6.58
   0  17  -2   48.76    6.88
   0  17  -2   33.03    6.59
   1 -17   2  307.71   21.65
  -1 -17  -2  286.56   21.08
   1 -17   2  312.54   22.41
  -1  17  -2  311.33   22.18
   1  17   2  362.59   24.28
   2 -17   2    5.49    4.69
  -2 -17  -2    6.61    5.25
   2 -17   2   -6.44    5.21
  -2  17  -2   -2.93    4.56
   2  17   2    2.78    6.36
  -3 -17  -2  227.42   16.35
   3 -17   2  205.45   16.18
   3 -17   2  207.26   17.06
  -3  17  -2  181.54   16.90
   3  17   2  168.43   18.81
  -4 -17  -2  165.22   13.74
   4 -17   2  155.83   14.79
  -4  17  -2  124.42   14.31
   4  17   2   96.25   13.93
  -4 -18   2  786.79   44.33
   4  18  -2  666.02   47.51
  -4  18   2  782.39   46.33
   3 -18  -2   17.29    5.56
  -3 -18   2   23.71    6.65
   3  18  -2   21.43    7.38
  -2 -18   2   33.49    7.08
   2 -18  -2   34.35    6.49
  -2  18   2   41.38    7.29
   2  18  -2   40.76    7.96
  -1 -18   2   44.44    7.37
   1  18  -2   53.28    8.15
   0 -18   2  184.12   15.98
   0 -18  -2  166.69   15.14
   0  18   2  181.25   16.88
   0  18  -2  207.10   15.94
   0  18  -2  191.86   16.03
   1 -18   2   45.34    7.57
  -1 -18  -2   44.73    6.99
   1 -18   2   38.80    6.63
   1  18   2   45.97    8.50
  -1  18  -2   40.16    7.03
   2 -18   2   31.48    6.49
   2 -18   2   24.97    6.60
  -2 -18  -2   28.32    6.41
  -2  18  -2   21.48    6.20
   2  18   2   29.54    8.31
   3 -18   2  344.37   24.27
  -3 -18  -2  342.44   22.46
  -3  18  -2  296.46   23.51
   3  18   2  334.11   26.04
   2 -19  -2   37.23    6.78
  -2 -19   2   31.67    7.00
  -2  19   2   31.20    6.87
   2  19  -2   39.44    8.00
  -1 -19   2  408.00   27.19
   1 -19  -2  382.26   26.59
   1  19  -2  463.36   29.07
  -1  19   2  441.16   28.78
   0 -19   2  161.21   15.05
   0 -19  -2  148.79   13.97
   0  19   2  162.99   15.54
   0  19  -2  158.23   14.81
  -1 -19  -2  134.15   13.30
   1 -19   2  124.07   13.99
   1  19   2  147.70   15.47
  -1  19  -2  141.17   13.57
 -11   0   3   -2.79    7.99
  11   0  -3    0.84    4.00
  10   0  -3  640.87   40.55
  10   0  -3  604.30   37.11
 -10   0   3  653.33   48.69
  -9   0   3   -1.56    7.06
   9   0  -3    1.78    3.60
   9   0  -3    1.36    2.90
  -8   0   3    3.21    6.75
   8   0  -3    8.63    3.78
   8   0  -3    3.88    2.72
   7   0  -3    1.07    2.93
  -7   0   3   -0.69    5.72
   7   0  -3   -0.68    2.20
   6   0  -3 4517.02  242.53
  -6   0   3 4325.15  287.78
   6   0  -3 4218.94  259.69
   5   0  -3    2.24    1.94
   5   0  -3   -0.98    2.57
  -5   0   3    1.07    5.09
  -4   0   3 1335.06   67.98
   4   0  -3 1202.95   77.11
  -4   0   3 1223.88   86.06
   4   0  -3 1361.95   71.77
   3   0  -3    4.60    1.15
  -3   0   3    3.41    1.22
   3   0  -3    1.43    1.76
  -3   0   3    4.99    3.35
   2   0  -3  444.48   28.23
  -2   0   3  470.38   31.99
  -2   0   3  480.04   24.96
  -1   0   3    1.80    1.17
  -1   0   3    0.71    3.39
   1   0  -3    4.88    1.23
   0   0  -3  768.42   47.26
   0   0   3  814.37   44.12
   0   0   3  787.54   42.08
   1   0   3   -2.81    4.71
  -2   0  -3 1397.13   75.65
   2   0   3 1459.66   79.89
   3   0   3    6.17    2.23
  -3   0  -3   -2.10    1.41
   3   0   3   -1.79    4.17
  -3   0  -3   -0.10    7.33
  -4   0  -3   51.83    9.61
  -4   0  -3   40.61    3.47
   4   0   3   50.11    5.22
   4   0   3   65.13    7.28
   5   0   3    0.84    2.38
   5   0   3    3.14    3.50
  -5   0  -3   -1.05    6.48
   6   0   3  109.46    9.49
   6   0   3   84.36    7.77
  -6   0  -3   93.55   13.38
  -7   0  -3    3.83    8.47
   7   0   3    1.57    4.30
   7   0   3    2.25    2.82
   8   0   3 1044.16   62.54
  -8   0  -3 1146.51   78.87
  -9   0  -3   11.55    9.42
   9   0   3   -0.12    2.99
 -11  -1   3   59.82   13.22
  11  -1  -3   77.40    9.40
 -11   1   3   73.39   13.43
  11   1  -3   74.99    9.42
  10  -1  -3   20.18    4.05
  10  -1  -3   22.58    5.00
 -10  -1   3   18.31    9.54
  10   1  -3   17.99    3.97
 -10   1   3   13.84    8.34
  10   1  -3   20.98    5.00
  -9  -1   3   18.06    8.52
   9  -1  -3   18.19    4.55
   9  -1  -3   12.40    3.40
   9   1  -3   12.15    4.36
  -9   1   3   22.78    8.27
   9   1  -3   13.44    3.47
   8  -1  -3  208.71   13.54
   8  -1  -3  209.08   15.19
  -8  -1   3  206.07   20.90
   8   1  -3  210.43   13.53
   8   1  -3  200.89   15.10
  -8   1   3  202.54   20.10
  -7  -1   3 1878.33  125.74
   7  -1  -3 1898.94  104.38
   7  -1  -3 1802.58  112.03
   7   1  -3 1808.94  112.02
  -7   1   3 1848.93  125.21
   7   1  -3 1910.21  104.36
   6  -1  -3  171.63   10.53
   6  -1  -3  154.92   11.79
  -6  -1   3  161.25   16.13
   6   1  -3  153.17   11.74
   6   1  -3  162.32   10.43
  -6   1   3  165.90   15.57
  -5  -1   3   70.53    4.79
   5  -1  -3   66.14    6.82
   5  -1  -3   76.68    5.70
  -5  -1   3   75.40    9.46
   5   1  -3   76.49    5.64
  -5   1   3   60.18    8.46
   5   1  -3   65.34    6.79
  -4  -1   3  430.56   32.01
   4  -1  -3  417.93   27.52
   4  -1  -3  468.63   25.32
  -4  -1   3  446.06   23.86
   4   1  -3  417.51   27.48
   4   1  -3  473.96   25.27
  -4   1   3  434.95   31.68
   3  -1  -3 4488.19  267.76
  -3  -1   3 4674.57  237.47
  -3  -1   3 4425.56  295.91
  -3   1   3 4230.27  250.03
   3   1  -3 4919.17  250.11
  -3   1   3 4382.97  295.80
   3   1  -3 4386.01  267.74
  -2  -1   3  659.48   34.85
   2  -1  -3  666.81   39.39
  -2  -1   3  662.92   44.21
  -2   1   3  651.25   44.16
  -2   1   3  653.52   36.70
   2   1  -3  624.53   39.36
   1  -1  -3  849.15   49.68
  -1  -1   3  798.52   55.83
  -1  -1   3  834.05   44.18
   1  -1  -3  827.89   44.15
   1   1  -3  837.32   49.77
  -1   1   3  820.26   46.29
  -1   1   3  801.82   56.11
   0  -1  -3  678.42   41.66
   0  -1   3  700.68   37.23
   0  -1  -3  660.80   37.19
   0  -1   3  724.39   39.00
   0   1  -3  713.88   42.05
   0   1   3  709.59   39.05
  -1  -1  -3 9640.19  497.29
   1  -1   3 9755.31  523.91
   1  -1   3 9888.24  497.23
   1   1   3 9999.00  524.27
   1   1   3 7860.28  559.69
  -2  -1  -3  240.81   13.41
   2  -1   3  262.39   13.52
   2  -1   3  245.72   14.39
   2  -1   3  215.91   19.44
   3  -1   3  334.73   23.54
  -3  -1  -3  339.54   19.05
   3  -1   3  355.69   20.53
  -3   1  -3  359.60   19.02
   3   1   3  366.10   22.79
   3   1   3  360.89   20.58
  -3   1  -3  301.14   27.37
  -4  -1  -3 1854.02   98.30
   4  -1   3 1924.93  111.95
   4  -1   3 1799.73  103.96
  -4  -1  -3 1667.84  125.29
   4   1   3 1848.88  104.02
   4   1   3 1975.14  111.50
  -4   1  -3 1909.05   98.19
  -4   1  -3 1844.58  124.80
   5  -1   3 2182.44  123.71
  -5  -1  -3 1934.99  138.74
   5  -1   3 1951.80  115.01
  -5   1  -3 2089.70  138.09
   5   1   3 2004.05  115.08
   5   1   3 2137.89  123.26
  -6  -1  -3   42.77   10.43
   6  -1   3   38.97    4.57
   6  -1   3   37.98    5.77
   6   1   3   46.28    5.64
   6   1   3   39.53    4.68
  -6   1  -3   43.19    9.12
   7  -1   3  124.88   11.56
  -7  -1  -3  117.30   16.73
   7  -1   3  117.17    9.39
  -7   1  -3  127.49   17.55
   7   1   3  112.30    9.47
   8  -1   3   37.67    5.19
  -8  -1  -3   48.97   12.20
  -8   1  -3   57.68   11.66
   8   1   3   34.78    5.08
   9  -1   3  801.46   48.72
  -9  -1  -3  863.91   64.32
   9   1   3  801.75   48.75
  -9   1  -3  896.94   62.87
 -11  -2   3   36.88   11.95
  11  -2  -3   40.20    6.52
  11   2  -3   41.77    6.83
 -11   2   3   36.25    9.89
  10  -2  -3  947.79   61.08
  10  -2  -3  958.41   56.55
 -10  -2   3 1063.64   72.40
  10   2  -3  982.67   61.24
 -10   2   3 1012.33   70.24
  10   2  -3  944.67   56.96
  -9  -2   3  324.75   29.76
   9  -2  -3  332.75   22.66
   9  -2  -3  327.42   20.59
  -9   2   3  344.60   28.11
   9   2  -3  329.62   20.52
   9   2  -3  328.41   22.71
   8  -2  -3  142.34   11.49
   8  -2  -3  144.19   10.11
  -8  -2   3  141.48   18.07
  -8   2   3  134.30   15.91
   8   2  -3  129.45   11.39
   8   2  -3  142.05   10.00
  -7  -2   3  236.51   22.03
   7  -2  -3  225.70   16.44
   7  -2  -3  251.93   15.00
  -7   2   3  246.62   20.74
   7   2  -3  229.48   16.49
   7   2  -3  239.93   14.86
   6  -2  -3 1116.66   61.05
  -6  -2   3 1066.80   74.47
   6   2  -3 1018.98   65.58
   6   2  -3 1094.06   60.94
  -6   2   3 1098.53   73.77
   5  -2  -3   28.42    4.14
  -5  -2   3   26.47    7.00
  -5  -2   3   31.45    3.26
  -5   2   3   28.30    6.16
   5   2  -3   27.83    4.07
   5   2  -3   37.28    3.95
   4  -2  -3  403.29   21.94
  -4  -2   3  416.36   22.13
  -4  -2   3  406.12   30.12
   4  -2  -3  408.73   25.54
   4   2  -3  399.44   25.51
   4   2  -3  427.71   23.33
  -4   2   3  387.99   23.34
  -4   2   3  412.22   29.38
   3  -2  -3  996.39   53.78
   3  -2  -3 1024.92   61.02
  -3  -2   3  991.41   53.89
  -3  -2   3 1004.89   68.15
  -3   2   3  989.27   56.75
  -3   2   3 1016.55   67.93
   3   2  -3 1098.95   56.62
   3   2  -3  974.58   60.96
  -2  -2   3 4102.52  274.43
   2  -2  -3 4496.21  248.44
   2  -2  -3 4306.51  220.42
  -2  -2   3 4280.47  220.50
   2   2  -3 4322.80  232.03
  -2   2   3 4139.69  274.43
  -2   2   3 3640.49  232.43
   2   2  -3 4136.46  248.44
   1  -2  -3 2740.43  138.19
   1  -2  -3 2849.58  155.55
  -1  -2   3 2435.81  172.21
   1   2  -3 2650.39  155.74
  -1   2   3 2562.61  172.77
  -1   2   3 2433.70  145.53
   0  -2  -3   85.49    5.08
   0  -2  -3   82.13    5.09
   0  -2   3   79.67    5.07
   0   2  -3   79.44    6.36
   0   2   3   79.90    5.10
   0   2   3   60.57    9.80
   1  -2   3  233.82   13.59
   1  -2   3  228.62   12.92
  -1  -2  -3  237.47   12.99
   1   2   3  231.20   13.63
   2  -2   3  175.77   16.01
   2  -2   3  198.46   10.82
  -2  -2  -3  197.72   10.83
   2  -2   3  184.46   11.54
   2   2   3  195.44   11.68
   3  -2   3   25.92    2.64
  -3  -2  -3   25.15    2.67
   3  -2   3   24.05    6.03
   3   2   3   31.10    4.31
   3   2   3   24.69    3.29
  -3   2  -3   18.88    5.77
   4  -2   3 2057.35  117.00
  -4  -2  -3 2046.74  110.74
   4  -2   3 2098.36  126.07
   4   2   3 2182.02  125.16
  -4   2  -3 2040.27  110.50
  -4   2  -3 2123.18  139.61
   4   2   3 2084.04  117.08
  -5  -2  -3  110.00    7.06
  -5  -2  -3  100.02   14.36
   5  -2   3  121.13   10.57
   5  -2   3  104.99    8.34
  -5   2  -3  131.53   13.06
   5   2   3  113.53    9.27
   5   2   3  111.90    8.51
  -6  -2  -3  278.83   28.27
   6  -2   3  295.31   18.57
   6  -2   3  308.85   21.11
   6   2   3  291.66   18.69
  -6   2  -3  330.21   25.16
   7  -2   3  234.47   15.92
   7  -2   3  259.21   18.61
  -7  -2  -3  233.89   26.87
  -7   2  -3  275.39   23.38
   7   2   3  238.12   16.05
  -8  -2  -3  389.23   36.66
   8  -2   3  421.32   27.65
   8  -2   3  380.29   24.28
   8   2   3  370.54   24.31
  -8   2  -3  426.53   33.34
  -9  -2  -3   18.66   11.16
   9  -2   3    6.21    3.43
  -9   2  -3    9.65    8.25
   9   2   3    8.83    3.64
 -10  -3   3   43.84   11.94
  10  -3  -3   47.42    6.62
  10   3  -3   45.82    6.75
 -10   3   3   47.18    9.78
   9  -3  -3   38.63    6.03
  -9  -3   3   40.19   10.89
   9   3  -3   45.50    6.25
   9   3  -3   38.76    4.83
  -9   3   3   45.31    9.05
   8  -3  -3    2.62    3.61
  -8  -3   3    2.78    7.70
  -8   3   3    6.09    6.09
   8   3  -3    4.59    3.73
   8   3  -3    2.15    2.71
   7  -3  -3  289.41   19.60
  -7  -3   3  297.14   25.60
   7   3  -3  291.19   19.64
   7   3  -3  282.43   17.71
  -7   3   3  299.97   23.64
   6  -3  -3    0.24    2.73
  -6  -3   3    3.99    1.64
  -6  -3   3    5.91    5.92
   6   3  -3    5.21    2.15
   6   3  -3    2.28    2.78
  -6   3   3    0.38    1.89
  -6   3   3   -1.32    4.47
  -5  -3   3   30.50    3.50
   5  -3  -3   34.27    4.41
  -5  -3   3   28.29    7.24
   5   3  -3   33.07    3.89
   5   3  -3   28.17    4.09
  -5   3   3   30.60    3.84
  -5   3   3   38.45    6.42
   4  -3  -3  117.59    9.03
  -4  -3   3  114.17    7.38
   4  -3  -3  115.96    7.10
  -4  -3   3  133.47   13.79
   4   3  -3  127.16    7.68
   4   3  -3  113.78    9.04
  -4   3   3  117.30    7.84
  -4   3   3  115.69   12.01
   3  -3  -3 6862.02  389.58
  -3  -3   3 6560.61  430.20
   3  -3  -3 6804.70  345.56
  -3  -3   3 6447.75  345.68
   3   3  -3 6350.72  389.51
  -3   3   3 6360.16  429.86
  -3   3   3 6393.89  364.22
   3   3  -3 6621.91  364.22
  -2  -3   3   32.38    3.10
   2  -3  -3   43.97    3.12
   2  -3  -3   33.83    3.62
  -2  -3   3   29.86    4.63
  -2   3   3   39.09    5.62
   2   3  -3   41.15    2.75
  -2   3   3   32.19    3.87
   2   3  -3   37.81    3.73
   1  -3  -3   48.77    3.54
   1  -3  -3   48.82    3.74
  -1  -3   3   44.03    3.55
  -1  -3   3   44.60    6.16
   1   3  -3   47.94    4.38
  -1   3   3   47.37    4.39
  -1   3   3   42.77    6.15
   1   3  -3   44.12    4.17
   0  -3   3  656.97   37.05
   0  -3   3  705.80   48.39
   0  -3  -3  738.51   41.34
   0  -3  -3  676.25   37.08
   0   3   3  710.46   39.05
   0   3  -3  669.59   38.83
  -1  -3  -3  851.26   44.14
   1  -3   3  688.53   55.77
   1  -3   3  858.04   44.06
   1  -3   3  855.98   46.35
   1   3   3  850.43   46.45
   2  -3   3  448.47   31.51
  -2  -3  -3  446.24   24.20
   2  -3   3  435.41   25.46
   2  -3   3  446.99   24.04
   2   3   3  441.06   25.56
   3  -3   3  186.71   10.44
   3  -3   3  162.74   15.29
   3  -3   3  181.03   11.43
  -3  -3  -3  199.50   10.61
   3   3   3  179.22   11.58
   3   3   3  187.54   12.44
  -3   3  -3  150.48   14.20
  -4  -3  -3    0.30    7.81
   4  -3   3    2.86    1.72
  -4  -3  -3    1.90    1.41
   4  -3   3    5.91    2.43
   4  -3   3    2.62    4.38
   4   3   3    3.95    2.69
   4   3   3    2.65    2.41
  -4   3  -3    4.49    3.41
   5  -3   3 2956.17  174.65
  -5  -3  -3 2883.15  153.95
   5  -3   3 2894.10  162.36
  -5   3  -3 2931.43  192.73
   5   3   3 2856.59  162.46
   6  -3   3  111.90    8.95
  -6  -3  -3  102.33   16.20
   6  -3   3  119.93   11.53
   6   3   3  117.67    9.29
  -6   3  -3  152.54   13.40
  -7  -3  -3   53.62   13.24
   7  -3   3   55.73    6.62
   7  -3   3   62.86    8.07
  -7   3  -3   91.96   12.27
   7   3   3   54.67    6.76
   8  -3   3  148.69   11.41
   8  -3   3  152.47   14.39
  -8  -3  -3  138.73   20.66
  -8   3  -3  179.80   18.05
   8   3   3  143.42   11.55
   9  -3   3   55.27    6.29
  -9  -3  -3   49.83   14.51
  -9   3  -3   71.37   11.58
   9   3   3   47.68    6.12
 -10  -4   3  288.23   28.91
  10  -4  -3  259.87   20.09
 -10   4   3  276.66   24.79
  10   4  -3  276.57   20.29
 -10   4   3  297.80   18.36
   9  -4  -3    0.53    3.71
  -9  -4   3    4.08    8.55
   9   4  -3    5.37    4.02
  -9   4   3    3.14    3.03
   9   4  -3    2.45    2.82
  -9   4   3   -2.73    6.09
  -8  -4   3  181.49   21.55
   8  -4  -3  196.04   14.43
   8   4  -3  195.30   12.81
   8   4  -3  183.73   14.57
  -8   4   3  193.25   18.33
  -8   4   3  189.60   12.83
   7  -4  -3  244.47   17.18
  -7  -4   3  238.29   23.09
   7   4  -3  249.41   15.41
   7   4  -3  234.41   17.17
  -7   4   3  265.96   21.01
  -7   4   3  249.80   15.46
  -6  -4   3  341.41   19.16
  -6  -4   3  347.59   28.06
   6  -4  -3  334.64   22.47
  -6   4   3  328.39   20.47
   6   4  -3  344.65   22.49
   6   4  -3  356.85   20.47
  -6   4   3  372.79   26.35
  -5  -4   3 2194.36  149.59
   5  -4  -3 2269.60  134.25
  -5  -4   3 2202.10  118.68
  -5   4   3 2287.92  148.67
   5   4  -3 2199.54  134.18
  -5   4   3 2208.72  125.18
   5   4  -3 2310.62  125.09
  -4  -4   3  725.04   51.84
   4  -4  -3  739.36   45.46
   4  -4  -3  738.81   39.80
  -4  -4   3  720.94   40.04
  -4   4   3  762.71   42.32
  -4   4   3  751.19   50.89
   4   4  -3  739.49   45.46
   4   4  -3  772.21   42.03
  -3  -4   3  252.56   14.17
   3  -4  -3  259.43   16.15
   3  -4  -3  246.30   13.94
  -3  -4   3  247.93   19.47
   3   4  -3  250.65   14.49
  -3   4   3  238.87   18.55
   3   4  -3  237.32   16.12
  -3   4   3  257.30   15.32
  -2  -4   3  637.43   44.59
   2  -4  -3  657.71   35.29
  -2  -4   3  615.45   35.38
   2  -4  -3  701.94   39.83
  -2   4   3  656.63   44.63
   2   4  -3  669.48   37.14
   2   4  -3  662.48   40.04
  -1  -4   3    0.84    1.47
   1  -4  -3    1.29    1.53
  -1  -4   3    3.28    3.13
   1  -4  -3    2.22    1.46
  -1   4   3    8.85    4.57
   1   4  -3    2.02    2.25
  -1   4   3    3.63    2.38
   1   4  -3   12.01    2.75
   0  -4   3 1818.15   93.32
   0  -4  -3 1886.64   93.36
   0  -4   3 1509.35  105.66
   0   4   3 1501.32  117.78
   0   4   3 1934.01   98.47
   0   4  -3 1878.20   98.22
  -1  -4  -3  872.82   46.27
   1  -4   3  793.39   58.00
   1  -4   3  875.62   46.15
   1   4   3  899.32   48.73
  -1   4  -3  870.62   48.51
  -2  -4  -3  143.90    8.80
   2  -4   3  112.16   14.08
   2  -4   3  148.76    8.50
   2   4   3  143.94    9.13
   2   4   3  102.84   15.97
  -3  -4  -3 2051.36  106.47
   3  -4   3 2127.69  106.17
   3  -4   3 1697.66  121.38
   3  -4   3 1987.07  112.11
   3   4   3 2081.87  112.29
  -3   4  -3 2059.86  132.85
   4  -4   3  986.66   63.19
  -4  -4  -3 1025.01   54.73
   4  -4   3 1010.73   57.69
   4  -4   3 1054.77   54.25
  -4   4  -3 1000.76   68.74
   4   4   3 1026.21   57.86
   5  -4   3   51.11    7.30
   5  -4   3   54.59    5.66
  -5  -4  -3   74.29    5.59
  -5  -4  -3   41.12   11.08
   5   4   3   54.14    6.06
  -5   4  -3   52.17    7.14
  -6  -4  -3    6.38    9.42
   6  -4   3    4.81    4.93
   6  -4   3    8.57    2.87
   6   4   3   10.69    3.27
  -6   4  -3   16.49    4.60
  -7  -4  -3   61.51   15.22
   7  -4   3   87.06    8.07
   7  -4   3  103.94   11.47
   7   4   3   80.32    8.12
  -7   4  -3  122.48   12.32
  -8  -4  -3  300.23   34.83
   8  -4   3  347.72   22.44
   8  -4   3  387.33   26.26
  -8   4  -3  415.16   29.59
   8   4   3  334.69   22.55
   9  -4   3   60.76    9.13
   9  -4   3   53.58    6.22
  -9  -4  -3   60.76   15.79
  -9   4  -3   55.70   10.38
   9   4   3   54.86    6.64
  10  -5  -3  188.93   15.21
 -10  -5   3  174.18   23.71
 -10   5   3  191.84   13.54
 -10   5   3  178.93   18.98
  10   5  -3  194.33   15.44
  -9  -5   3   10.85    9.52
   9  -5  -3    6.60    4.14
  -9   5   3   12.10    6.68
   9   5  -3    7.82    4.35
   9   5  -3   14.86    3.58
  -9   5   3   18.61    3.87
   8  -5  -3    7.44    4.11
  -8  -5   3    6.26    8.57
   8   5  -3   17.39    4.59
  -8   5   3   12.97    6.37
   8   5  -3   10.29    3.18
  -8   5   3   10.74    3.28
  -7  -5   3 2000.83  139.32
   7  -5  -3 2041.39  123.91
  -7   5   3 2052.36  115.45
   7   5  -3 2052.80  115.36
  -7   5   3 2110.57  137.48
   7   5  -3 2069.09  123.95
  -6  -5   3   35.97    4.13
   6  -5  -3   34.62    4.74
  -6  -5   3   25.30    7.65
   6   5  -3   30.36    4.55
  -6   5   3   31.94    3.80
  -6   5   3   31.79    6.25
   6   5  -3   35.87    4.34
   5  -5  -3   96.40    8.38
  -5  -5   3   93.17   13.55
   5  -5  -3   95.62    6.85
  -5  -5   3   97.63    7.02
   5   5  -3  104.92    7.18
   5   5  -3  108.89    8.60
  -5   5   3  115.80   11.01
  -5   5   3   99.08    7.49
   4  -5  -3  271.30   17.46
  -4  -5   3  259.18   15.32
  -4  -5   3  258.87   21.90
   4  -5  -3  252.32   14.96
   4   5  -3  272.32   15.72
   4   5  -3  258.00   17.49
  -4   5   3  277.94   16.35
  -4   5   3  269.85   20.26
  -3  -5   3   23.62    3.31
   3  -5  -3   40.76    5.01
  -3  -5   3   29.70    6.44
   3  -5  -3   30.96    3.19
   3   5  -3   37.17    3.77
  -3   5   3   30.76    4.34
   3   5  -3   27.19    4.04
  -3   5   3   33.30    5.32
   2  -5  -3  164.57    9.85
  -2  -5   3  155.31   13.63
  -2  -5   3  159.80   10.15
   2  -5  -3  182.79   11.06
  -2   5   3  164.13   13.65
  -2   5   3  130.34   12.19
   2   5  -3  163.69   10.75
   2   5  -3  182.66   11.71
  -1  -5   3  109.78   10.00
   1  -5  -3  115.91    7.34
   1  -5  -3  125.58    7.69
  -1   5   3   84.36    8.75
  -1   5   3  129.43   13.02
   1   5  -3  121.83    9.36
   1   5  -3  106.69    9.36
   0  -5   3   23.90    2.76
   0  -5   3   44.95    6.62
   0  -5   3   26.81    4.78
   0  -5  -3   20.40    2.76
   0  -5  -3   29.07    2.76
   0   5   3   27.28    7.29
   0   5   3   24.09    3.34
   1  -5   3 3826.34  193.41
  -1  -5  -3 3778.28  193.52
   1  -5   3 3633.79  240.19
   1  -5   3 3378.10  219.30
   1   5   3 3953.28  203.95
   1   5   3 3268.35  241.79
  -1   5  -3 3740.56  203.65
  -2  -5  -3   32.88    3.84
   2  -5   3   40.94    4.49
   2  -5   3   34.19    7.77
   2   5   3   31.05    8.43
   2   5   3   44.13    4.94
  -2   5  -3   60.78    7.41
  -2   5  -3   34.71    4.40
  -3  -5  -3  767.62   41.35
   3  -5   3  802.45   40.90
   3   5   3  759.83   43.50
  -3   5  -3  717.06   51.37
  -3   5  -3  755.04   43.30
   4  -5   3   44.98    7.02
  -4  -5  -3   30.49    9.44
   4  -5   3   48.18    4.03
   4   5   3   42.97    5.17
  -4   5  -3   34.09    5.08
   5  -5   3    0.93    4.78
  -5  -5  -3    0.56    7.70
   5  -5   3    5.23    2.57
  -5  -5  -3   20.41    3.27
   5   5   3    1.78    2.67
  -5   5  -3    7.27    3.09
  -6  -5  -3    0.15    9.24
   6  -5   3    6.28    5.38
   6  -5   3    0.91    2.68
   6   5   3    4.14    2.94
  -6   5  -3    2.72    3.30
  -7  -5  -3  137.13   20.78
   7  -5   3  170.23   12.59
   7  -5   3  196.99   16.14
   7   5   3  183.04   13.04
  -7   5  -3  203.38   16.51
   8  -5   3   87.21    8.71
   8  -5   3   93.93   12.24
  -8  -5  -3   70.09   16.38
  -8   5  -3  126.62   13.48
   8   5   3   87.21    8.84
   9  -5   3  282.66   21.90
  -9  -5  -3  237.65   30.57
   9  -5   3  259.83   17.73
  -9   5  -3  291.77   24.19
   9   5   3  247.93   17.86
 -10  -6   3   -3.34    9.00
  10  -6  -3    7.04    4.54
 -10   6   3    3.19    6.30
 -10   6   3    7.50    3.67
  -9  -6   3   57.98   13.04
   9  -6  -3   62.14    7.52
   9   6  -3   60.29    7.68
  -9   6   3   54.30    9.36
   9   6  -3   54.86    6.90
  -9   6   3   67.24    7.25
  -8  -6   3  786.51   62.77
   8  -6  -3  894.60   53.67
  -8   6   3  892.08   49.66
  -8   6   3  862.50   59.94
   8   6  -3  849.89   49.47
   8   6  -3  852.06   53.65
   7  -6  -3   -4.30    3.26
  -7  -6   3  -11.26    6.71
   7   6  -3    2.59    3.57
   7   6  -3    3.73    2.59
  -7   6   3   -0.35    2.56
  -7   6   3   -2.45    4.89
   6  -6  -3  201.62   14.51
  -6  -6   3  208.01   12.46
  -6  -6   3  192.01   19.85
   6   6  -3  195.77   14.52
   6   6  -3  206.99   12.90
  -6   6   3  210.30   17.05
  -6   6   3  196.63   13.15
  -5  -6   3   66.50   10.02
  -5  -6   3   69.10    6.34
   5  -6  -3   78.36    7.22
   5  -6  -3   76.31    6.75
   5   6  -3   76.89    6.06
  -5   6   3   80.74    6.73
  -5   6   3   84.17    9.39
   5   6  -3   78.74    7.60
   4  -6  -3  869.41   47.83
  -4  -6   3  873.29   48.17
   4  -6  -3  890.06   54.14
  -4  -6   3  828.53   61.09
   4   6  -3  920.81   50.33
   4   6  -3  894.85   54.30
  -4   6   3  927.62   50.96
  -4   6   3  898.85   60.09
  -3  -6   3  251.45   20.63
  -3  -6   3  265.32   15.60
   3  -6  -3  265.92   17.00
   3  -6  -3  241.83   15.01
   3   6  -3  276.16   15.83
  -3   6   3  242.06   17.12
  -3   6   3  260.61   19.50
   3   6  -3  273.56   17.49
   2  -6  -3  340.07   19.41
  -2  -6   3  319.98   24.84
   2  -6  -3  358.11   21.58
  -2  -6   3  355.41   19.85
  -2   6   3  356.45   25.40
  -2   6   3  292.47   22.14
   2   6  -3  377.05   22.58
   1  -6  -3  609.54   34.57
  -1  -6   3  589.16   31.38
   1  -6  -3  572.08   31.15
  -1  -6   3  588.64   38.78
   1   6  -3  563.20   36.18
   1   6  -3  514.22   33.84
  -1   6   3  533.75   41.02
   0  -6  -3 3279.01  164.14
   0  -6  -3 2925.88  184.20
   0  -6   3 3378.71  164.20
   0   6  -3 3033.69  173.10
   0   6   3 3202.28  173.32
   0   6   3 2755.17  205.14
   1  -6   3  115.85   13.29
   1  -6   3  115.46    8.31
   1  -6   3  115.30    9.77
  -1  -6  -3  116.95    8.69
   1   6   3  138.12    9.34
  -1   6  -3  119.96    8.57
   1   6   3  142.07   15.24
   2  -6   3  278.98   15.00
   2  -6   3  227.40   20.46
  -2  -6  -3  259.73   15.44
   2   6   3  231.30   22.63
  -2   6  -3  265.80   15.67
   2   6   3  273.25   16.14
  -2   6  -3  239.96   18.46
   3  -6   3   10.88    5.82
   3  -6   3    6.46    2.21
  -3  -6  -3    1.12    2.78
  -3   6  -3    5.36    2.27
  -3   6  -3   -0.79    2.77
   3   6   3    6.76    2.60
   4  -6   3  598.82   43.23
  -4  -6  -3  699.59   37.26
   4  -6   3  725.55   36.32
  -4  -6  -3  651.01   49.74
   4   6   3  707.20   39.01
  -4   6  -3  624.57   45.58
  -4   6  -3  679.38   38.66
  -5  -6  -3  173.21   21.83
   5  -6   3  176.91   16.04
  -5  -6  -3  213.35   13.18
  -5   6  -3  173.94   14.74
   5   6   3  190.72   12.84
  -5   6  -3  194.89   12.55
   6  -6   3   30.91    6.92
  -6  -6  -3   24.07   10.76
   6   6   3   24.56    4.29
  -6   6  -3   19.20    4.45
  -7  -6  -3  351.41   38.79
   7  -6   3  485.51   31.43
  -7   6  -3  453.13   32.71
   7   6   3  459.16   27.36
  -8  -6  -3  421.74   44.64
   8  -6   3  581.68   36.45
   8   6   3  530.74   31.80
  -9  -6  -3   12.96   11.67
   9  -6   3   11.76    6.88
   9   6   3   11.91    4.08
  -9   6  -3   10.08    4.24
  10  -7  -3    2.47    4.35
 -10  -7   3   -6.05    8.86
 -10   7   3   -3.69    5.73
 -10   7   3    3.12    3.39
   9  -7  -3   35.65    6.06
  -9  -7   3   26.53   10.86
   9   7  -3   36.43    6.24
  -9   7   3   22.56    7.43
  -9   7   3   33.88    4.99
   8  -7  -3  548.94   35.00
  -8  -7   3  479.97   42.46
  -8   7   3  548.16   39.34
   8   7  -3  517.46   31.97
   8   7  -3  555.15   35.20
  -8   7   3  574.20   32.35
  -7  -7   3  144.95   19.66
   7  -7  -3  183.97   13.82
   7   7  -3  181.68   13.97
   7   7  -3  176.04   12.16
  -7   7   3  174.52   12.46
  -7   7   3  196.72   16.36
   6  -7  -3  714.47   44.25
  -6  -7   3  631.88   50.99
  -6  -7   3  727.11   39.20
  -6   7   3  703.32   49.11
   6   7  -3  725.13   44.38
  -6   7   3  738.10   41.28
   6   7  -3  717.35   40.93
   5  -7  -3  195.37   13.91
  -5  -7   3  164.61   18.21
  -5  -7   3  204.73   12.73
   5   7  -3  197.70   12.53
  -5   7   3  198.20   15.96
  -5   7   3  208.67   13.30
   5   7  -3  195.42   14.13
  -4  -7   3    4.27    3.01
   4  -7  -3    3.64    2.80
   4  -7  -3    5.83    2.96
  -4  -7   3   -1.51    5.17
   4   7  -3    7.48    2.39
  -4   7   3    4.07    3.70
   4   7  -3   13.19    3.52
  -4   7   3    6.05    3.20
   3  -7  -3 1386.63   73.68
   3  -7  -3 1458.03   82.88
  -3  -7   3 1285.03   92.04
  -3  -7   3 1373.73   74.06
   3   7  -3 1428.00   77.77
   3   7  -3 1422.23   83.36
  -3   7   3 1255.36   78.47
  -3   7   3 1389.77   91.66
   2  -7  -3   71.20    6.27
  -2  -7   3   55.02    7.17
  -2  -7   3   70.00    7.40
   2   7  -3   74.71    8.56
  -2   7   3   79.16   10.54
  -2   7   3   48.93    7.27
   1  -7  -3  710.09   40.25
   1  -7  -3  708.98   36.41
  -1  -7   3  716.65   36.70
  -1   7   3  618.51   47.24
  -1   7   3  597.42   39.25
   1   7  -3  672.33   39.45
   1   7  -3  590.64   42.00
   0  -7  -3 2478.81  124.55
   0  -7   3 2535.31  124.62
   0   7   3 2311.34  131.70
   0   7  -3 2227.28  131.54
   0   7   3 2134.98  155.72
   1  -7   3   11.16    3.13
  -1  -7  -3    7.50    3.41
   1  -7   3   14.02    6.04
   1   7   3   12.85    3.71
   1   7   3   15.63    6.56
  -1   7  -3   12.96    3.05
  -2  -7  -3  940.64   50.93
   2  -7   3  971.11   50.49
   2  -7   3  944.20   59.19
  -2   7  -3  945.15   53.18
  -2   7  -3  831.50   61.95
   2   7   3  937.93   64.93
   2   7   3  986.34   53.61
   3  -7   3  670.11   35.13
  -3  -7  -3  743.09   47.58
  -3  -7  -3  644.06   35.88
   3   7   3  661.11   37.52
  -3   7  -3  650.23   37.14
  -3   7  -3  534.62   43.21
   4  -7   3    0.43    2.07
   4  -7   3    2.24    5.27
  -4  -7  -3    6.88    3.64
  -4  -7  -3    0.55    7.08
  -4   7  -3   -3.14    2.02
   4   7   3    0.03    2.58
  -4   7  -3   -3.77    2.11
  -5  -7  -3  164.33   19.67
  -5  -7  -3  139.87   11.08
   5  -7   3  119.55   13.49
  -5   7  -3  123.42    9.36
  -5   7  -3  112.34   10.59
   5   7   3  124.11    9.87
   6  -7   3    8.65    6.21
  -6  -7  -3   18.08   10.46
   6   7   3   11.51    3.81
  -6   7  -3    6.49    3.22
   7  -7   3  483.52   33.74
  -7  -7  -3  497.15   42.10
  -7   7  -3  502.10   29.32
   7   7   3  456.75   29.48
   8  -7   3  277.54   22.03
  -8  -7  -3  242.64   30.22
  -8   7  -3  272.12   17.97
   8   7   3  259.46   18.06
   9  -7   3   -0.25    6.44
  -9  -7  -3   -0.43   10.22
  -9   7  -3    0.74    3.78
   9   7   3    7.96    3.91
  10  -8  -3  127.86   12.66
 -10  -8   3  128.88   19.16
 -10   8   3  137.51   11.32
   9  -8  -3  138.89   12.61
  -9  -8   3  133.11   18.26
  -9   8   3  147.14   11.33
  -9   8   3  127.33   15.05
   8  -8  -3  192.54   14.95
  -8  -8   3  172.36   21.57
  -8   8   3  198.85   17.42
   8   8  -3  176.30   13.11
   8   8  -3  186.72   15.26
  -8   8   3  192.04   13.54
  -7  -8   3  221.84   22.41
   7  -8  -3  218.08   16.18
   7   8  -3  219.23   16.43
  -7   8   3  227.12   14.90
  -7   8   3  217.70   18.39
   7   8  -3  205.34   14.43
   6  -8  -3  111.62    9.77
  -6  -8   3  114.41    9.19
  -6  -8   3   96.99   12.86
   6   8  -3  106.52    9.98
   6   8  -3  117.55    8.58
  -6   8   3   94.70    9.00
  -6   8   3   97.60   11.23
  -5  -8   3  204.86   19.42
   5  -8  -3  216.66   15.16
  -5  -8   3  199.92   14.02
   5   8  -3  224.09   13.81
   5   8  -3  225.50   15.61
  -5   8   3  201.95   16.90
  -5   8   3  220.97   14.62
   4  -8  -3 2625.16  154.85
  -4  -8   3 2629.37  138.07
  -4  -8   3 2587.11  171.69
   4  -8  -3 2582.92  137.68
  -4   8   3 2518.65  145.53
  -4   8   3 2555.14  170.69
   4   8  -3 2631.45  144.91
   4   8  -3 2554.75  155.22
   3  -8  -3  250.25   15.85
   3  -8  -3  221.88   14.58
  -3  -8   3  230.38   18.89
  -3  -8   3  246.43   15.31
  -3   8   3  209.99   16.74
  -3   8   3  225.59   18.10
   3   8  -3  253.15   16.91
   3   8  -3  248.55   15.67
   2  -8  -3  473.24   26.61
  -2  -8   3  482.07   27.09
  -2  -8   3  479.75   32.75
   2  -8  -3  463.70   29.18
   2   8  -3  437.49   30.68
  -2   8   3  466.44   33.96
  -2   8   3  481.67   29.48
   1  -8  -3    2.43    2.80
   1  -8  -3    8.50    3.48
  -1  -8   3    2.56    3.43
  -1   8   3    1.91    6.69
   1   8  -3   10.11    5.39
  -1   8   3    1.94    4.45
   1   8  -3    1.96    4.21
   0  -8  -3  665.02   35.92
   0  -8   3  682.96   36.02
   0   8   3  612.01   38.51
   0   8  -3  629.62   38.44
   0   8   3  632.98   45.73
   1  -8   3    1.33    5.26
  -1  -8  -3    2.37    3.27
   1  -8   3    3.46    3.03
  -1   8  -3    0.03    2.92
   1   8   3    1.02    3.46
   1   8   3    7.14    5.39
   2  -8   3  249.87   19.00
  -2  -8  -3  225.50   14.93
   2  -8   3  232.11   14.22
   2   8   3  244.98   20.49
  -2   8  -3  220.23   14.87
   2   8   3  240.59   15.53
   3  -8   3    3.34    5.29
  -3  -8  -3    7.12    3.72
   3  -8   3    6.48    2.65
  -3  -8  -3   10.34    7.51
   3   8   3    8.87    3.27
  -3   8  -3    6.43    2.71
  -4  -8  -3 1764.76  110.80
  -4  -8  -3 1535.13   87.33
   4  -8   3 1646.44   86.35
  -4   8  -3 1556.64   91.10
   4   8   3 1587.90   91.51
   5  -8   3  123.32   14.55
  -5  -8  -3  145.70   12.40
  -5  -8  -3  150.76   19.57
  -5   8  -3  136.45   10.32
   5   8   3  142.86   10.95
  -6  -8  -3  519.32   39.43
   6  -8   3  405.71   31.76
   6   8   3  448.62   27.93
  -6   8  -3  460.80   27.51
   7  -8   3   53.98    9.25
  -7  -8  -3   55.29   13.56
  -7   8  -3   57.54    6.35
   7   8   3   58.24    6.90
   8  -8   3   80.33   11.19
  -8  -8  -3   96.13   17.13
  -8   8  -3   83.77    8.89
   8   8   3   79.82    8.99
   9  -9  -3   85.47   10.16
  -9  -9   3   77.60   14.32
  -9   9   3   81.71    8.97
   8  -9  -3    8.08    4.49
  -8  -9   3   -0.90    7.94
   8   9  -3    3.50    3.43
  -8   9   3   10.50    3.87
  -7  -9   3  183.22   20.21
   7  -9  -3  177.87   14.02
   7   9  -3  174.81   12.66
  -7   9   3  167.60   12.96
   7   9  -3  170.68   14.39
  -7   9   3  176.62   15.70
  -6  -9   3  103.88   15.30
  -6  -9   3  114.13   10.39
   6  -9  -3  117.32   10.50
  -6   9   3  108.49   10.05
   6   9  -3  117.64    9.29
   6   9  -3  123.72   11.02
  -6   9   3  112.91   11.79
   5  -9  -3  253.18   18.11
  -5  -9   3  261.45   17.16
  -5  -9   3  289.87   22.66
  -5   9   3  252.69   19.91
   5   9  -3  269.50   18.77
   5   9  -3  268.64   16.87
  -5   9   3  255.85   17.68
  -4  -9   3 1992.79  107.57
   4  -9  -3 1979.92  107.18
  -4  -9   3 2106.83  133.52
   4  -9  -3 2021.49  120.25
   4   9  -3 2002.94  120.83
   4   9  -3 2018.81  112.82
  -4   9   3 1926.31  113.45
  -4   9   3 1946.78  132.40
   3  -9  -3  983.97   52.43
  -3  -9   3 1013.70   64.91
   3  -9  -3 1010.77   58.37
  -3  -9   3  976.41   52.85
   3   9  -3  796.99   55.17
  -3   9   3  974.49   64.75
   3   9  -3  940.94   59.31
   2  -9  -3 2268.89  131.78
  -2  -9   3 2312.15  118.03
   2  -9  -3 2333.13  117.70
   2   9  -3 1847.82  132.82
  -2   9   3 2142.10  146.32
  -2   9   3 2293.69  124.91
   1  -9  -3  753.57   41.34
   1  -9  -3  675.46   45.61
  -1  -9   3  762.02   41.58
   1   9  -3  844.10   44.54
  -1   9   3  671.81   51.80
  -1   9   3  782.86   44.54
   0  -9  -3  212.84   14.66
   0  -9   3  228.12   14.43
   0  -9  -3  233.14   14.46
   0  -9   3  210.09   16.78
   0   9   3  209.28   15.86
   0   9   3  234.91   18.45
   0   9  -3  185.98   15.62
   1  -9   3   99.90   11.40
  -1  -9  -3   86.18    8.86
   1  -9   3   98.69    8.45
  -1   9  -3   94.21    8.97
   1   9   3  101.68   11.66
   1   9   3   91.27    9.79
   2  -9   3  709.70   39.32
   2  -9   3  734.76   46.10
  -2  -9  -3  705.55   39.95
   2   9   3  708.84   42.00
  -2   9  -3  684.09   41.39
   2   9   3  738.07   50.16
   3  -9   3  536.83   28.93
  -3  -9  -3  601.49   39.07
   3  -9   3  434.52   34.47
  -3  -9  -3  498.97   30.02
  -3   9  -3  495.14   30.45
   3   9   3  534.45   31.23
  -4  -9  -3 2171.36  130.49
  -4  -9  -3 1853.97  103.65
  -4   9  -3 1829.89  108.06
   4   9   3 1839.39  108.53
  -5  -9  -3  274.45   20.39
  -5  -9  -3  360.24   28.70
  -5   9  -3  303.10   19.30
   5   9   3  303.35   19.95
  -6  -9  -3  928.81   61.25
   6  -9   3  685.75   52.46
  -6   9  -3  827.06   47.23
   6   9   3  818.84   47.78
  -7  -9  -3  395.36   33.27
   7  -9   3  302.44   25.77
  -7   9  -3  348.06   21.62
   7   9   3  324.03   21.99
   8  -9   3   24.26    7.84
  -8  -9  -3   19.87   11.28
  -8   9  -3   23.06    4.81
   8   9   3   19.88    5.06
  -9 -10   3  769.77   55.59
   9 -10  -3  692.68   46.48
  -9  10   3  719.46   43.33
   8 -10  -3  408.12   28.55
  -8 -10   3  445.40   35.53
  -8  10   3  420.29   26.71
  -7 -10   3  450.53   34.72
   7 -10  -3  415.28   28.38
   7  10  -3  415.78   26.32
  -7  10   3  430.49   26.84
   7  10  -3  421.83   28.93
  -6 -10   3  536.76   31.87
   6 -10  -3  546.75   34.83
  -6 -10   3  558.36   40.60
   6  10  -3  530.38   35.30
   6  10  -3  539.29   32.48
  -6  10   3  531.74   33.03
   5 -10  -3  152.59   12.20
  -5 -10   3  141.63   12.32
  -5 -10   3  143.71   16.01
   5  10  -3  159.30   13.24
   5  10  -3  151.05   11.53
  -5  10   3  149.63   12.60
  -4 -10   3  112.57   10.42
   4 -10  -3   93.04    9.84
   4 -10  -3  109.88    9.39
  -4  10   3   91.87   10.81
   4  10  -3   95.04   10.63
  -4  10   3  107.00   10.55
   4  10  -3  104.55    9.66
   3 -10  -3  439.95   26.58
   3 -10  -3  420.48   24.55
  -3 -10   3  421.06   24.99
  -3  10   3  424.37   29.93
  -3  10   3  380.79   26.60
   3  10  -3  379.90   27.65
   2 -10  -3   25.45    4.76
   2 -10  -3   23.44    4.19
  -2 -10   3   24.94    5.08
   2  10  -3   17.88    5.05
  -2  10   3   22.24    5.48
  -2  10   3   27.26    6.59
   2  10  -3   12.24    5.31
  -1 -10   3  874.90   46.79
   1 -10  -3  891.91   46.69
   1 -10  -3  700.72   51.28
  -1  10   3  965.83   50.03
  -1  10   3  784.72   57.56
   0 -10   3 1075.67   61.95
   0 -10   3 1018.38   54.46
   0 -10  -3 1001.86   60.03
   0 -10  -3 1021.88   54.58
   0  10   3  866.35   57.72
   0  10  -3  931.99   57.73
   0  10   3 1004.69   67.24
  -1 -10  -3   13.97    4.53
   1 -10   3   19.55    5.57
   1 -10   3   13.85    4.16
   1  10   3   25.25    5.60
  -1  10  -3   18.61    4.68
   1  10   3   13.43    4.96
   2 -10   3  751.46   46.37
   2 -10   3  710.69   39.84
  -2 -10  -3  686.39   40.57
   2  10   3  701.00   42.64
   2  10   3  742.78   50.36
  -2  10  -3  709.28   42.08
   3 -10   3  336.01   19.06
   3 -10   3  293.12   23.48
  -3 -10  -3  375.25   26.49
  -3 -10  -3  306.29   20.45
  -3  10  -3  299.06   20.03
   3  10   3  297.09   20.71
   4 -10   3  111.13   14.10
  -4 -10  -3  146.05   17.04
  -4 -10  -3  116.90   12.47
   4  10   3  143.51   11.35
  -4  10  -3  127.66   10.50
   5 -10   3   -2.19    6.07
  -5 -10  -3   -1.34    5.19
  -5 -10  -3   -5.40    7.44
   5  10   3    0.65    3.68
  -5  10  -3    6.05    3.36
   6 -10   3    9.84    6.97
  -6 -10  -3    8.48    8.88
  -6 -10  -3   10.78    6.25
  -6  10  -3    7.38    3.81
   6  10   3   10.33    4.50
  -7 -10  -3    8.62    9.33
   7 -10   3    6.26    6.72
   7  10   3    5.40    4.24
  -7  10  -3    2.41    3.51
  -8 -10  -3  358.39   31.19
   8 -10   3  231.36   23.66
  -8  10  -3  308.86   19.90
   8  10   3  287.82   20.25
   9 -11  -3  129.24   13.22
  -9 -11   3  134.77   19.55
  -9  11   3  131.04   12.12
  -8 -11   3  285.70   26.06
   8 -11  -3  262.41   20.25
  -8  11   3  270.19   19.13
   7 -11  -3  732.00   46.98
  -7  11   3  752.73   44.35
   7  11  -3  729.99   43.89
   6 -11  -3  326.79   22.12
  -6 -11   3  310.23   20.95
  -6  11   3  306.42   21.40
   6  11  -3  302.41   22.66
   6  11  -3  316.05   20.76
  -5 -11   3  208.04   16.43
   5 -11  -3  234.55   16.89
  -5  11   3  226.24   17.12
   5  11  -3  226.62   16.24
   5  11  -3  228.54   17.89
   4 -11  -3  412.96   24.39
  -4 -11   3  411.92   25.08
   4 -11  -3  449.82   26.54
   4  11  -3  391.68   27.47
  -4  11   3  345.42   26.15
   4  11  -3  378.20   25.66
   3 -11  -3   13.36    4.09
  -3 -11   3    2.65    4.71
   3 -11  -3    5.63    4.50
   3  11  -3    3.10    4.76
   3  11  -3    5.53    4.67
  -3  11   3    7.10    4.63
   2 -11  -3  646.99   42.79
  -2 -11   3  669.33   39.26
   2 -11  -3  706.67   39.14
  -2  11   3  810.69   41.99
   2  11  -3  613.06   41.33
   1 -11  -3   71.81    9.09
  -1 -11   3  101.16   10.32
   1 -11  -3  110.33   10.25
   1  11  -3  109.91   12.06
  -1  11   3  134.28   11.22
   1  11  -3  117.56   10.93
  -1  11   3   93.61   11.67
   0 -11   3 1882.04  105.89
   0 -11  -3 1924.12  106.10
   0 -11   3 2117.65  119.78
   0  11   3 1887.66  112.19
   0  11   3 1995.49  130.80
   0  11  -3 1990.46  112.07
  -1 -11  -3 1977.51  104.11
   1 -11   3 1992.29  103.69
   1  11   3 2056.43  128.39
   1  11   3 1806.07  109.79
  -1  11  -3 1781.29  109.39
  -2 -11  -3 1211.00   68.76
   2 -11   3 1356.98   77.77
   2 -11   3 1256.67   68.03
   2  11   3 1246.14   72.53
  -2  11  -3 1175.80   71.80
   3 -11   3  237.31   19.91
  -3 -11  -3  219.90   17.76
  -3 -11  -3  293.90   22.23
   3 -11   3  253.58   16.14
  -3  11  -3  246.69   16.95
   3  11   3  244.10   18.03
   4 -11   3  426.68   32.86
  -4 -11  -3  465.95   29.30
  -4  11  -3  516.08   29.21
   4  11   3  482.65   29.96
  -5 -11  -3   13.65    8.00
   5 -11   3    8.14    6.77
  -5 -11  -3    6.84    5.60
   5  11   3   13.35    4.84
  -5  11  -3   18.87    4.37
  -6 -11  -3  364.56   29.38
   6 -11   3  239.37   24.12
  -6 -11  -3  332.56   21.81
  -6  11  -3  314.76   20.49
   6  11   3  323.14   21.63
  -7 -11  -3   25.37   10.17
   7 -11   3   15.23    7.62
   7  11   3   22.03    5.61
  -7  11  -3   13.35    4.49
   8 -12  -3    2.83    5.14
  -8  12   3   10.23    4.84
   7 -12  -3  280.42   20.40
  -7 -12   3  266.96   19.80
   7  12  -3  268.46   19.04
  -7  12   3  259.43   19.47
  -6 -12   3  547.05   34.65
   6 -12  -3  603.40   37.72
  -6  12   3  566.07   36.15
   6  12  -3  586.97   35.63
   5 -12  -3  988.16   56.27
  -5 -12   3  858.20   50.91
   5  12  -3  900.86   53.23
   5  12  -3  864.57   56.80
  -5  12   3  859.62   53.65
  -4 -12   3    9.93    5.41
   4 -12  -3   15.66    5.03
   4 -12  -3   17.28    5.23
   4  12  -3   23.77    5.94
  -4  12   3   20.83    6.15
   4  12  -3   11.79    5.85
   3 -12  -3  137.35   12.31
  -3 -12   3  128.80   13.13
   3 -12  -3  144.18   12.37
  -3  12   3  147.60   13.45
   2 -12  -3  648.45   46.36
  -2 -12   3  702.54   42.44
   2 -12  -3  767.95   42.54
  -2  12   3  876.40   45.29
   2  12  -3  741.67   45.07
   1 -12  -3  120.71   12.06
  -1 -12   3  116.39   11.97
   1 -12  -3  109.10   11.49
   1  12  -3  143.35   12.35
   1  12  -3  167.38   13.92
  -1  12   3  148.19   12.83
   0 -12  -3   30.86    6.37
   0 -12   3   37.86    6.27
   0 -12   3   54.22    7.42
   0  12  -3   48.03    6.90
   0  12   3   43.45    7.29
   1 -12   3   68.44    7.33
  -1 -12  -3   53.73    7.53
   1 -12   3   84.09   10.15
   1  12   3   51.50    7.92
  -1  12  -3   67.53    8.30
  -2 -12  -3  760.37   48.58
  -2 -12  -3  643.64   39.68
   2 -12   3  668.82   38.78
   2 -12   3  724.35   44.43
  -2  12  -3  647.63   41.13
   2  12   3  647.57   41.89
   3 -12   3  164.69   15.73
   3 -12   3  162.93   12.67
  -3 -12  -3  190.45   17.27
  -3 -12  -3  149.34   14.59
   3  12   3  156.57   14.44
  -3  12  -3  166.38   13.28
   4 -12   3  111.76   14.09
  -4 -12  -3  144.48   16.03
  -4 -12  -3  117.71   12.94
  -4  12  -3  129.09   11.40
   4  12   3  110.55   12.24
   5 -12   3   69.05   10.78
  -5 -12  -3   96.22   13.06
  -5 -12  -3   85.57    9.45
   5  12   3   93.63   10.81
  -5  12  -3   94.23    9.92
  -6 -12  -3  118.26   12.96
   6 -12   3   83.56   12.48
  -6 -12  -3  143.93   18.03
   6  12   3  129.95   12.68
  -6  12  -3  138.27   11.38
  -7 -12  -3  507.05   38.72
   7  12   3  448.65   30.06
  -7  12  -3  441.07   28.98
   8 -13  -3  114.36   13.18
  -8  13   3  123.44   12.79
   7 -13  -3   18.26    6.10
  -7 -13   3    8.35    6.26
  -7  13   3    6.53    5.33
   6 -13  -3  297.18   21.05
  -6 -13   3  252.93   20.01
  -6  13   3  277.49   20.69
   6  13  -3  277.19   20.36
  -5 -13   3  122.10   12.71
   5 -13  -3  120.11   11.91
   5  13  -3   94.77   12.01
   5  13  -3   94.23   11.47
  -5  13   3  100.11   12.55
   4 -13  -3  113.12   11.34
   4 -13  -3  117.56   10.83
  -4 -13   3   85.26    9.86
   4  13  -3   74.80   10.62
  -4  13   3  102.83   12.25
   3 -13  -3 1159.29   61.45
   3 -13  -3 1015.11   68.23
  -3 -13   3 1052.76   61.78
  -3  13   3 1201.93   65.43
  -2 -13   3  277.85   18.33
   2 -13  -3  235.99   17.57
   2  13  -3  295.64   19.37
   2  13  -3  187.71   19.59
   1 -13  -3  103.00   12.14
  -1 -13   3   98.39   11.98
   1  13  -3  135.84   12.20
   1  13  -3  137.68   13.31
  -1  13   3  124.09   12.44
   0 -13   3  515.96   35.20
   0 -13  -3  533.36   35.56
   0 -13   3  678.72   39.89
   0  13  -3  652.16   37.48
   0  13   3  657.12   38.34
   1 -13   3   36.61    6.67
  -1 -13  -3   19.44    6.03
   1 -13   3   34.57    6.24
   1  13   3   19.53    6.46
  -1  13  -3   27.71    6.20
  -2 -13  -3  625.94   36.64
   2 -13   3  682.86   40.46
   2 -13   3  614.94   35.61
   2  13   3  559.46   38.55
  -2  13  -3  575.03   37.83
   3 -13   3    7.69    4.64
   3 -13   3    3.65    5.76
  -3 -13  -3    3.06    5.53
   3  13   3    2.06    5.34
  -3  13  -3    2.53    4.52
  -4 -13  -3  114.43   12.89
   4 -13   3  122.83   14.24
  -4  13  -3  129.83   11.81
   4  13   3  129.69   13.43
  -5 -13  -3 1249.63   65.86
   5 -13   3 1050.94   73.95
   5  13   3 1172.24   69.32
  -5  13  -3 1214.08   68.33
  -6 -13  -3   62.02   11.57
  -6 -13  -3   63.94    8.26
   6 -13   3   40.83    9.34
  -6  13  -3   71.58    8.18
   6  13   3   64.12    8.99
  -7 -13  -3   65.67   12.16
   7 -13   3   50.42    9.99
  -7  13  -3   58.43    7.48
   7  13   3   69.46    9.31
   7 -14  -3    9.37    6.07
  -7 -14   3   -8.28    5.96
  -7  14   3    8.50    5.67
   6 -14  -3  312.95   22.48
  -6 -14   3  284.38   21.30
   6  14  -3  261.71   21.42
  -6  14   3  305.85   22.12
   5 -14  -3   62.47    8.42
  -5 -14   3   58.22    8.44
   5  14  -3   39.68    7.90
  -5  14   3   43.24    7.82
   4 -14  -3   55.82    6.95
  -4 -14   3   46.13    7.65
   4 -14  -3   59.20    8.07
  -4  14   3   51.05    7.76
   4  14  -3   27.24    7.96
   3 -14  -3   -3.92    4.72
   3 -14  -3   -0.79    4.89
  -3 -14   3   -2.69    5.45
  -3  14   3   -4.43    4.45
   3  14  -3  -10.96    4.98
   3  14  -3   -6.10    5.23
  -2 -14   3 1724.01  100.24
   2 -14  -3 1756.55   99.99
   2  14  -3 1994.53  106.28
  -2  14   3 2003.63  105.92
   2  14  -3 1728.03  113.01
  -1 -14   3  114.39   13.15
   1 -14  -3  116.27   13.09
  -1  14   3  141.88   13.57
   1  14  -3  149.54   13.42
   1  14  -3  154.14   14.19
   0 -14  -3   17.70    6.22
   0 -14   3   14.97    5.88
   0  14  -3   31.38    6.02
   0  14   3   22.61    6.74
  -1 -14  -3  108.89   11.96
   1 -14   3   70.38    8.48
  -1  14  -3   73.74    9.09
   1  14   3   76.26   10.14
   2 -14   3  180.83   15.12
  -2 -14  -3  172.15   14.97
   2 -14   3  165.29   13.91
  -2  14  -3  146.00   14.52
   2  14   3  128.43   15.43
   3 -14   3  309.96   21.87
  -3 -14  -3  283.10   19.96
   3 -14   3  268.94   18.77
  -3  14  -3  271.95   20.16
   3  14   3  250.38   21.48
  -4 -14  -3   75.63    9.09
   4 -14   3   85.20   10.71
   4  14   3   73.29   10.28
  -4  14  -3   90.83    9.86
  -5 -14  -3   44.42    7.15
   5 -14   3   35.90    8.50
  -5  14  -3   41.44    6.84
   5  14   3   39.04    7.90
  -6 -14  -3  577.00   34.69
   6 -14   3  541.45   39.56
   6  14   3  576.12   37.23
  -6  14  -3  591.44   35.87
   7 -15  -3  101.90   13.14
  -7 -15   3   95.83   11.46
  -7  15   3   97.69   11.52
  -6 -15   3   -5.92    5.44
   6 -15  -3    5.54    5.84
   6  15  -3    0.61    5.79
  -6  15   3    3.03    5.63
  -5 -15   3  292.46   20.43
   5 -15  -3  277.13   21.45
  -5  15   3  250.12   20.68
  -4 -15   3  336.80   22.77
   4 -15  -3  352.70   21.36
   4 -15  -3  298.24   23.94
  -4  15   3  323.54   23.35
   3 -15  -3   63.54    7.37
  -3 -15   3   51.00    7.86
   3  15  -3   25.59    7.92
  -3  15   3   57.73    7.91
   3  15  -3   43.25    8.33
  -2 -15   3  212.64   18.01
   2 -15  -3  217.18   17.31
   2  15  -3  259.90   20.31
  -2  15   3  262.21   18.75
   2  15  -3  248.43   19.12
  -1 -15   3  199.70   17.58
   1 -15  -3  199.61   17.16
  -1  15   3  255.68   18.67
   1  15  -3  258.69   19.26
   1  15  -3  249.46   18.26
   0 -15  -3   21.60    6.28
   0 -15   3    8.72    5.89
   0  15   3   20.66    6.63
   0  15  -3   23.02    5.67
  -1 -15  -3  493.46   31.25
   1 -15   3  460.22   30.84
   1 -15   3  549.93   34.06
   1  15   3  524.98   33.66
  -1  15  -3  505.72   32.47
   2 -15   3   46.42    7.29
   2  15   3   33.59    8.11
  -2  15  -3   29.04    6.86
   3 -15   3  114.41   12.46
   3 -15   3   85.45    9.41
  -3 -15  -3  106.09   12.30
   3  15   3  100.06   11.94
  -3  15  -3   97.68   10.95
   4 -15   3  171.17   16.08
  -4 -15  -3  181.90   14.79
   4  15   3  150.38   16.50
  -4  15  -3  160.88   15.33
  -5 -15  -3  107.18   11.65
   5 -15   3   82.01   11.19
   5  15   3   79.41   11.38
  -5  15  -3  114.52   12.02
  -6 -16   3  614.63   35.00
   6 -16  -3  535.39   38.08
  -6  16   3  517.21   36.06
   5 -16  -3   76.50   10.36
  -5 -16   3   73.75    9.75
  -5  16   3   88.63   10.43
   4 -16  -3    9.47    5.38
   4 -16  -3   12.58    6.32
  -4 -16   3    9.11    6.28
   4  16  -3    3.07    6.40
  -4  16   3   16.52    5.73
  -3 -16   3   50.31    8.18
   3 -16  -3   56.33    7.41
   3  16  -3   56.89    9.14
  -3  16   3   56.49    8.05
   3  16  -3   53.30   10.05
  -2 -16   3   36.35    7.50
   2 -16  -3   45.27    7.08
   2  16  -3   56.38    8.52
   2  16  -3   53.96    8.80
  -2  16   3   59.97    8.17
   1 -16  -3  190.36   16.59
  -1 -16   3  215.24   17.43
  -1  16   3  236.46   18.20
   1  16  -3  234.07   18.45
   1  16  -3  226.53   17.60
   0 -16   3  188.52   16.33
   0 -16  -3  175.45   15.73
   0  16  -3  192.35   15.87
   0  16   3  230.78   17.81
   1 -16   3  117.77   13.20
  -1 -16  -3  124.53   13.21
   1 -16   3  133.34   12.88
  -1  16  -3  135.53   12.97
   1  16   3  131.10   14.78
   2 -16   3 1054.67   60.18
  -2 -16  -3 1094.08   60.56
   2 -16   3 1125.07   67.27
   2  16   3 1075.85   65.05
  -2  16  -3 1003.57   63.50
   3 -16   3  109.08   11.70
   3 -16   3   71.68    8.73
  -3 -16  -3  105.61   11.76
  -3  16  -3   75.36   10.06
   3  16   3   57.44   10.79
   4 -16   3   15.58    6.24
  -4 -16  -3    4.82    5.36
   4  16   3   10.25    7.09
  -4  16  -3    6.64    5.73
   5 -16   3   60.67    9.28
  -5 -16  -3   55.48    7.94
  -5  16  -3   47.31    8.05
   5  16   3   46.69    9.44
  -5 -17   3  455.27   26.47
   5 -17  -3  307.23   27.60
  -5  17   3  401.73   26.89
  -4 -17   3   36.55    7.70
   4  17  -3   41.35    9.17
  -4  17   3   39.77    7.34
  -3 -17   3    5.58    5.88
   3 -17  -3    8.42    5.17
  -3  17   3   19.85    6.03
   3  17  -3    5.09    6.19
  -2 -17   3   43.11    7.60
   2 -17  -3   50.02    7.21
   2  17  -3   49.31    8.57
   2  17  -3   47.87    8.07
  -2  17   3   45.82    7.78
  -1 -17   3  537.94   34.63
   1 -17  -3  499.48   33.84
   1  17  -3  608.79   38.23
  -1  17   3  584.33   36.49
   1  17  -3  622.21   36.50
   0 -17  -3   72.28    9.03
   0 -17   3   80.99    9.80
   0  17   3   98.01   11.24
   0  17  -3   80.37    9.55
   0  17  -3  120.53   11.48
   1 -17   3  111.25   11.60
   1 -17   3   85.41    9.94
  -1 -17  -3  112.68   12.26
  -1  17  -3   94.20   11.35
   1  17   3  103.15   12.01
  -2 -17  -3    3.82    5.56
   2 -17   3    7.35    5.00
   2 -17   3    0.85    5.40
   2  17   3   12.49    7.20
  -2  17  -3    1.11    5.07
   3 -17   3  419.28   27.78
  -3 -17  -3  416.80   25.56
   3  17   3  346.75   28.43
  -3  17  -3  352.15   26.71
  -4 -17  -3  216.37   15.90
   4 -17   3  206.26   17.19
   4  17   3  144.83   17.97
  -4  17  -3  165.96   16.62
  -4 -18   3  406.06   26.03
   4  18  -3  333.55   27.69
  -4  18   3  398.13   26.48
  -3 -18   3  125.47   14.61
   3 -18  -3  142.60   13.39
  -3  18   3  165.03   14.35
   3  18  -3  142.66   15.58
  -2 -18   3  221.67   18.58
   2 -18  -3  218.35   17.53
  -2  18   3  246.19   18.94
   2  18  -3  271.20   19.69
  -1 -18   3  515.90   32.83
   1 -18  -3  473.58   31.89
   1  18  -3  541.73   35.74
   1  18  -3  550.31   34.20
  -1  18   3  569.39   34.87
   0 -18  -3   44.39    7.39
   0 -18   3   42.30    7.62
   0  18   3   49.65    8.77
   0  18  -3   50.35    7.67
   0  18  -3   48.14    7.66
   1 -18   3   49.54    7.73
  -1 -18  -3   53.61    7.43
   1  18   3   46.34    8.85
  -1  18  -3   40.98    7.17
  -2 -18  -3   36.31    6.92
   2 -18   3   35.61    7.19
   2 -18   3   36.28    6.77
  -2  18  -3   33.80    6.97
   2  18   3   32.88    8.69
   1 -19  -3  813.47   51.23
  -1 -19   3  844.48   51.81
  -1  19   3  972.64   55.23
   1  19  -3  980.18   54.88
   0 -19  -3   35.60    6.74
   0 -19   3   28.96    7.00
   0  19  -3   38.06    7.04
   0  19   3   36.04    7.87
  11   0  -4   -1.52    3.79
 -11   0   4   -3.59    7.60
  10   0  -4   10.59    4.36
 -10   0   4    8.95    8.07
   9   0  -4   -0.39    3.53
  -9   0   4    6.16    7.14
   8   0  -4  582.46   38.59
  -8   0   4  644.10   45.46
   8   0  -4  611.20   35.40
   7   0  -4    2.58    3.02
  -7   0   4   -8.23    5.18
   7   0  -4    0.28    2.08
   6   0  -4 1728.23   93.78
  -6   0   4 1685.33  112.82
   6   0  -4 1605.75  100.84
   5   0  -4    0.50    2.62
  -5   0   4    0.86    1.57
   5   0  -4   -0.95    1.70
  -5   0   4    3.74    5.31
  -4   0   4  512.10   26.84
  -4   0   4  492.13   35.61
   4   0  -4  498.46   28.11
   4   0  -4  476.38   30.74
  -3   0   4    5.05    1.55
   3   0  -4   -1.28    1.94
  -3   0   4    3.64    1.06
  -3   0   4    3.97    4.02
   2   0  -4   18.56    3.25
  -2   0   4   20.69    4.70
  -2   0   4   18.47    2.75
   1   0  -4    1.80    1.28
  -1   0   4   -0.24    1.21
  -1   0   4    6.09    4.70
   0   0   4 1141.18   60.65
   0   0   4 1158.48   63.61
   0   0  -4 1116.80   68.12
   1   0   4    4.80    7.13
   1   0   4   -0.47    1.29
  -2   0  -4 3276.36  162.80
   2   0   4 2586.74  184.08
   2   0   4 3359.87  171.63
  -3   0  -4    1.10    1.46
   3   0   4    0.18    2.25
   3   0   4    4.55    5.99
   3   0   4    0.20    7.43
  -4   0  -4  362.52   19.55
  -4   0  -4  339.75   29.64
   4   0   4  369.11   21.26
   4   0   4  339.73   24.58
  -5   0  -4   -5.07    6.79
   5   0   4    0.29    2.35
   5   0   4   -2.01    4.51
  -6   0  -4   14.88    8.66
   6   0   4   13.16    3.36
  -7   0  -4   11.97    9.28
   7   0   4    0.95    2.95
  -8   0  -4   78.16   14.43
   8   0   4   81.57    8.30
   9   0   4    4.34    3.31
  -9   0  -4    7.12    9.70
  11  -1  -4   39.52    6.48
 -11  -1   4   30.24   10.58
 -11   1   4   38.78   10.32
  11   1  -4   34.82    6.33
 -10  -1   4   -4.20    7.52
  10  -1  -4    6.66    4.14
  10   1  -4    7.82    4.25
 -10   1   4    0.74    6.91
  -9  -1   4  278.94   25.72
   9  -1  -4  280.69   19.43
  -9   1   4  261.48   24.75
   9   1  -4  267.57   19.37
   8  -1  -4  416.19   28.06
   8  -1  -4  436.18   25.58
  -8  -1   4  455.42   34.53
   8   1  -4  430.09   25.52
   8   1  -4  419.15   28.11
  -8   1   4  433.36   33.59
   7  -1  -4  413.95   27.48
  -7  -1   4  447.18   33.11
   7  -1  -4  437.09   25.06
  -7   1   4  428.65   32.50
   7   1  -4  425.55   24.98
   7   1  -4  411.57   27.50
  -6  -1   4  163.94    9.74
   6  -1  -4  175.22   10.61
  -6  -1   4  152.83   16.24
   6  -1  -4  169.71   12.18
  -6   1   4  165.19   15.84
   6   1  -4  154.55   12.05
   6   1  -4  171.11   10.50
   5  -1  -4 1197.32   74.73
  -5  -1   4 1265.00   84.00
   5  -1  -4 1179.43   65.58
  -5  -1   4 1310.27   65.76
  -5   1   4 1234.54   83.70
   5   1  -4 1290.82   69.32
   5   1  -4 1177.36   74.70
  -4  -1   4  312.62   16.99
   4  -1  -4  297.75   19.71
  -4  -1   4  294.83   23.89
   4   1  -4  296.43   19.68
  -4   1   4  325.40   23.53
   4   1  -4  321.28   17.66
  -4   1   4  286.77   17.65
  -3  -1   4   25.70    5.45
  -3  -1   4   25.72    3.19
   3  -1  -4   34.01    4.19
  -3   1   4   32.02    5.56
  -3   1   4   32.63    3.12
   3   1  -4   27.74    3.42
   2  -1  -4  134.30    8.93
  -2  -1   4  133.51    7.86
  -2  -1   4  130.35   11.74
   2   1  -4  124.26    8.91
  -2   1   4  133.05   11.70
  -1  -1   4  804.60   42.19
   1  -1  -4  813.52   47.36
  -1  -1   4  755.13   54.28
  -1   1   4  739.62   54.52
  -1   1   4  824.74   44.05
   1   1  -4  784.02   47.48
   0  -1  -4  892.54   55.16
   0  -1   4  918.04   51.58
   0  -1  -4  887.49   49.22
   0  -1   4  892.40   49.24
   0   1   4  971.23   51.68
   0   1  -4  945.03   55.53
   1  -1   4  803.81   43.09
   1  -1   4  805.95   45.27
  -1  -1  -4  828.58   48.31
  -1  -1  -4  783.87   43.07
   1  -1   4  752.90   48.99
   1   1   4  856.59   45.38
   2  -1   4    1.54    6.86
  -2  -1  -4    2.97    1.37
   2  -1   4    0.05    5.33
   2  -1   4    1.42    1.93
   2  -1   4    3.09    2.03
   2   1   4    3.94    2.12
   2   1   4    3.41    3.36
   2   1   4   -1.14    7.68
   3  -1   4 1121.98   79.76
   3  -1   4 1148.86   65.17
  -3  -1  -4 1167.06   61.61
  -3   1  -4 1163.28   61.55
   3   1   4 1174.95   65.24
  -4  -1  -4  296.15   28.98
   4  -1   4  302.62   24.03
   4  -1   4  353.28   20.57
  -4  -1  -4  367.75   18.99
   4   1   4  321.34   23.51
  -4   1  -4  334.07   27.87
  -4   1  -4  361.48   18.92
   4   1   4  365.38   20.62
   5  -1   4   15.07    3.07
   5  -1   4   12.50    5.51
  -5  -1  -4   12.19    8.26
   5   1   4   15.74    3.21
  -5   1  -4   22.40    7.30
   5   1   4   15.12    5.21
   6  -1   4  332.17   23.04
  -6  -1  -4  276.36   29.12
   6  -1   4  312.60   19.64
   6   1   4  307.52   19.74
  -6   1  -4  357.64   28.05
   7  -1   4  185.31   13.49
  -7  -1  -4  173.71   23.60
  -7   1  -4  218.49   22.06
   7   1   4  199.12   13.66
   8  -1   4   77.41    7.85
  -8  -1  -4   73.28   14.49
  -8   1  -4   74.81   13.23
   8   1   4   72.83    7.86
   9  -1   4  101.10    9.45
  -9  -1  -4  100.49   17.24
   9   1   4  115.84    9.79
  -9   1  -4  106.48   16.19
  11  -2  -4   83.32    9.62
 -11  -2   4   67.99   13.69
 -11   2   4   81.08   13.21
  11   2  -4   75.05    9.66
 -10  -2   4  251.83   25.88
  10  -2  -4  250.10   18.68
  10   2  -4  253.79   18.87
 -10   2   4  270.06   24.50
  -9  -2   4  446.27   36.03
   9  -2  -4  437.40   28.78
  -9   2   4  430.96   34.50
   9   2  -4  430.12   28.86
   8  -2  -4  318.45   21.86
  -8  -2   4  334.37   28.21
   8   2  -4  323.64   22.01
   8   2  -4  311.02   19.64
  -8   2   4  336.73   26.81
   7  -2  -4  136.72   10.93
  -7  -2   4  150.52   16.39
  -7   2   4  140.81   14.98
   7   2  -4  138.39   11.10
   7   2  -4  131.73    9.29
  -6  -2   4   53.38    4.18
   6  -2  -4   46.90    6.02
  -6  -2   4   41.15    7.96
  -6   2   4   51.83    4.64
   6   2  -4   50.13    4.63
  -6   2   4   56.86    8.13
   6   2  -4   49.82    6.20
  -5  -2   4  175.25   16.54
  -5  -2   4  181.90   10.16
   5  -2  -4  163.68   12.32
   5  -2  -4  165.84    9.90
   5   2  -4  191.56   10.69
   5   2  -4  166.81   12.30
  -5   2   4  166.80   15.62
  -5   2   4  172.59   10.72
   4  -2  -4 1085.96   66.15
   4  -2  -4 1061.41   58.17
  -4  -2   4 1095.63   74.36
  -4  -2   4 1101.18   58.34
  -4   2   4 1107.31   73.96
   4   2  -4 1066.44   66.15
   4   2  -4 1152.69   61.23
  -4   2   4 1080.24   61.39
   3  -2  -4 1228.24   66.93
   3  -2  -4 1259.95   75.74
  -3  -2   4 1271.35   84.64
  -3  -2   4 1287.60   67.08
   3   2  -4 1221.56   75.76
  -3   2   4 1278.44   84.44
  -3   2   4 1280.29   70.78
   2  -2  -4  979.93   52.75
  -2  -2   4 1001.29   66.71
  -2  -2   4  991.15   52.84
   2  -2  -4 1017.81   59.51
   2   2  -4  965.15   59.59
  -2   2   4  983.41   66.78
  -1  -2   4 3130.34  223.98
   1  -2  -4 3401.22  179.27
  -1  -2   4 3489.47  179.33
   1  -2  -4 3625.25  201.79
   1   2  -4 3432.27  202.05
  -1   2   4 3508.22  188.65
  -1   2   4 3153.46  224.54
   0  -2  -4 1146.01   65.73
   0  -2  -4 1099.38   58.69
   0  -2   4 1100.52   58.70
   0  -2   4 1106.06   61.51
   0   2  -4 1177.98   66.48
   0   2   4 1141.37   61.65
   0   2   4  901.74   76.17
   1  -2   4  301.11   20.61
  -1  -2  -4  313.09   17.23
   1  -2   4  312.95   17.21
   1  -2   4  306.07   17.94
  -1  -2  -4  309.83   18.81
   1   2   4  322.07   18.09
  -2  -2  -4   18.28    2.19
   2  -2   4   17.04    2.56
   2  -2   4   17.16    2.45
   2  -2   4    5.14    6.08
   2  -2   4   12.59    6.74
   2   2   4   14.86    2.61
   2   2   4   -1.35    8.15
   2   2   4   15.04    2.61
  -3  -2  -4  162.24    9.26
   3  -2   4  154.42    9.45
   3  -2   4  150.79   10.29
   3   2   4  159.03   10.41
   4  -2   4  608.98   44.86
  -4  -2  -4  737.57   37.84
   4  -2   4  723.20   40.23
  -4   2  -4  735.77   37.66
   4   2   4  728.95   40.37
  -4   2  -4  728.24   49.66
   4   2   4  628.02   43.81
   5  -2   4  595.92   34.84
  -5  -2  -4  502.39   45.66
   5  -2   4  620.63   39.34
  -5  -2  -4  610.16   32.74
   5   2   4  615.33   34.99
  -5   2  -4  635.79   43.58
  -6  -2  -4  627.34   53.74
   6  -2   4  704.83   41.03
   6  -2   4  723.25   45.82
   6   2   4  699.34   41.17
  -6   2  -4  770.27   51.38
   7  -2   4  323.72   23.01
  -7  -2  -4  259.96   29.84
   7  -2   4  293.75   19.05
   7   2   4  295.08   19.26
  -7   2  -4  324.64   26.72
  -8  -2  -4  172.47   24.92
   8  -2   4  175.15   13.00
  -8   2  -4  209.99   21.24
   8   2   4  179.83   13.30
  -9  -2  -4    9.16   10.53
   9  -2   4    2.90    3.41
  -9   2  -4    1.51    7.87
   9   2   4    4.20    3.38
  10  -3  -4  236.66   17.64
 -10  -3   4  234.15   25.39
 -10   3   4  219.56   22.48
  10   3  -4  247.82   17.97
  -9  -3   4  126.05   17.03
   9  -3  -4  140.58   12.00
  -9   3   4  139.98   10.41
   9   3  -4  144.98   12.20
  -9   3   4  133.99   16.28
  -8  -3   4   99.89   13.86
   8  -3  -4  109.27    9.78
   8   3  -4  108.98   10.17
  -8   3   4  101.71    8.19
  -8   3   4  104.71   14.00
  -7  -3   4   19.11    7.64
   7  -3  -4   24.17    4.49
  -7   3   4   38.25    7.31
   7   3  -4   22.16    4.53
   7   3  -4   34.53    3.67
  -7   3   4   26.68    3.49
  -6  -3   4  113.15   14.30
   6  -3  -4  109.13    9.33
  -6  -3   4  117.96    7.35
  -6   3   4  122.08   12.79
   6   3  -4  116.83    7.86
  -6   3   4  118.59    8.01
   6   3  -4  113.67    9.52
  -5  -3   4   96.49    6.62
   5  -3  -4   93.58    8.34
   5  -3  -4  104.64    6.34
  -5  -3   4  101.33   13.22
   5   3  -4   95.98    8.47
  -5   3   4  105.92    7.11
   5   3  -4  104.72    6.81
  -5   3   4  101.32   11.41
   4  -3  -4  288.84   16.33
  -4  -3   4  309.28   16.59
  -4  -3   4  288.35   23.41
   4  -3  -4  292.60   19.11
  -4   3   4  300.40   22.61
   4   3  -4  298.62   17.05
  -4   3   4  293.45   17.54
   4   3  -4  290.59   19.17
  -3  -3   4 2407.28  126.16
   3  -3  -4 2371.62  126.00
   3  -3  -4 2475.65  142.25
  -3  -3   4 2336.66  157.76
  -3   3   4 2318.91  133.26
   3   3  -4 2483.14  132.43
   3   3  -4 2284.36  142.27
  -3   3   4 2367.59  157.58
  -2  -3   4  241.38   18.72
   2  -3  -4  256.25   15.48
  -2  -3   4  239.17   13.78
   2  -3  -4  234.30   13.65
  -2   3   4  235.60   18.87
   2   3  -4  249.72   15.74
  -1  -3   4 2375.78  173.01
   1  -3  -4 2902.95  155.64
  -1  -3   4 2620.58  138.40
   1  -3  -4 2665.36  138.36
  -1   3   4 2682.78  145.70
   1   3  -4 2750.26  156.16
  -1   3   4 2488.67  173.95
   1   3  -4 2418.43  145.62
   0  -3   4  444.97   25.45
   0  -3   4  543.03   36.29
   0  -3  -4  457.18   25.46
   0  -3  -4  520.49   28.17
   0   3  -4  464.47   29.42
   0   3   4  384.74   35.82
   0   3  -4  453.22   26.44
   0   3   4  474.49   26.68
   1  -3   4  141.32    8.73
   1  -3   4  116.72   11.98
   1  -3   4  149.71    8.94
   1  -3   4  118.94   15.48
  -1  -3  -4  149.11    8.83
   1   3   4  148.76    9.11
   2  -3   4  109.50    7.22
   2  -3   4  101.14    7.52
   2  -3   4  113.64   13.45
  -2  -3  -4  115.25    7.35
   2   3   4  109.87    7.84
   3  -3   4  475.52   25.04
   3  -3   4  434.62   26.57
  -3  -3  -4  478.19   25.14
  -3   3  -4  423.28   32.73
   3   3   4  473.55   26.81
   4  -3   4  111.86    6.90
  -4  -3  -4  104.73    6.73
   4  -3   4   97.47    7.75
   4  -3   4   89.39   12.16
  -4   3  -4  116.21   10.77
   4   3   4   99.92    8.04
  -5  -3  -4  514.54   28.34
   5  -3   4  489.64   34.52
   5  -3   4  518.37   30.25
   5   3   4  522.89   30.45
  -5   3  -4  534.74   37.41
   6  -3   4  124.71   13.27
   6  -3   4  112.24    9.21
  -6  -3  -4   85.29   15.76
  -6   3  -4  128.25   12.91
   6   3   4  125.50    9.40
  -7  -3  -4  867.11   73.47
   7  -3   4  994.60   57.38
   7  -3   4 1029.84   63.60
   7   3   4  990.90   57.54
  -7   3  -4 1089.41   70.43
  -8  -3  -4  284.12   32.96
   8  -3   4  319.42   20.69
  -8   3  -4  396.11   28.81
   8   3   4  307.03   20.86
   9  -3   4   30.09    4.95
  -9  -3  -4   27.16   12.48
   9   3   4   27.77    5.04
  -9   3  -4   37.61    9.98
 -10  -4   4   -0.26    8.77
  10  -4  -4    6.27    4.16
 -10   4   4   -0.16    6.28
  10   4  -4    7.94    4.44
   9  -4  -4    2.47    3.78
  -9  -4   4  -10.35    7.37
  -9   4   4    6.12    6.13
  -9   4   4    1.46    2.89
   9   4  -4    0.28    3.68
   8  -4  -4  764.15   47.86
  -8  -4   4  767.50   56.53
  -8   4   4  774.15   54.34
   8   4  -4  745.51   47.98
  -8   4   4  772.83   44.11
  -7  -4   4 1110.49   77.77
   7  -4  -4 1092.44   67.94
  -7   4   4 1121.77   63.02
  -7   4   4 1162.65   76.27
   7   4  -4 1087.53   68.04
   7   4  -4 1094.09   62.85
  -6  -4   4   -2.68    5.77
  -6  -4   4    7.16    2.03
   6  -4  -4    8.91    3.23
   6   4  -4    4.70    2.04
  -6   4   4    7.53    2.29
   6   4  -4    4.64    3.08
  -6   4   4    8.56    5.04
   5  -4  -4 3090.32  181.22
   5  -4  -4 3014.65  160.20
  -5  -4   4 2956.31  160.42
  -5  -4   4 3055.86  201.36
  -5   4   4 3095.85  169.19
   5   4  -4 3041.67  168.85
   5   4  -4 2947.40  181.23
  -5   4   4 3048.03  200.48
  -4  -4   4 3332.60  181.04
   4  -4  -4 3499.52  204.21
   4  -4  -4 3440.02  180.86
  -4  -4   4 3354.69  226.29
   4   4  -4 3500.75  190.40
   4   4  -4 3384.25  204.27
  -4   4   4 3490.88  190.99
  -4   4   4 3373.79  225.74
   3  -4  -4 1030.85   58.19
  -3  -4   4  953.88   65.34
  -3  -4   4  943.61   51.54
   3  -4  -4  965.86   51.38
   3   4  -4  972.66   58.34
  -3   4   4  971.72   65.05
  -3   4   4  877.13   54.98
   3   4  -4  971.95   53.79
   2  -4  -4   57.97    5.09
  -2  -4   4   47.72    6.71
  -2  -4   4   53.47    4.69
   2  -4  -4   50.57    4.50
   2   4  -4   58.79    4.62
  -2   4   4   56.37    7.60
  -2   4   4   33.57    5.16
   2   4  -4   53.36    5.62
  -1  -4   4  267.39   22.15
   1  -4  -4  315.66   17.69
  -1  -4   4  272.14   16.03
   1  -4  -4  285.80   16.03
  -1   4   4  288.74   17.11
  -1   4   4  274.94   23.97
   1   4  -4  308.14   18.83
   1   4  -4  250.76   16.96
   0  -4   4 2842.31  148.82
   0  -4  -4 2918.87  148.85
   0   4   4 2432.32  187.46
   0   4   4 2981.46  156.76
   0   4  -4 2855.96  156.50
   1  -4   4 2821.07  193.03
   1  -4   4 3204.76  154.38
  -1  -4  -4 3216.29  154.48
   1  -4   4 2528.02  175.10
   1   4   4 2506.31  194.31
   1   4   4 3217.03  162.65
  -1   4  -4 2879.07  162.36
  -2  -4  -4  107.71    7.21
   2  -4   4   79.31   10.84
   2  -4   4   97.21    6.91
   2  -4   4  106.97   11.90
   2  -4   4   98.09    7.19
   2   4   4   97.28   13.43
   2   4   4  103.17    7.51
  -3  -4  -4 3018.62  158.66
   3  -4   4 2924.24  167.06
   3  -4   4 3156.13  158.45
  -3   4  -4 2914.37  197.91
   3   4   4 2956.42  167.25
  -4  -4  -4 1068.79   56.82
   4  -4   4 1002.74   59.87
   4  -4   4 1115.42   56.51
  -4   4  -4 1034.13   71.66
   4   4   4 1064.27   60.17
   5  -4   4  103.41    7.98
   5  -4   4   92.54   12.20
  -5  -4  -4  107.01    7.18
   5   4   4   99.78    8.30
  -5   4  -4   99.35   10.35
   6  -4   4    5.85    3.02
  -6  -4  -4    4.49    9.88
   6  -4   4   15.04    6.49
   6   4   4   10.35    3.44
  -6   4  -4    6.95    4.34
   7  -4   4    8.16    6.52
  -7  -4  -4    7.79   10.49
   7  -4   4   10.52    3.47
   7   4   4    9.77    3.54
  -7   4  -4    8.11    4.98
   8  -4   4  332.12   21.09
   8  -4   4  361.65   26.10
  -8  -4  -4  259.62   33.28
  -8   4  -4  388.58   28.24
   8   4   4  306.84   21.27
  -9  -4  -4  130.99   22.25
   9  -4   4  160.25   12.49
   9   4   4  163.53   12.76
  -9   4  -4  206.15   19.86
  10  -5  -4  149.72   12.92
 -10  -5   4  143.36   21.30
  10   5  -4  150.74   13.29
 -10   5   4  129.23   16.58
  -9  -5   4    8.78    8.98
   9  -5  -4   17.22    4.66
  -9   5   4   10.64    6.56
  -9   5   4   10.71    3.49
   9   5  -4   27.67    5.50
  -8  -5   4   92.79   13.76
   8  -5  -4   86.91    8.92
   8   5  -4   87.36    9.63
  -8   5   4   75.90   10.68
  -8   5   4   85.67    7.63
   7  -5  -4 1726.94  105.00
  -7  -5   4 1648.97  118.32
  -7   5   4 1790.36   97.81
   7   5  -4 1726.85  105.16
   7   5  -4 1719.73   97.51
  -7   5   4 1793.71  116.81
   6  -5  -4  108.67    8.91
  -6  -5   4   99.83    7.12
  -6  -5   4   92.48   12.23
  -6   5   4  104.24    7.81
   6   5  -4  106.50    9.25
   6   5  -4  102.18    7.31
  -6   5   4  101.74   11.65
  -5  -5   4  191.46   18.74
   5  -5  -4  206.33   12.03
  -5  -5   4  203.85   12.35
   5  -5  -4  211.72   14.42
  -5   5   4  213.42   13.35
   5   5  -4  218.73   12.71
  -5   5   4  205.51   17.08
   5   5  -4  207.03   14.62
   4  -5  -4  466.42   29.21
  -4  -5   4  447.34   25.77
  -4  -5   4  441.98   34.04
   4  -5  -4  467.47   25.53
   4   5  -4  459.25   29.41
  -4   5   4  484.16   27.74
  -4   5   4  496.06   33.26
   4   5  -4  473.93   26.69
   3  -5  -4   24.46    3.61
   3  -5  -4   24.37    2.96
   3   5  -4   34.66    3.42
   3   5  -4   24.58    4.00
  -3   5   4   25.01    5.60
  -3   5   4   22.26    4.91
  -2  -5   4   -0.06    2.18
   2  -5  -4    3.28    2.15
  -2  -5   4    2.34    4.73
   2  -5  -4   -1.05    2.25
  -2   5   4   -0.46    3.86
  -2   5   4    6.50    5.75
   2   5  -4    3.97    3.18
   2   5  -4    7.57    2.89
   1  -5  -4  232.79   13.95
  -1  -5   4  248.53   18.85
   1  -5  -4  217.30   12.92
  -1  -5   4  206.44   12.98
   1   5  -4  211.98   14.37
   1   5  -4  227.84   15.86
  -1   5   4  208.99   14.22
  -1   5   4  205.34   21.44
   0  -5   4  239.71   14.32
   0  -5  -4  240.37   14.34
   0   5   4  213.72   23.78
   0   5  -4  256.01   14.65
   0   5   4  260.01   15.27
  -1  -5  -4 1110.02   58.03
   1  -5   4 1098.50   57.89
   1  -5   4 1063.42   72.87
   1   5   4  974.15   75.09
  -1   5  -4 1095.28   60.77
   1   5   4 1120.86   61.09
   2  -5   4  320.91   22.53
   2  -5   4  309.55   17.02
   2  -5   4  295.13   23.01
  -2  -5  -4  300.51   17.26
   2   5   4  262.81   26.13
  -2   5  -4  284.63   17.75
   2   5   4  306.08   18.11
   3  -5   4 2574.10  127.70
  -3  -5  -4 2489.78  128.02
   3  -5   4 2132.79  146.08
   3   5   4 2437.10  134.89
  -3   5  -4 2391.08  159.35
  -4  -5  -4   29.64    9.67
   4  -5   4   29.60    7.47
   4  -5   4   35.17    3.41
   4  -5   4   32.83    3.88
   4   5   4   34.07    4.25
  -4   5  -4   40.23    5.70
  -5  -5  -4  208.71   11.28
  -5  -5  -4  117.65   18.02
   5  -5   4  151.34   15.89
   5  -5   4  165.37   11.62
   5   5   4  171.24   11.95
  -5   5  -4  176.82   14.30
   6  -5   4  179.86   16.66
   6  -5   4  161.54   11.92
  -6  -5  -4  126.01   20.01
   6   5   4  181.33   12.29
  -6   5  -4  179.42   14.98
   7  -5   4  410.20   29.02
   7  -5   4  382.83   24.00
  -7   5  -4  381.49   29.47
   7   5   4  389.54   24.31
  -8  -5  -4  213.16   30.19
   8  -5   4  279.51   18.24
   8  -5   4  294.74   23.35
   8   5   4  276.17   18.49
  -8   5  -4  301.89   23.81
   9  -5   4   37.10    5.39
  -9  -5  -4   30.67   13.43
   9   5   4   39.70    5.69
 -10  -6   4   34.90   11.78
  10  -6  -4   40.35    6.45
 -10   6   4   41.15    8.85
  10   6  -4   37.11    6.70
   9  -6  -4  482.54   32.60
  -9  -6   4  462.54   40.76
   9   6  -4  520.23   33.18
  -9   6   4  514.52   30.05
  -9   6   4  498.54   37.46
   8  -6  -4 1531.38   93.82
  -8  -6   4 1438.23  106.55
  -8   6   4 1527.17  104.32
   8   6  -4 1582.52   94.17
  -8   6   4 1607.99   87.38
   7  -6  -4  109.77   10.03
  -7  -6   4   90.32   13.81
   7   6  -4  118.09   10.60
   7   6  -4  106.32    8.57
  -7   6   4  117.34   13.13
  -7   6   4  130.96    9.15
  -6  -6   4   17.14    3.00
   6  -6  -4   17.50    3.83
  -6  -6   4    8.51    6.86
   6   6  -4   14.75    2.75
  -6   6   4   18.77    5.34
   6   6  -4   17.01    4.15
  -6   6   4   13.87    3.30
   5  -6  -4   63.34    5.25
  -5  -6   4   47.92    8.77
   5  -6  -4   62.33    6.53
  -5  -6   4   59.88    5.65
   5   6  -4   64.80    7.12
  -5   6   4   63.96    8.91
  -5   6   4   63.47    6.41
   5   6  -4   60.37    5.13
  -4  -6   4 2530.56  177.74
   4  -6  -4 2801.44  160.29
   4  -6  -4 2640.72  141.99
  -4  -6   4 2660.63  142.31
   4   6  -4 2707.06  149.46
   4   6  -4 2702.36  160.58
  -4   6   4 2744.95  177.22
  -4   6   4 2648.71  150.45
   3  -6  -4 1806.19  103.82
  -3  -6   4 1592.35  115.28
   3  -6  -4 1711.67   92.11
  -3  -6   4 1707.62   92.38
  -3   6   4 1728.87  115.25
   3   6  -4 1828.76   97.02
   3   6  -4 1738.31  104.32
  -2  -6   4 1357.26   96.95
   2  -6  -4 1492.71   77.70
  -2  -6   4 1448.41   77.88
   2  -6  -4 1571.35   87.28
  -2   6   4 1475.53   98.09
  -2   6   4 1258.76   82.64
   2   6  -4 1577.63   88.30
   1  -6  -4 2558.00  132.09
   1  -6  -4 2627.97  148.21
  -1  -6   4 2535.20  132.19
   1   6  -4 2563.31  149.82
  -1   6   4 2333.01  166.30
  -1   6   4 2302.30  139.59
   0  -6   4 5268.05  272.94
   0  -6  -4 5406.71  272.97
   0   6   4 5449.02  287.80
   0   6   4 4662.22  340.90
   0   6  -4 5019.02  287.48
  -1  -6  -4  431.38   23.73
   1  -6   4  425.14   23.55
   1  -6   4  412.68   29.59
   1  -6   4  351.66   28.87
  -1   6  -4  444.20   24.59
   1   6   4  419.62   33.24
   1   6   4  448.06   25.10
  -2  -6  -4   46.61    5.40
   2  -6   4   44.89    4.90
   2  -6   4   47.69    8.06
   2   6   4   37.64    8.78
   2   6   4   47.03    5.49
  -2   6  -4   40.89    4.64
   3  -6   4   13.26    6.34
  -3  -6  -4   12.59    3.10
   3  -6   4   13.77    2.62
   3   6   4   16.38    7.78
  -3   6  -4   20.55    2.91
  -3   6  -4   13.47    3.58
   3   6   4    8.94    2.72
   4  -6   4 1990.17   98.29
  -4  -6  -4 1893.03   98.88
  -4  -6  -4 1817.22  126.30
  -4   6  -4 1821.03  103.85
   4   6   4 1842.68  104.14
  -4   6  -4 1716.38  122.62
  -5  -6  -4  518.33   44.30
  -5  -6  -4  615.09   31.82
  -5   6  -4  537.53   39.13
   5   6   4  562.32   33.28
   6  -6   4  173.82   17.46
  -6  -6  -4  159.31   21.87
  -6   6  -4  198.91   15.69
   6   6   4  194.87   13.36
  -7  -6  -4  187.89   27.42
   7  -6   4  241.30   20.92
   7   6   4  259.14   16.55
   8  -6   4  368.55   27.83
  -8  -6  -4  285.27   34.71
   8   6   4  383.43   23.09
  10  -7  -4    5.65    4.52
 -10  -7   4    5.27    9.54
 -10   7   4    5.98    6.36
  10   7  -4   11.79    5.42
  -9  -7   4   -4.04    8.49
   9  -7  -4    6.67    4.28
  -9   7   4   11.65    3.81
   9   7  -4   12.36    5.00
  -9   7   4    3.47    5.85
  -8  -7   4  162.75   21.88
   8  -7  -4  205.16   15.20
  -8   7   4  200.50   18.14
  -8   7   4  197.01   13.77
   8   7  -4  200.17   15.84
   7  -7  -4  823.30   52.26
  -7  -7   4  765.92   60.41
   7   7  -4  863.07   52.74
  -7   7   4  857.45   58.35
  -7   7   4  886.29   48.84
   6  -7  -4  173.62   12.85
  -6  -7   4  175.09   11.19
  -6  -7   4  160.10   18.08
  -6   7   4  175.63   12.08
   6   7  -4  165.79   11.18
  -6   7   4  159.69   15.04
   6   7  -4  163.94   13.22
  -5  -7   4   57.81    9.00
   5  -7  -4   56.11    5.71
  -5  -7   4   70.16    6.15
   5  -7  -4   59.34    6.62
   5   7  -4   57.51    5.25
  -5   7   4   53.27    6.77
   5   7  -4   65.88    7.44
  -5   7   4   50.96    7.11
  -4  -7   4  393.30   22.22
  -4  -7   4  370.03   28.97
   4  -7  -4  385.61   24.62
   4  -7  -4  383.23   21.74
   4   7  -4  395.71   22.74
   4   7  -4  398.73   25.34
  -4   7   4  378.67   27.88
  -4   7   4  387.39   24.27
   3  -7  -4 1447.21   77.95
  -3  -7   4 1382.89   97.50
  -3  -7   4 1438.78   78.30
   3  -7  -4 1504.48   87.73
  -3   7   4 1457.30   97.62
   3   7  -4 1522.53   88.57
   3   7  -4 1458.02   82.28
   2  -7  -4  110.82    8.34
  -2  -7   4  115.64    8.96
  -2  -7   4  120.26   11.82
   2  -7  -4  121.72    8.75
   2   7  -4  136.99   11.25
  -2   7   4  107.18   10.93
  -2   7   4  128.07   14.80
  -1  -7   4  742.31   39.53
   1  -7  -4  756.62   43.54
   1  -7  -4  741.09   39.36
   1   7  -4  681.48   45.69
   1   7  -4  755.69   42.58
  -1   7   4  679.90   51.99
  -1   7   4  671.59   42.23
   0  -7   4  329.91   19.83
   0  -7   4  350.63   25.36
   0  -7  -4  336.65   19.80
   0   7   4  319.63   28.42
   0   7  -4  347.79   21.05
   0   7   4  364.94   21.54
   1  -7   4   58.42    8.38
  -1  -7  -4   58.75    6.36
   1  -7   4   62.62    6.08
   1  -7   4   59.05    6.89
   1   7   4   58.50    9.53
   1   7   4   62.08    6.99
  -1   7  -4   69.51    5.83
   2  -7   4   15.34    6.36
   2  -7   4   21.01    3.20
  -2  -7  -4   20.63    3.60
  -2   7  -4   21.46    3.83
  -2   7  -4   21.06    3.11
   2   7   4   22.25    3.72
   2   7   4   24.58    7.27
   3  -7   4  748.52   38.48
  -3  -7  -4  711.21   38.99
   3  -7   4  723.03   46.25
  -3   7  -4  706.23   40.60
  -3   7  -4  597.90   47.53
   3   7   4  767.54   51.90
   3   7   4  714.25   40.98
  -4  -7  -4  867.26   59.58
  -4  -7  -4  829.88   44.82
   4   7   4  800.87   46.98
  -4   7  -4  767.03   46.57
  -5  -7  -4   27.32    4.63
  -5  -7  -4   14.43    9.49
   5  -7   4   16.19    6.95
  -5   7  -4   11.26    3.29
   5   7   4   15.81    3.88
   6  -7   4   88.63   12.33
  -6  -7  -4  106.62   16.73
   6   7   4  119.52   10.02
  -6   7  -4  125.78    9.58
  -7  -7  -4  715.04   59.21
   7  -7   4  685.28   50.39
  -7   7  -4  842.83   45.00
   7   7   4  782.34   45.16
  -8  -7  -4    7.76   11.15
   8  -7   4    5.75    7.06
   8   7   4    9.36    3.88
  -8   7  -4    8.03    4.17
  10  -8  -4  128.43   12.33
 -10  -8   4  121.43   18.60
 -10   8   4  123.57   14.98
   9  -8  -4    9.14    4.69
  -9  -8   4   -6.77    8.23
  -9   8   4    4.73    5.73
  -9   8   4   12.80    4.18
   9   8  -4    8.53    5.06
   8  -8  -4  486.54   33.00
  -8  -8   4  514.24   40.81
   8   8  -4  503.74   33.72
  -8   8   4  542.22   30.96
  -8   8   4  493.32   37.15
  -7  -8   4   41.16   10.05
   7  -8  -4   40.63    6.01
   7   8  -4   46.79    6.78
  -7   8   4   42.57    7.37
  -7   8   4   53.47    5.97
  -6  -8   4  583.78   43.64
  -6  -8   4  595.43   33.23
   6  -8  -4  588.18   37.31
  -6   8   4  600.29   35.28
  -6   8   4  590.25   41.59
   6   8  -4  591.98   37.88
   6   8  -4  584.76   34.39
  -5  -8   4  135.71    9.73
   5  -8  -4  116.54    9.23
   5  -8  -4  131.76   10.38
  -5  -8   4  124.99   14.74
  -5   8   4  124.73   12.30
  -5   8   4  127.83   10.71
   5   8  -4  125.66    9.07
   5   8  -4  133.05   11.29
   4  -8  -4 2581.53  149.23
  -4  -8   4 2519.88  165.48
   4  -8  -4 2521.94  132.51
  -4  -8   4 2512.04  132.96
   4   8  -4 2569.90  139.58
  -4   8   4 2227.44  140.51
   4   8  -4 2525.71  149.93
  -4   8   4 2461.55  164.84
  -3  -8   4   75.64    9.54
   3  -8  -4   69.34    6.42
   3  -8  -4   60.43    6.29
  -3  -8   4   62.93    7.06
   3   8  -4   69.90    8.40
   3   8  -4   67.68    7.11
  -3   8   4   53.59    7.31
  -3   8   4   60.85    8.19
  -2  -8   4  175.91   12.02
  -2  -8   4  198.56   14.69
   2  -8  -4  166.18   11.36
   2  -8  -4  180.05   12.01
  -2   8   4  170.51   17.53
   2   8  -4  159.46   14.39
  -2   8   4  176.34   13.78
   1  -8  -4   66.97    6.71
   1  -8  -4   70.67    5.87
  -1  -8   4   66.75    7.18
   1   8  -4   62.99    8.47
  -1   8   4   58.60    7.18
  -1   8   4   61.81   10.35
   1   8  -4   70.49    8.70
   0  -8   4 2040.10  106.20
   0  -8  -4 2096.23  106.23
   0   8  -4 1916.53  112.17
   0   8   4 2004.07  112.38
   0   8   4 1873.75  133.28
   1  -8   4   60.51    8.33
  -1  -8  -4   56.56    6.75
   1  -8   4   57.89    6.29
   1   8   4   48.98    8.83
   1   8   4   63.71    7.42
  -1   8  -4   70.83    6.29
  -2  -8  -4 1014.05   56.67
   2  -8   4 1056.14   56.32
   2  -8   4 1128.52   65.86
  -2   8  -4 1032.59   59.27
   2   8   4  986.90   59.64
   2   8   4 1046.38   72.26
  -3  -8  -4  100.11    8.88
   3  -8   4  106.82    7.75
   3  -8   4  112.92   13.08
  -3   8  -4   94.95    8.12
   3   8   4  100.62    8.66
  -4  -8  -4 1728.43  106.87
  -4  -8  -4 1543.08   83.56
   4  -8   4 1329.89   95.33
  -4   8  -4 1591.84   87.36
   4   8   4 1537.88   87.72
   5  -8   4    1.99    6.74
  -5  -8  -4   -2.11    8.15
  -5  -8  -4   13.08    4.71
   5   8   4    4.11    3.46
  -5   8  -4    5.73    3.12
   6  -8   4  182.53   20.40
  -6  -8  -4  245.32   26.49
  -6   8  -4  257.67   16.29
   6   8   4  264.30   16.91
   7  -8   4   15.90    7.69
  -7  -8  -4   16.06   10.85
   7   8   4   21.49    4.66
  -7   8  -4   12.02    4.18
   8  -8   4  210.77   22.11
  -8  -8  -4  281.24   30.48
  -8   8  -4  281.91   18.08
   8   8   4  259.23   18.12
  -9  -9   4   19.93   10.02
   9  -9  -4   24.20    5.75
  -9   9   4   25.26    5.05
  -8  -9   4  122.04   16.27
   8  -9  -4  129.11   11.99
  -8   9   4  133.80   14.23
   8   9  -4  131.22   13.12
  -8   9   4  141.12   11.42
   7  -9  -4  228.30   16.87
  -7  -9   4  211.20   22.44
  -7   9   4  255.31   16.39
  -7   9   4  223.11   19.10
   7   9  -4  215.53   17.75
   6  -9  -4  228.16   16.65
  -6  -9   4  226.19   21.51
  -6  -9   4  252.17   15.49
   6   9  -4  217.23   17.46
  -6   9   4  233.05   18.85
   6   9  -4  222.91   15.05
  -6   9   4  235.12   16.35
   5  -9  -4   22.61    4.37
  -5  -9   4   20.16    4.39
  -5  -9   4   20.99    6.87
   5   9  -4   25.88    3.89
  -5   9   4   21.62    5.05
   5   9  -4   20.55    5.19
  -5   9   4   17.90    5.23
   4  -9  -4  202.07   13.08
  -4  -9   4  194.36   13.64
  -4  -9   4  210.16   17.57
   4  -9  -4  206.13   14.12
  -4   9   4  194.45   16.52
   4   9  -4  208.57   13.63
  -4   9   4  171.61   15.16
   4   9  -4  206.70   15.64
   3  -9  -4  931.64   55.79
   3  -9  -4  889.16   49.97
  -3  -9   4  992.15   62.27
  -3  -9   4  956.09   50.59
   3   9  -4  871.86   57.16
  -3   9   4  868.84   53.84
  -3   9   4  899.71   62.80
   2  -9  -4    5.19    2.71
   2  -9  -4    5.31    3.15
  -2  -9   4    9.33    3.53
   2   9  -4   -1.60    3.88
  -2   9   4    1.70    4.09
   2   9  -4    6.60    4.74
  -2   9   4   12.56    6.80
   1  -9  -4  524.70   27.93
   1  -9  -4  479.51   30.30
  -1  -9   4  542.49   28.27
  -1   9   4  445.48   30.19
   1   9  -4  410.47   32.63
  -1   9   4  453.11   36.31
   1   9  -4  566.06   30.52
   0  -9   4  572.54   41.10
   0  -9   4  678.49   35.71
   0  -9  -4  657.06   35.62
   0   9   4  660.75   45.60
   0   9   4  627.76   38.17
   0   9  -4  618.51   37.96
   1  -9   4   50.50    7.74
   1  -9   4   56.19    6.56
  -1  -9  -4   47.34    5.47
   1   9   4   46.94    6.11
   1   9   4   57.06    8.47
  -1   9  -4   63.97    6.75
  -2  -9  -4  159.04   12.02
   2  -9   4  166.26   11.23
   2  -9   4  183.06   15.37
   2   9   4  155.57   12.36
   2   9   4  179.17   17.04
  -2   9  -4  161.78   11.67
  -3  -9  -4  364.49   23.10
   3  -9   4  405.72   28.01
   3  -9   4  401.64   22.29
  -3   9  -4  387.44   23.51
   3   9   4  376.22   24.07
   4  -9   4  164.01   17.15
  -4  -9  -4  193.19   13.81
  -4  -9  -4  217.40   20.88
   4   9   4  179.05   13.47
  -4   9  -4  173.25   12.78
  -5  -9  -4  150.44   13.08
  -5  -9  -4  179.22   20.59
   5  -9   4  124.36   15.91
  -5   9  -4  163.47   11.48
   5   9   4  145.05   12.01
   6  -9   4    4.77    6.83
  -6  -9  -4    2.21    9.16
  -6   9  -4    9.49    3.74
   6   9   4    9.47    4.12
   7  -9   4  373.52   33.11
  -7  -9  -4  542.26   41.25
  -7   9  -4  502.89   28.90
   7   9   4  458.13   29.20
  -8  -9  -4  159.65   21.49
   8  -9   4  124.00   16.66
   8   9   4  138.65   12.59
  -8   9  -4  168.05   12.54
   9 -10  -4   25.84    6.06
  -9 -10   4   18.20   10.04
  -9  10   4   32.21    5.68
   8 -10  -4  255.72   19.66
  -8 -10   4  291.58   26.31
   8  10  -4  277.48   21.01
  -8  10   4  264.05   18.75
  -7 -10   4   35.18    5.89
   7 -10  -4   41.24    6.27
  -7 -10   4   32.28    9.39
  -7  10   4   36.71    5.97
   7  10  -4   36.48    6.96
   6 -10  -4  503.60   32.79
  -6 -10   4  537.64   38.62
  -6 -10   4  533.91   30.11
  -6  10   4  478.40   31.60
   6  10  -4  491.03   33.78
   5 -10  -4  140.44   11.35
  -5 -10   4  134.43   11.49
   5  10  -4  137.46   10.72
   5  10  -4  126.25   12.96
  -5  10   4  157.78   13.36
  -5  10   4  111.03   12.48
  -4 -10   4  393.19   22.90
   4 -10  -4  400.30   24.24
   4 -10  -4  366.14   22.20
   4  10  -4  374.42   23.41
  -4  10   4  310.43   24.32
   4  10  -4  370.66   25.80
  -4  10   4  368.01   27.49
   3 -10  -4   69.63    6.78
  -3 -10   4   57.18    6.67
   3 -10  -4   54.29    6.02
  -3  10   4   61.73    8.78
  -3  10   4   52.47    7.38
   3  10  -4   55.39    7.84
  -2 -10   4   12.60    4.30
   2 -10  -4    9.92    3.77
   2 -10  -4   15.39    3.47
   2  10  -4    7.56    5.36
  -2  10   4    5.24    4.48
   2  10  -4    8.34    4.59
  -2  10   4   15.08    6.90
  -1 -10   4  226.84   14.65
   1 -10  -4  225.89   14.39
   1 -10  -4  189.21   14.62
  -1  10   4  208.60   19.15
  -1  10   4  212.34   15.95
   1  10  -4  235.44   15.83
   0 -10   4  797.60   41.29
   0 -10  -4  768.23   41.20
   0 -10   4  768.53   47.49
   0  10  -4  652.17   43.58
   0  10   4  674.97   43.86
   0  10   4  755.58   51.60
   1 -10   4   52.75    5.93
   1 -10   4   65.17    8.53
  -1 -10  -4   47.96    6.19
  -1  10  -4   69.40    8.00
   1  10   4   62.15    8.59
   1  10   4   59.37    7.33
   2 -10   4  823.01   45.03
  -2 -10  -4  751.12   45.46
   2 -10   4  887.09   52.54
   2  10   4  882.30   57.60
  -2  10  -4  764.99   47.35
   2  10   4  802.19   48.04
   3 -10   4  101.29   12.94
   3 -10   4  110.43    8.63
  -3 -10  -4   91.63   10.21
  -3  10  -4   93.84    8.98
   3  10   4   91.63    9.94
  -4 -10  -4  379.90   29.39
  -4 -10  -4  317.26   21.77
   4 -10   4  312.94   25.58
  -4  10  -4  355.95   21.48
   4  10   4  331.96   22.08
   5 -10   4   43.01    9.03
  -5 -10  -4   43.41    7.38
  -5 -10  -4   71.51   11.76
  -5  10  -4   52.41    5.98
   5  10   4   46.83    6.40
   6 -10   4    4.61    6.82
  -6 -10  -4   -0.44    8.29
  -6  10  -4    6.50    3.74
   6  10   4   10.05    4.49
  -7 -10  -4   85.02   14.54
   7 -10   4   60.03   10.77
   7  10   4   69.81    8.32
  -7  10  -4   85.93    9.03
   9 -11  -4   79.62   10.90
  -9  11   4  100.34   10.62
   8 -11  -4   -3.75    4.34
  -8  11   4    0.34    4.15
  -7 -11   4  601.89   34.46
   7 -11  -4  573.25   37.62
   7  11  -4  576.82   38.82
  -7  11   4  576.26   36.10
   6 -11  -4    2.75    4.17
  -6 -11   4   -0.17    4.53
  -6  11   4   -1.28    4.71
   6  11  -4    0.46    5.06
  -5 -11   4  591.21   34.45
   5 -11  -4  614.74   37.33
   5  11  -4  575.93   35.36
  -5  11   4  553.26   36.45
   5  11  -4  588.13   38.80
  -4 -11   4  214.74   14.99
   4 -11  -4  198.84   14.09
   4 -11  -4  211.39   14.47
   4  11  -4  177.35   16.54
  -4  11   4  183.69   15.82
   4  11  -4  165.48   14.64
  -3 -11   4    4.74    4.67
   3 -11  -4   11.74    3.88
   3 -11  -4    9.12    4.40
   3  11  -4    8.47    5.47
  -3  11   4    2.85    4.55
   3  11  -4    2.34    4.52
   2 -11  -4   60.61    6.70
  -2 -11   4   52.53    6.85
   2 -11  -4   56.37    6.24
  -2  11   4   65.05    7.60
  -2  11   4   61.04    9.44
   2  11  -4   35.33    7.96
   2  11  -4   58.21    7.61
   1 -11  -4   74.09    8.93
  -1 -11   4   81.69    9.27
  -1  11   4   70.73    9.66
   1  11  -4   68.94    9.54
   1  11  -4   89.66    9.74
  -1  11   4   90.45   10.28
   0 -11  -4    2.37    4.21
   0 -11   4    1.03    3.82
   0  11  -4    2.43    4.22
   0  11   4   -2.37    4.61
   0  11   4    0.65    4.51
   1 -11   4 1251.61   69.14
   1 -11   4 1048.93   60.16
  -1 -11  -4 1068.97   60.53
   1  11   4 1034.02   64.11
   1  11   4 1155.70   75.08
  -1  11  -4 1037.37   63.68
  -2 -11  -4   -4.97    4.46
   2 -11   4    1.65    5.22
   2 -11   4    4.10    3.82
  -2  11  -4    1.74    3.72
   2  11   4   -3.09    4.10
   2  11   4   -4.33    5.49
   3 -11   4  446.11   30.46
  -3 -11  -4  491.72   33.77
   3 -11   4  434.70   25.21
  -3 -11  -4  404.50   26.49
  -3  11  -4  412.53   26.62
   3  11   4  400.84   27.44
   4 -11   4  118.19   14.97
  -4 -11  -4  114.67   12.90
  -4 -11  -4  164.78   17.76
  -4  11  -4  150.71   11.39
   4  11   4  130.90   12.11
  -5 -11  -4    8.48    5.98
   5 -11   4   14.44    7.19
  -5 -11  -4    9.45    8.21
  -5  11  -4   14.61    4.25
   5  11   4    8.13    4.64
   6 -11   4   25.70    8.15
  -6 -11  -4   23.44    9.67
   6  11   4   31.89    6.19
  -6  11  -4   19.28    4.75
   7 -11   4    6.21    7.06
  -7 -11  -4    5.31    9.18
   7  11   4    2.71    4.61
  -7  11  -4    7.54    4.21
   8 -12  -4   16.70    5.63
  -8  12   4   19.81    5.77
   7 -12  -4    2.79    4.64
  -7 -12   4    1.73    4.99
  -7  12   4    1.24    4.82
  -6 -12   4  701.07   39.46
   6 -12  -4  706.25   42.83
   6  12  -4  627.59   44.00
  -6  12   4  634.11   41.38
  -5 -12   4  102.24   11.10
   5 -12  -4   86.64    9.47
   5  12  -4   62.79    8.04
   5  12  -4   74.78    9.90
  -5  12   4   58.63    8.81
   4 -12  -4    5.05    4.88
   4 -12  -4    7.02    4.36
  -4 -12   4    9.15    5.30
   4  12  -4    3.63    4.93
  -4  12   4    5.16    5.16
   4  12  -4    2.19    5.67
   3 -12  -4  146.13   12.36
   3 -12  -4  147.23   12.59
  -3 -12   4  134.06   13.28
  -3  12   4  164.76   13.61
   2 -12  -4 1085.96   60.49
  -2 -12   4 1043.21   60.70
   2  12  -4 1083.03   64.15
  -2  12   4 1162.46   64.31
  -1 -12   4  557.54   35.40
   1 -12  -4  577.13   35.37
   1  12  -4  608.87   40.69
  -1  12   4  638.23   37.97
   1  12  -4  678.03   37.61
   0 -12  -4   11.62    4.89
   0 -12   4   10.48    4.76
   0  12   4   12.10    5.51
   0  12  -4    6.84    4.70
   1 -12   4   59.95    6.94
  -1 -12  -4   56.96    7.53
   1 -12   4   80.41    9.29
   1  12   4   49.17    7.75
  -1  12  -4   51.55    7.56
   1  12   4   67.75    8.74
   2 -12   4  819.40   45.95
   2 -12   4  922.61   53.01
  -2 -12  -4  794.74   46.80
  -2  12  -4  785.60   48.65
   2  12   4  786.62   49.41
  -3 -12  -4  130.93   14.01
   3 -12   4  174.74   15.67
  -3 -12  -4  178.14   17.33
   3 -12   4  141.15   12.05
  -3  12  -4  157.76   12.98
   3  12   4  165.21   14.38
   4 -12   4   16.15    6.81
  -4 -12  -4    6.76    6.96
  -4 -12  -4   -2.81    5.34
   4  12   4    5.18    4.90
  -4  12  -4    5.28    4.19
  -5 -12  -4   83.85    9.88
   5 -12   4   77.11   11.24
  -5 -12  -4  114.77   15.71
   5  12   4  107.59   11.26
  -5  12  -4   86.49    9.90
   6 -12   4  321.90   27.08
  -6 -12  -4  411.80   31.80
  -6  12  -4  350.77   23.08
   6  12   4  343.04   24.37
   7 -12   4   56.31   10.54
  -7 -12  -4   92.41   14.12
   7  12   4   62.53    8.67
  -7  12  -4   67.21    7.73
   8 -13  -4   35.08    7.08
  -8  13   4   31.54    7.13
  -7 -13   4   72.55    9.14
   7 -13  -4   56.44    8.17
  -7  13   4   64.24    8.99
  -6 -13   4   -2.08    5.26
   6 -13  -4    9.30    5.13
   6  13  -4    1.76    6.09
  -6  13   4    6.11    5.56
   5 -13  -4  191.11   14.31
  -5 -13   4  160.98   14.56
  -5  13   4  141.63   14.83
   5  13  -4  129.72   16.05
  -4 -13   4   41.66    7.29
   4 -13  -4   31.34    6.44
   4 -13  -4   43.05    6.44
  -4  13   4   43.22    7.41
   4  13  -4   19.17    7.41
   4  13  -4   20.93    6.57
   3 -13  -4  564.77   33.49
   3 -13  -4  542.32   36.31
  -3 -13   4  546.55   33.92
  -3  13   4  607.39   35.57
  -2 -13   4   29.63    6.78
   2 -13  -4   38.84    6.85
  -2  13   4   54.17    7.42
   2  13  -4   23.91    7.75
   2  13  -4   40.25    7.09
   1 -13  -4  549.03   35.43
  -1 -13   4  512.55   35.29
  -1  13   4  647.92   38.11
   1  13  -4  646.47   37.35
   1  13  -4  677.23   40.82
   0 -13  -4    4.43    5.28
   0 -13   4    8.34    4.99
   0  13   4    9.11    5.86
   0  13  -4   11.65    5.11
   1 -13   4   67.40    8.62
  -1 -13  -4   59.33    7.82
   1 -13   4   55.34    7.17
   1  13   4   47.20    8.66
  -1  13  -4   48.84    7.73
   2 -13   4  111.40   11.80
  -2 -13  -4   69.30    8.89
   2 -13   4   70.57    7.90
   2  13   4   68.49    9.57
  -2  13  -4   83.43    9.24
   3 -13   4    7.21    4.55
  -3 -13  -4    4.12    5.70
   3 -13   4   13.26    6.11
  -3  13  -4    6.96    5.03
   3  13   4    5.94    5.64
   4 -13   4  153.21   15.50
  -4 -13  -4  157.12   17.33
  -4 -13  -4  141.46   14.39
   4  13   4  143.79   14.42
  -4  13  -4  150.17   12.99
  -5 -13  -4 1160.58   75.21
  -5 -13  -4 1022.36   60.13
   5 -13   4 1030.31   67.74
  -5  13  -4 1061.20   62.16
   5  13   4 1039.05   63.24
   6 -13   4   50.92    9.33
  -6 -13  -4   48.78   10.56
  -6  13  -4   47.79    7.14
   6  13   4   40.22    7.76
  -7 -14   4  183.52   16.79
   7 -14  -4  208.58   16.79
  -7  14   4  176.77   16.85
  -6 -14   4  383.17   26.20
   6 -14  -4  441.90   28.09
  -6  14   4  358.88   27.24
   5 -14  -4  539.39   32.90
  -5 -14   4  452.41   30.41
  -5  14   4  457.43   31.78
   4 -14  -4   14.07    5.51
  -4 -14   4    5.25    5.81
   4 -14  -4   10.68    5.30
   4  14  -4    1.35    6.32
  -4  14   4    9.83    5.48
   4  14  -4   -8.34    5.25
   3 -14  -4   95.86    9.98
  -3 -14   4  109.48   12.67
   3  14  -4   79.63   10.75
  -3  14   4  133.07   12.35
   2 -14  -4 2243.41  129.61
  -2 -14   4 2112.34  129.60
  -2  14   4 2682.33  137.15
   2  14  -4 2284.08  146.60
   2  14  -4 2689.55  137.24
   1 -14  -4   24.12    6.71
  -1 -14   4   23.05    6.59
  -1  14   4   31.32    7.03
   1  14  -4   42.19    6.74
   1  14  -4   44.60    7.99
   0 -14   4  148.76   14.96
   0 -14  -4  170.47   15.62
   0  14   4  188.64   16.49
   0  14  -4  184.49   15.11
   0  14  -4  226.09   16.61
  -1 -14  -4  387.46   24.64
   1 -14   4  371.31   23.80
   1  14   4  352.16   26.17
  -1  14  -4  363.90   25.05
  -2 -14  -4  474.90   30.24
   2 -14   4  462.49   29.02
   2 -14   4  552.51   33.30
  -2  14  -4  476.62   31.14
   2  14   4  432.34   31.86
   3 -14   4  463.42   30.18
  -3 -14  -4  407.01   27.53
   3 -14   4  437.01   26.17
   3  14   4  402.11   29.12
  -3  14  -4  415.10   27.90
   4 -14   4    8.45    6.12
  -4 -14  -4    0.98    5.59
  -4  14  -4    5.51    4.65
   4  14   4   -2.29    5.38
   5 -14   4    3.71    6.14
  -5 -14  -4   -1.10    5.23
   5  14   4   -1.65    5.39
  -5  14  -4    1.18    4.53
  -6 -14  -4  763.36   43.80
   6 -14   4  700.91   49.15
   6  14   4  752.72   46.40
   6 -15  -4    7.56    5.71
  -6 -15   4   -0.22    5.94
  -6  15   4    5.37    5.48
   5 -15  -4  430.44   28.80
  -5 -15   4  368.98   26.71
  -5  15   4  419.91   27.89
   4 -15  -4  326.51   20.48
  -4 -15   4  265.82   21.23
  -4  15   4  305.10   21.75
   3 -15  -4   27.73    6.50
  -3 -15   4   24.38    6.92
   3  15  -4   23.34    6.83
   3  15  -4    8.32    6.83
  -3  15   4   27.58    6.32
  -2 -15   4    4.14    5.68
   2 -15  -4    7.16    5.75
   2  15  -4    8.37    5.34
  -2  15   4    8.35    5.29
   2  15  -4   -0.03    5.91
   1 -15  -4   91.08   10.58
  -1 -15   4   85.38   10.36
  -1  15   4  136.01   13.54
   1  15  -4  137.26   13.65
   1  15  -4  137.53   12.61
   0 -15   4  269.60   21.72
   0 -15  -4  303.33   22.33
   0  15  -4  346.59   22.36
   0  15   4  369.55   23.95
   1 -15   4  578.75   34.84
   1 -15   4  477.41   31.08
  -1 -15  -4  507.62   31.86
  -1  15  -4  489.82   32.48
   1  15   4  492.89   33.87
   2 -15   4  125.32   11.77
   2  15   4   86.51   11.53
  -2  15  -4   95.62   10.97
   3 -15   4   45.06    6.72
   3 -15   4   38.46    7.58
  -3 -15  -4   41.11    7.68
  -3  15  -4   34.61    7.20
   3  15   4   32.76    8.39
   4 -15   4   18.02    6.66
  -4 -15  -4   -5.01    5.29
  -4  15  -4   13.28    5.55
   4  15   4    6.61    6.17
   5 -15   4  200.06   17.90
  -5 -15  -4  197.25   16.24
   5  15   4  167.73   17.41
  -5  15  -4  198.31   16.17
   6 -16  -4  910.28   57.41
  -6 -16   4  893.53   52.10
  -6  16   4  860.96   54.19
  -5 -16   4  342.59   23.66
  -5  16   4  321.87   23.61
  -4 -16   4   73.76    9.90
   4 -16  -4   73.87    8.59
  -4  16   4   86.56    9.96
   3 -16  -4  512.32   29.13
  -3 -16   4  428.51   29.65
   3  16  -4  416.42   33.11
  -3  16   4  496.49   30.52
   3  16  -4  472.99   31.37
  -2 -16   4  165.61   17.06
   2 -16  -4  195.46   16.70
   2  16  -4  259.41   18.17
   2  16  -4  229.68   19.20
  -2  16   4  222.57   17.49
   1 -16  -4  432.85   30.07
  -1 -16   4  384.81   29.90
   1  16  -4  550.69   33.81
   1  16  -4  521.31   31.41
  -1  16   4  532.21   32.27
   0 -16   4   -2.64    5.38
   0 -16  -4   11.97    6.01
   0  16  -4    4.37    4.66
   0  16   4    6.01    6.01
   0  16  -4   20.95    5.88
   1 -16   4  428.05   30.08
  -1 -16  -4  509.20   31.01
   1 -16   4  531.39   33.45
  -1  16  -4  465.02   31.35
   1  16   4  506.43   33.24
   2 -16   4 1440.66   84.69
   2 -16   4 1777.82   95.63
  -2 -16  -4 1640.70   85.78
   2  16   4 1462.21   90.70
  -2  16  -4 1386.67   89.37
  -3 -16  -4  314.50   21.50
   3 -16   4  346.34   23.09
   3  16   4  236.34   22.70
  -3  16  -4  278.76   21.98
   4 -16   4   10.71    6.04
  -4 -16  -4   10.54    5.85
  -4  16  -4    2.60    5.40
   4  16   4   -3.90    6.09
  -5 -17   4  210.87   18.10
  -5  17   4  214.20   17.67
  -4 -17   4   12.63    6.85
  -4  17   4   30.85    6.74
  -3 -17   4   32.48    7.80
   3 -17  -4   36.16    6.63
   3  17  -4   26.54    8.09
  -3  17   4   39.33    7.16
   3  17  -4   38.06    8.04
  -2 -17   4    6.36    5.67
   2 -17  -4    8.40    5.46
  -2  17   4    9.65    5.25
   2  17  -4   -4.43    5.55
   1  17  -4  102.16   12.41
   1  17  -4  110.84   12.28
   0 -17  -4   76.80    9.65
   0 -17   4   75.06    9.53
   0  17  -4   86.50   10.97
   0  17   4   94.91   11.34
   0  17  -4  116.14   11.85
  -1 -17  -4  337.06   23.58
   1 -17   4  314.10   23.13
  -1  17  -4  349.24   23.64
   1  17   4  366.92   25.79
  -2 -17  -4   11.25    6.34
   2 -17   4   19.46    5.85
   2 -17   4    3.53    5.58
  -2  17  -4    6.57    5.31
   2  17   4    9.00    6.98
  -3 -17  -4   57.73    8.81
   3 -17   4   65.86    8.94
  -3  17  -4   65.11    9.13
   3  17   4   42.34    9.46
  -3 -18   4  421.81   27.72
   3 -18  -4  388.57   26.15
  -3  18   4  432.32   28.12
   2 -18  -4  609.88   41.47
  -2 -18   4  679.36   42.46
   2  18  -4  759.65   44.63
  -2  18   4  756.83   44.59
   2  18  -4  771.69   47.58
  -1 -18   4  750.01   47.97
   1 -18  -4  753.76   47.56
   1  18  -4  835.16   50.16
  -1  18   4  858.48   50.93
   1  18  -4  927.30   53.69
   0 -18  -4    6.37    5.95
   0 -18   4   13.48    6.25
   0  18  -4   28.55    6.53
   0  18  -4   33.69    6.69
   0  18   4   16.17    6.93
   1 -18   4  110.12   11.31
  -1 -18  -4   96.38   10.76
  -1  18  -4  106.31   11.76
   1  18   4  113.08   12.85
  -2 -18  -4   30.24    7.00
  11   0  -5    1.79    4.14
 -11   0   5   -7.01    7.34
 -10   0   5   88.93   13.34
  10   0  -5   66.08    8.98
  -9   0   5   -2.57    6.82
   9   0  -5   -2.13    3.51
  -8   0   5  498.52   36.45
   8   0  -5  441.19   30.16
   7   0  -5    0.48    3.03
  -7   0   5   -2.15    5.55
   6   0  -5 1556.08   89.31
  -6   0   5 1586.24  107.87
   6   0  -5 1498.15   96.27
  -6   0   5 1737.39   84.82
   5   0  -5    0.36    2.65
  -5   0   5    1.74    1.84
  -5   0   5    0.31    4.78
  -4   0   5  149.58    8.91
  -4   0   5  139.91    8.70
   4   0  -5  141.81   10.64
  -4   0   5  151.87   14.48
  -3   0   5    0.96    1.92
  -3   0   5    1.97    5.27
   3   0  -5   -0.87    2.42
  -2   0   5  388.37   28.43
   2   0  -5  363.48   23.19
   1   0  -5    6.40    1.93
  -1   0   5    3.70    8.13
  -1   0   5   -2.98    1.71
  -1   0   5   -0.07    1.04
   0   0   5   22.99   11.26
   0   0   5   22.60    2.76
   0   0   5   20.23    2.65
  -1   0  -5    2.82    1.61
   1   0   5   -0.04    1.81
   1   0   5    1.28   10.01
   2   0   5 7502.70  472.57
   2   0   5 8220.20  441.72
  -2   0  -5 8122.37  419.29
   3   0   5    4.16    4.61
  -3   0  -5   -1.71    1.28
   3   0   5   -0.69    7.29
   3   0   5    1.71    2.24
  -4   0  -5  202.38   10.95
   4   0   5  141.92   15.60
   4   0   5  196.25   12.33
   5   0   5   -0.52    2.57
  -5   0  -5    1.38    7.68
  -6   0  -5  601.76   47.16
   6   0   5  605.85   35.61
   7   0   5    0.02    3.02
  -7   0  -5    8.48    8.91
  -8   0  -5   88.05   15.27
   8   0   5   81.39    8.32
  -9   0  -5   -4.86    9.35
   9   0   5    5.28    3.47
 -11  -1   5   97.82   15.28
  11  -1  -5  101.68   10.83
  11   1  -5   95.73   10.75
 -11   1   5  101.07   14.74
 -10  -1   5   10.06    8.12
  10  -1  -5    8.91    4.32
 -10   1   5    2.13    7.25
  10   1  -5    4.42    4.08
   9  -1  -5 1188.92   74.97
  -9  -1   5 1192.89   85.64
   9   1  -5 1214.77   75.10
  -9   1   5 1284.86   85.37
   8  -1  -5  398.16   25.75
  -8  -1   5  385.48   31.69
  -8   1   5  392.08   31.06
   8   1  -5  371.69   25.65
  -7  -1   5  181.42   18.21
   7  -1  -5  176.36   13.38
   7   1  -5  181.12   13.53
  -7   1   5  186.84   17.76
   6  -1  -5  128.13   10.51
  -6  -1   5  132.93   14.92
  -6  -1   5  144.31    8.43
   6   1  -5  139.68   10.64
  -6   1   5  136.86   14.53
  -6   1   5  134.02    8.78
   5  -1  -5 5072.85  305.09
  -5  -1   5 5470.17  270.42
   5  -1  -5 5135.01  270.27
  -5  -1   5 5091.12  337.68
   5   1  -5 5167.64  284.57
  -5   1   5 5014.52  337.43
  -5   1   5 5091.92  284.65
   5   1  -5 4922.81  305.08
  -4  -1   5  651.05   44.03
  -4  -1   5  638.15   33.61
   4  -1  -5  598.92   38.21
   4   1  -5  579.73   38.22
  -4   1   5  633.58   35.17
  -4   1   5  631.94   43.69
   3  -1  -5 1267.28   76.01
  -3  -1   5 1291.78   67.35
  -3  -1   5 1244.84   85.23
  -3   1   5 1258.69   85.15
   3   1  -5 1246.09   76.04
  -2  -1   5  271.29   15.47
  -2  -1   5  294.09   22.34
   2  -1  -5  275.11   17.38
  -2   1   5  268.82   22.25
   2   1  -5  266.22   17.45
  -1  -1   5 3923.79  284.82
   1  -1  -5 4460.01  255.85
   1  -1  -5 4355.70  227.32
  -1  -1   5 4456.70  227.36
  -1   1   5 3999.93  285.12
  -1   1   5 4549.49  239.02
   1   1  -5 4341.88  255.99
   0  -1   5  885.18   47.43
   0  -1   5  893.48   49.55
   0  -1  -5  868.40   47.41
   0  -1  -5  888.69   53.02
   0   1  -5  938.83   53.41
   0   1   5  916.99   49.65
   0   1   5  761.33   64.50
   1  -1   5  173.83   10.43
  -1  -1  -5  168.70   10.39
   1  -1   5  168.98   10.60
  -1  -1  -5  169.42   11.06
   1   1   5  178.58   10.72
  -2  -1  -5   19.84    2.53
   2  -1   5   13.48    8.50
   2  -1   5   22.17    4.82
   2  -1   5   17.44    2.86
   2   1   5   10.24    9.44
   2   1   5   20.17    2.98
   2   1   5   22.44    3.06
   3  -1   5 2165.47  152.69
   3  -1   5 2461.06  170.24
  -3  -1  -5 2697.47  134.35
   3  -1   5 2684.72  141.70
   3   1   5 2309.79  151.83
  -3   1  -5 2735.62  134.31
   3   1   5 2666.20  141.75
  -4  -1  -5  329.23   17.58
   4  -1   5  318.04   19.00
   4   1   5  330.58   19.13
  -4   1  -5  241.72   25.61
  -4   1  -5  321.47   17.50
   5  -1   5   10.95    3.07
   5  -1   5    8.13    6.36
  -5  -1  -5   21.41    9.55
   5   1   5    7.31    2.95
  -5   1  -5    6.87    6.84
   6  -1   5   45.26    5.31
  -6  -1  -5   37.25   11.58
  -6   1  -5   45.89   10.08
   6   1   5   40.91    5.16
   7  -1   5  240.94   16.55
  -7  -1  -5  250.90   27.27
   7   1   5  246.55   16.75
  -7   1  -5  284.76   25.21
  -8  -1  -5   50.71   13.12
   8  -1   5   40.45    5.54
   8   1   5   48.79    5.98
  -8   1  -5   38.38   11.27
  -9  -1  -5  110.40   18.36
   9  -1   5  109.44   10.03
  -9   1  -5  122.15   17.26
   9   1   5  118.25   10.42
  10  -2  -5  133.32   11.80
  10   2  -5  126.74   11.89
 -10   2   5  108.76   16.64
   9  -2  -5   35.26    5.87
  -9  -2   5   45.79   10.70
  -9   2   5   43.07    9.28
   9   2  -5   43.31    6.37
  -8  -2   5  393.41   30.73
   8  -2  -5  339.38   24.00
  -8   2   5  373.69   29.36
   8   2  -5  351.67   24.21
  -7  -2   5   31.17    8.17
   7  -2  -5   24.15    4.41
   7   2  -5   23.02    4.38
  -7   2   5   23.71    7.07
  -6  -2   5   11.73    2.21
   6  -2  -5    6.73    3.22
  -6  -2   5    4.10    5.69
  -6   2   5   16.03    5.80
   6   2  -5   14.31    3.58
  -6   2   5   22.55    2.66
  -5  -2   5   24.28    2.69
  -5  -2   5   23.66    6.49
   5  -2  -5   20.86    3.74
   5  -2  -5   17.78    2.35
   5   2  -5   21.14    2.32
  -5   2   5   22.14    5.99
  -5   2   5   21.11    2.69
   5   2  -5   21.32    3.78
  -4  -2   5  309.20   24.95
   4  -2  -5  322.05   20.73
  -4  -2   5  328.44   18.04
   4  -2  -5  319.71   17.86
  -4   2   5  337.51   24.79
  -4   2   5  333.04   19.12
   4   2  -5  307.20   20.76
   3  -2  -5  640.31   38.40
  -3  -2   5  625.37   33.96
   3  -2  -5  605.63   33.82
  -3  -2   5  651.26   44.27
   3   2  -5  611.14   38.48
  -3   2   5  632.56   43.99
  -2  -2   5 3601.13  247.25
  -2  -2   5 3819.67  198.06
   2  -2  -5 3743.36  197.96
   2  -2  -5 3970.44  223.00
   2   2  -5 3713.16  223.12
  -2   2   5 3669.67  208.21
  -2   2   5 3704.88  247.65
  -1  -2   5  673.67   53.50
   1  -2  -5  801.15   44.99
  -1  -2   5  754.36   40.21
  -1   2   5  763.21   41.88
  -1   2   5  682.04   53.99
   1   2  -5  760.66   45.34
   0  -2   5    9.91    1.77
   0  -2  -5   10.72    1.57
   0  -2   5   16.10   10.79
   0  -2  -5    9.65    2.21
   0  -2   5    9.49    2.38
   0   2  -5   14.65    3.08
   0   2   5   13.18    2.06
   0   2   5    8.69   10.76
   1  -2   5    7.84    2.04
   1  -2   5   12.88    9.29
  -1  -2  -5    9.02    2.32
  -1  -2  -5    7.69    1.67
   1  -2   5    5.83    2.30
   1   2   5   10.51   10.51
   1   2   5    7.62    2.25
   2  -2   5  645.73   43.67
   2  -2   5  744.67   37.44
   2  -2   5  678.26   39.32
  -2  -2  -5  716.98   37.42
  -2  -2  -5  698.96   41.64
   2  -2   5  608.74   49.92
   2   2   5  722.76   39.51
   3  -2   5    7.31    5.83
  -3  -2  -5   14.26    2.08
   3  -2   5   19.58    7.21
   3  -2   5   10.85    2.62
   3   2   5   12.68    2.84
   3   2   5    2.74    7.86
   4  -2   5   80.62    6.70
   4  -2   5   76.11   10.12
  -4  -2  -5   87.91    5.70
   4   2   5   79.96    7.00
  -4   2  -5   56.51    9.31
  -4   2  -5   90.14    5.58
   5  -2   5  493.00   29.21
   5   2   5  509.83   29.38
  -5   2  -5  479.85   36.93
  -6  -2  -5 1596.37  133.37
   6  -2   5 2058.32  109.63
  -6   2  -5 2000.76  131.97
   6   2   5 2073.71  109.77
   7  -2   5  127.38   10.28
  -7  -2  -5  107.36   18.28
  -7   2  -5  174.84   17.18
   7   2   5  124.06   10.45
   8  -2   5   31.13    4.75
  -8  -2  -5   17.83   11.66
   8   2   5   35.28    5.22
  -8   2  -5   37.32    9.84
 -10  -3   5   62.17   12.71
  10  -3  -5   76.07    8.98
  10   3  -5   71.63    9.27
 -10   3   5   57.10   10.91
   9  -3  -5 1331.61   83.29
  -9  -3   5 1380.04   95.51
  -9   3   5 1381.26   93.87
   9   3  -5 1350.11   83.53
   8  -3  -5   46.66    5.99
  -8  -3   5   38.48    9.83
  -8   3   5   48.44    8.97
   8   3  -5   45.47    6.38
  -7  -3   5  244.27   22.77
   7  -3  -5  238.60   17.16
   7   3  -5  240.31   17.35
  -7   3   5  265.76   21.42
  -7   3   5  248.23   15.63
  -6  -3   5  177.01   10.56
  -6  -3   5  172.27   17.46
   6  -3  -5  168.08   12.84
  -6   3   5  177.03   11.27
   6   3  -5  176.91   13.02
  -6   3   5  192.79   16.44
  -5  -3   5  964.48   67.57
   5  -3  -5  980.45   52.25
  -5  -3   5  980.08   52.46
   5  -3  -5  968.24   59.59
   5   3  -5  959.67   59.69
  -5   3   5  982.07   66.85
  -5   3   5 1026.81   55.40
   5   3  -5  964.73   54.94
   4  -3  -5  659.73   40.01
  -4  -3   5  637.80   45.89
  -4  -3   5  638.86   35.23
   4  -3  -5  642.99   35.05
   4   3  -5  655.69   40.15
   4   3  -5  648.99   36.50
  -4   3   5  663.47   45.48
  -4   3   5  658.34   37.54
  -3  -3   5  127.22    8.40
  -3  -3   5  124.38   13.97
   3  -3  -5  135.82    9.60
   3  -3  -5  129.43    8.18
  -3   3   5  131.31   13.46
   3   3  -5  128.87    9.83
   2  -3  -5   26.79    3.41
   2  -3  -5   26.01    2.93
  -2  -3   5   24.97    3.13
  -2  -3   5   24.35    6.69
  -2   3   5   31.36    3.32
   2   3  -5   27.30    3.81
  -2   3   5   30.98    7.72
  -1  -3   5 4654.68  342.17
  -1  -3   5 5349.28  273.88
   1  -3  -5 5204.55  273.79
   1  -3  -5 5679.42  308.12
   1   3  -5 5354.74  308.69
   1   3  -5 4997.13  288.04
  -1   3   5 4770.98  342.92
  -1   3   5 5437.50  288.20
   0  -3   5    8.69   10.16
   0  -3   5    3.86    2.27
   0  -3  -5    9.89    2.46
   0   3   5   13.38    2.21
   0   3   5    7.34    9.95
   0   3  -5    7.93    3.61
   1  -3   5  320.96   17.64
   1  -3   5  337.46   21.60
  -1  -3  -5  311.52   17.64
   1  -3   5  315.25   18.17
   1  -3   5  258.97   27.12
   1   3   5  329.35   18.44
   1   3   5  240.98   28.92
   2  -3   5   39.45    8.23
   2  -3   5   51.06    4.66
   2  -3   5   37.60    6.93
   2  -3   5   36.74    4.58
  -2  -3  -5   41.82    4.63
   2   3   5   26.99   10.03
   2   3   5   45.00    4.89
  -3  -3  -5  503.39   28.01
   3  -3   5  551.64   38.12
   3  -3   5  519.18   28.00
   3  -3   5  483.27   29.54
   3   3   5  514.00   29.81
   4  -3   5   66.90    6.19
   4  -3   5   61.79    9.47
  -4  -3  -5   72.60    5.19
   4   3   5   66.01    6.48
  -4   3  -5   72.71    8.93
   5  -3   5  179.62   11.70
  -5  -3  -5  175.19   10.53
   5  -3   5  115.48   16.12
  -5   3  -5  174.46   15.61
   5   3   5  173.49   11.95
  -6  -3  -5   10.74   10.52
   6  -3   5   26.28    4.12
   6  -3   5   10.25    7.43
  -6   3  -5   25.87    6.32
   6   3   5   27.02    4.33
   7  -3   5  689.27   41.13
  -7   3  -5  718.01   51.10
   7   3   5  700.61   41.37
  -8  -3  -5   49.43   14.03
   8  -3   5   26.79    4.61
   8   3   5   27.02    4.93
  -8   3  -5   43.63    9.05
  10  -4  -5   68.34    8.65
 -10  -4   5   61.60   13.00
  10   4  -5   57.47    7.93
 -10   4   5   64.08   10.86
  -9  -4   5   43.96   11.06
   9  -4  -5   44.27    6.34
  -9   4   5   51.79    9.37
   9   4  -5   42.40    6.61
   8  -4  -5  576.88   36.85
  -8  -4   5  575.58   44.43
  -8   4   5  587.04   42.47
   8   4  -5  570.09   37.09
  -7  -4   5  183.29   19.54
   7  -4  -5  186.60   13.91
   7   4  -5  183.51   14.30
  -7   4   5  183.28   17.62
  -7   4   5  197.02   12.37
  -6  -4   5  284.88   24.58
  -6  -4   5  290.23   16.54
   6  -4  -5  289.18   19.39
  -6   4   5  290.49   23.01
   6   4  -5  283.99   19.66
  -6   4   5  301.14   17.71
   5  -4  -5  565.08   30.94
   5  -4  -5  561.60   35.57
  -5  -4   5  551.35   31.15
  -5  -4   5  580.55   41.50
   5   4  -5  547.84   35.73
  -5   4   5  610.82   33.24
  -5   4   5  588.06   40.49
  -4  -4   5  484.54   36.21
   4  -4  -5  489.06   27.22
  -4  -4   5  496.60   27.46
   4  -4  -5  506.79   31.15
   4   4  -5  507.42   31.40
  -4   4   5  495.97   29.69
   4   4  -5  512.32   28.25
  -4   4   5  503.87   35.72
  -3  -4   5   48.14    7.92
   3  -4  -5   58.54    4.96
  -3  -4   5   58.38    5.35
   3  -4  -5   61.13    5.99
  -3   4   5   68.57    8.49
   3   4  -5   60.54    6.59
  -3   4   5   40.95    5.77
   3   4  -5   61.55    3.95
  -2  -4   5  436.24   34.33
   2  -4  -5  478.24   26.01
   2  -4  -5  501.49   29.17
  -2  -4   5  472.13   26.15
  -2   4   5  437.78   27.60
   2   4  -5  497.22   29.83
  -2   4   5  494.23   35.81
  -1  -4   5   11.18    2.65
   1  -4  -5   17.81    2.58
   1  -4  -5   12.16    2.71
  -1  -4   5   20.83    8.76
  -1   4   5   13.34    9.75
   1   4  -5   18.79    3.92
  -1   4   5   14.12    2.75
   0  -4  -5  474.89   26.61
   0  -4   5  474.10   26.65
   0  -4  -5  533.44   29.18
   0   4  -5  461.12   27.48
   0   4   5  493.54   27.85
   0   4   5  441.65   39.02
   0   4  -5  479.35   31.15
   1  -4   5  875.36   55.74
   1  -4   5  930.73   48.08
   1  -4   5  841.67   62.35
  -1  -4  -5  937.50   48.16
   1   4   5  932.21   50.57
   1   4   5  800.11   64.45
  -1   4  -5  894.17   50.25
  -2  -4  -5  797.15   43.01
   2  -4   5  795.75   55.38
   2  -4   5  804.00   45.07
   2  -4   5  839.56   42.92
   2   4   5  670.41   57.60
   2   4   5  827.27   45.32
   3  -4   5  735.38   38.02
   3  -4   5  644.73   45.60
   3  -4   5  682.98   40.08
  -3  -4  -5  716.74   38.14
   3   4   5  715.63   40.40
   4  -4   5  124.28    9.18
   4  -4   5  131.53    8.45
   4  -4   5  126.90   14.53
  -4  -4  -5  132.00    8.39
  -4   4  -5  122.03   11.87
   4   4   5  139.34    9.73
  -5  -4  -5   29.36   11.31
   5  -4   5   64.92    6.51
  -5  -4  -5   63.53    5.29
   5  -4   5   53.58    9.58
   5   4   5   66.79    6.93
  -5   4  -5   70.30    8.76
   6  -4   5  376.94   32.41
   6  -4   5  462.84   27.51
   6   4   5  483.68   27.80
  -6   4  -5  487.65   34.19
   7  -4   5    7.94    7.48
  -7  -4  -5    8.86   10.52
   7  -4   5   13.78    3.52
  -7   4  -5   11.13    5.24
   7   4   5    7.48    3.60
  -8  -4  -5   11.83   11.09
   8  -4   5   21.61    4.29
   8   4   5   16.77    4.32
  -8   4  -5   40.45    8.06
 -10  -5   5   18.77   10.40
  10  -5  -5   27.70    5.57
 -10   5   5   20.94    7.75
  10   5  -5   15.48    5.35
   9  -5  -5   11.39    4.36
  -9  -5   5    1.97    8.34
   9   5  -5    5.56    4.37
  -9   5   5   11.69    6.59
   8  -5  -5   17.06    4.48
  -8  -5   5   12.98    8.67
   8   5  -5   14.35    4.71
  -8   5   5   19.26    6.85
   7  -5  -5  743.56   47.39
  -7  -5   5  714.87   55.18
   7   5  -5  759.98   47.75
  -7   5   5  766.74   53.56
  -7   5   5  812.12   44.04
   6  -5  -5    8.40    3.49
  -6  -5   5   -0.63    5.99
  -6  -5   5   11.80    2.58
   6   5  -5   10.45    3.75
  -6   5   5    7.93    2.91
  -6   5   5    9.21    5.16
  -5  -5   5 1357.93   73.51
  -5  -5   5 1323.75   93.37
   5  -5  -5 1349.42   73.24
   5  -5  -5 1380.83   83.13
   5   5  -5 1377.19   83.41
  -5   5   5 1405.94   92.58
  -5   5   5 1427.36   77.98
   4  -5  -5  124.99    7.84
  -4  -5   5  124.64    8.17
  -4  -5   5  110.47   13.13
   4  -5  -5  125.00    9.35
   4   5  -5  116.94    9.78
  -4   5   5  114.83   10.22
  -4   5   5  123.61   12.36
   4   5  -5  121.26    7.56
  -3  -5   5   13.70    5.62
  -3  -5   5   10.96    2.70
   3  -5  -5   13.47    2.48
   3  -5  -5    8.81    2.83
   3   5  -5   12.13    1.84
  -3   5   5   12.49    5.59
  -3   5   5    4.58    4.10
   3   5  -5   17.06    3.71
  -2  -5   5   10.22    2.71
   2  -5  -5    3.01    2.43
  -2  -5   5   13.60    5.86
   2  -5  -5    7.31    2.56
   2   5  -5    7.23    3.62
  -2   5   5    5.39    3.30
  -2   5   5    9.20    7.12
  -1  -5   5   98.76    7.63
   1  -5  -5  105.65    7.49
   1  -5  -5  107.28    7.51
  -1  -5   5  146.54   16.53
  -1   5   5   78.80   13.49
   1   5  -5  115.28   10.31
   1   5  -5   90.52    7.40
  -1   5   5  116.95    8.21
   0  -5  -5  147.66    9.87
   0  -5   5  148.07    9.95
   0  -5   5  208.36   19.70
   0   5  -5  144.12    9.44
   0   5  -5  157.02   13.53
   0   5   5  164.81   10.36
   0   5   5  141.62   20.82
   1  -5   5  987.22   69.86
   1  -5   5 1055.28   54.96
   1  -5   5  956.06   63.71
  -1  -5  -5 1084.42   55.07
   1   5   5 1045.08   57.86
   1   5   5  991.42   72.42
  -1   5  -5 1016.23   57.52
   2  -5   5   21.69    6.73
  -2  -5  -5   24.93    3.43
   2  -5   5   37.25    6.31
   2  -5   5   26.83    3.27
   2   5   5   28.87    8.86
   2   5   5   28.36    3.69
  -2   5  -5   27.66    3.06
   3  -5   5 2026.25  101.03
   3  -5   5 1954.93  116.57
  -3  -5  -5 1978.38  101.27
   3   5   5 1620.89  129.23
   3   5   5 1914.39  106.74
  -3   5  -5 1868.08  126.41
   4  -5   5   20.74    3.24
   4  -5   5   17.19    2.94
   4  -5   5   23.86    7.44
   4   5   5   18.02    3.62
  -4   5  -5   15.50    4.13
   5  -5   5    2.43    2.72
  -5  -5  -5    6.08    9.14
  -5  -5  -5   15.49    2.75
   5  -5   5    6.07    7.02
  -5   5  -5    1.25    3.53
   5   5   5    5.37    3.17
  -6  -5  -5   23.21   11.24
   6  -5   5   37.91    9.02
   6  -5   5   33.77    4.82
   6   5   5   37.06    5.15
  -6   5  -5   47.72    7.22
  -7  -5  -5   32.14   12.71
   7  -5   5   31.11    8.90
   7  -5   5   43.38    5.28
   7   5   5   36.24    5.39
  -7   5  -5   44.72    7.53
   8  -5   5   65.32    7.45
  -8  -5  -5   32.73   13.10
   8   5   5   62.74    7.03
 -10  -6   5   -0.33    8.69
  10  -6  -5    8.83    4.43
 -10   6   5    8.60    6.45
  10   6  -5    6.87    4.74
  -9  -6   5   65.58   13.37
   9  -6  -5   75.06    9.08
  -9   6   5  100.55   12.98
   9   6  -5   71.49    9.78
  -8  -6   5  250.44   25.82
   8  -6  -5  271.73   19.31
   8   6  -5  287.05   20.16
  -8   6   5  279.19   23.10
  -7  -6   5   13.95    7.80
   7  -6  -5   13.62    4.10
   7   6  -5    8.18    4.24
  -7   6   5   10.74    3.50
  -7   6   5    4.70    5.47
  -6  -6   5  431.34   24.64
  -6  -6   5  400.46   33.82
   6  -6  -5  444.51   28.24
   6   6  -5  444.58   28.72
  -6   6   5  457.24   26.61
  -6   6   5  449.63   32.32
   5  -6  -5   44.08    5.90
   5  -6  -5   43.22    4.67
  -5  -6   5   50.76    5.20
  -5  -6   5   40.60    8.15
   5   6  -5   48.71    5.79
  -5   6   5   48.09    6.99
  -5   6   5   44.03    5.46
  -4  -6   5  672.28   49.52
   4  -6  -5  742.89   43.62
  -4  -6   5  726.22   38.79
   4  -6  -5  731.51   38.50
   4   6  -5  737.00   40.16
  -4   6   5  739.95   49.23
   4   6  -5  723.55   44.19
  -4   6   5  592.23   41.66
  -3  -6   5  124.09   13.30
  -3  -6   5  129.99    9.05
   3  -6  -5  132.96    8.64
   3  -6  -5  129.02    9.68
   3   6  -5  140.94    8.72
   3   6  -5  149.64   10.98
  -3   6   5  130.21   13.97
  -3   6   5  110.20   10.99
   2  -6  -5  104.73    7.62
  -2  -6   5   93.69    7.62
  -2  -6   5  126.45   12.28
   2  -6  -5  109.40    7.37
  -2   6   5   90.02   12.18
   2   6  -5  114.12    9.63
  -2   6   5   88.48    8.92
   2   6  -5   72.75    8.30
   1  -6  -5  121.12    8.33
   1  -6  -5  116.85    8.39
  -1  -6   5  119.01    8.57
   1   6  -5  121.44   11.65
  -1   6   5   97.56   14.50
  -1   6   5  132.04    9.51
   1   6  -5  124.45    8.89
   0  -6   5  675.00   37.72
   0  -6  -5  698.64   37.78
   0   6  -5  636.01   44.00
   0   6   5  751.93   39.94
   0   6  -5  698.70   39.45
   0   6   5  678.63   51.20
   1  -6   5  117.35   13.31
  -1  -6  -5  131.52    9.25
   1  -6   5  140.90   13.02
   1  -6   5  133.15    9.09
  -1   6  -5  137.00    8.75
   1   6   5  145.64   17.91
   1   6   5  141.42    9.64
   2  -6   5  554.98   38.83
  -2  -6  -5  589.16   32.37
   2  -6   5  609.70   40.77
   2  -6   5  596.57   32.15
   2   6   5  582.05   34.01
   2   6   5  588.47   44.26
  -2   6  -5  574.85   33.61
  -3  -6  -5  148.51    9.37
   3  -6   5  141.51    8.92
   3  -6   5  142.33   14.63
   3   6   5  103.08   15.09
  -3   6  -5  128.85   11.46
   3   6   5  132.09    9.69
  -3   6  -5  125.95    9.14
  -4  -6  -5  483.76   26.20
  -4  -6  -5  439.13   37.29
   4  -6   5  471.06   32.84
   4   6   5  473.52   27.79
  -4   6  -5  471.70   27.43
  -4   6  -5  428.14   32.53
  -5  -6  -5   -0.35    8.83
   5  -6   5   10.70    7.33
  -5  -6  -5   20.72    3.51
  -5   6  -5   11.67    3.91
   5   6   5   11.89    3.69
  -6  -6  -5    5.47   10.12
   6  -6   5   16.66    7.60
   6   6   5   17.47    4.13
   7  -6   5   -2.59    6.85
  -7  -6  -5    4.93   10.47
   7   6   5    6.65    3.56
  -8  -6  -5   68.76   16.46
   8  -6   5  101.09   13.29
   8   6   5  111.51    9.89
 -10  -7   5   80.39   15.04
  10  -7  -5   90.16   10.14
 -10   7   5   79.28   11.39
  10   7  -5   87.67   11.04
  -9  -7   5   42.14   11.50
   9  -7  -5   47.50    6.78
   9   7  -5   52.79    7.61
  -9   7   5   53.89    8.99
   8  -7  -5   13.66    4.45
  -8  -7   5    4.67    8.15
  -8   7   5    6.29    5.70
  -8   7   5    6.68    3.90
   8   7  -5    8.07    4.65
  -7  -7   5  353.51   30.89
   7  -7  -5  369.79   24.89
  -7   7   5  395.18   23.51
  -7   7   5  367.75   28.55
   7   7  -5  378.32   25.66
   6  -7  -5  426.47   26.65
  -6  -7   5  388.07   32.16
  -6  -7   5  403.69   23.38
  -6   7   5  422.54   25.38
   6   7  -5  407.23   27.24
  -6   7   5  402.39   30.27
   5  -7  -5    7.74    3.29
  -5  -7   5    2.50    5.74
   5  -7  -5   11.38    2.64
  -5  -7   5    7.95    2.87
  -5   7   5    6.34    3.95
   5   7  -5   11.46    3.96
  -5   7   5   14.26    5.16
  -4  -7   5 1247.99   87.65
  -4  -7   5 1257.67   69.83
   4  -7  -5 1342.23   78.45
   4  -7  -5 1291.28   69.51
   4   7  -5 1304.37   72.98
   4   7  -5 1345.68   79.27
  -4   7   5 1292.91   87.42
  -3  -7   5 1200.12   65.00
  -3  -7   5 1222.80   81.30
   3  -7  -5 1227.53   72.70
   3  -7  -5 1164.98   64.66
   3   7  -5 1188.75   68.17
  -3   7   5 1136.39   69.24
  -3   7   5 1274.05   82.10
   3   7  -5 1233.18   73.81
  -2  -7   5  456.05   27.33
   2  -7  -5  457.63   27.09
   2  -7  -5  483.53   30.02
  -2  -7   5  564.88   34.98
   2   7  -5  492.91   31.80
  -2   7   5  485.19   37.13
   1  -7  -5  607.62   35.21
  -1  -7   5  567.96   32.17
   1  -7  -5  591.00   32.06
  -1   7   5  586.74   44.17
   1   7  -5  575.43   37.64
  -1   7   5  590.25   34.35
   1   7  -5  542.20   34.29
   0  -7   5    9.40    3.09
   0  -7  -5   17.74    3.18
   0  -7   5   11.08    5.61
   0   7  -5   20.12    5.90
   0   7   5   20.37    3.72
   0   7  -5   15.67    2.55
   0   7   5    6.95    7.52
   1  -7   5  231.20   13.87
   1  -7   5  220.95   17.43
  -1  -7  -5  229.62   14.07
   1  -7   5  198.41   18.10
   1   7   5  236.51   14.84
  -1   7  -5  228.51   14.03
   1   7   5  259.13   22.13
  -2  -7  -5  253.84   16.58
   2  -7   5  290.58   21.77
   2  -7   5  277.12   16.32
   2   7   5  305.09   25.28
  -2   7  -5  288.64   16.88
   2   7   5  269.48   17.36
   3  -7   5  116.22    8.21
  -3  -7  -5  111.66    8.73
   3  -7   5  135.39   13.95
   3   7   5  103.31    8.98
  -3   7  -5  111.57    8.27
   3   7   5  104.86   14.36
  -4  -7  -5  950.23   68.31
   4  -7   5 1015.64   61.29
  -4  -7  -5  952.95   51.92
   4   7   5  899.83   54.61
  -4   7  -5  937.48   54.27
  -5  -7  -5  323.99   30.33
  -5  -7  -5  340.66   19.61
   5  -7   5  305.74   25.17
  -5   7  -5  323.70   19.94
   5   7   5  293.99   20.19
   6  -7   5    7.95    7.34
  -6  -7  -5   11.65   10.37
  -6   7  -5    6.99    3.67
   6   7   5    8.34    3.64
   7  -7   5  259.34   25.10
  -7  -7  -5  264.54   31.56
  -7   7  -5  365.82   20.90
   7   7   5  325.24   20.74
   8  -7   5   38.38    9.41
  -8  -7  -5   32.30   13.08
  -8   7  -5   44.16    6.29
   8   7   5   42.06    6.04
  10  -8  -5  377.43   27.01
 -10  -8   5  413.78   35.87
 -10   8   5  386.82   30.99
  10   8  -5  401.89   28.28
  -9  -8   5   22.51   10.08
   9  -8  -5   29.32    5.72
   9   8  -5   30.64    6.66
  -9   8   5   32.00    7.53
  -8  -8   5  167.58   20.86
   8  -8  -5  188.79   14.65
  -8   8   5  189.58   17.58
   8   8  -5  185.89   15.84
  -8   8   5  187.19   13.91
  -7  -8   5    9.92    7.69
   7  -8  -5    6.67    4.07
  -7  -8   5   12.66    3.87
  -7   8   5   14.11    4.31
  -7   8   5   14.46    5.90
   7   8  -5    8.29    4.86
  -6  -8   5   35.41    8.54
  -6  -8   5   30.37    4.55
   6  -8  -5   27.45    4.99
  -6   8   5   45.55    6.10
   6   8  -5   47.98    6.62
  -6   8   5   34.81    6.78
  -5  -8   5   35.83    7.70
   5  -8  -5   33.72    4.82
   5  -8  -5   34.62    4.17
  -5  -8   5   32.18    4.48
   5   8  -5   33.96    5.88
  -5   8   5   38.13    6.50
  -5   8   5   41.68    6.35
   4  -8  -5  991.99   58.15
  -4  -8   5  941.63   52.06
  -4  -8   5 1026.23   65.49
   4  -8  -5  943.93   51.62
   4   8  -5  968.78   54.44
  -4   8   5  805.91   55.60
  -4   8   5  950.72   65.17
   4   8  -5  993.63   59.33
  -3  -8   5   22.19    5.40
   3  -8  -5   13.81    3.25
  -3  -8   5   18.67    3.61
   3  -8  -5   19.74    3.31
   3   8  -5   23.92    3.93
  -3   8   5   14.56    4.79
   3   8  -5   21.50    5.08
  -3   8   5   16.00    6.57
  -2  -8   5 1402.89   73.52
   2  -8  -5 1401.81   73.22
   2  -8  -5 1455.99   81.86
   2   8  -5 1361.19   83.80
  -2   8   5 1308.97   93.18
  -2   8   5 1232.25   77.82
  -1  -8   5  220.18   13.49
   1  -8  -5  209.60   13.20
   1  -8  -5  205.72   13.48
  -1   8   5  195.60   20.99
  -1   8   5  204.29   14.76
   1   8  -5  239.35   15.02
   1   8  -5  188.60   16.87
   0  -8   5 1114.69   59.40
   0  -8  -5 1106.63   59.35
   0   8   5 1146.90   63.01
   0   8  -5 1063.92   62.61
   0   8   5 1045.01   76.11
  -1  -8  -5  455.35   27.22
   1  -8   5  494.99   32.96
   1  -8   5  463.62   27.07
   1   8   5  490.56   28.93
  -1   8  -5  476.77   28.26
   1   8   5  521.65   36.86
  -2  -8  -5   97.80    9.15
   2  -8   5  134.95   13.68
   2  -8   5  118.11    8.72
   2   8   5  124.57   15.84
   2   8   5  110.29    9.57
  -2   8  -5  128.99    8.63
   3  -8   5  351.62   20.70
   3  -8   5  407.98   27.12
  -3  -8  -5  339.04   21.33
  -3   8  -5  360.20   21.79
   3   8   5  383.08   30.97
   3   8   5  346.90   22.30
   4  -8   5  588.38   38.10
  -4  -8  -5  569.97   43.03
  -4  -8  -5  546.59   31.41
  -4   8  -5  525.73   32.30
   4   8   5  533.07   32.83
  -5  -8  -5  355.37   30.88
   5  -8   5  341.41   26.21
  -5  -8  -5  325.56   20.67
  -5   8  -5  332.68   20.84
   5   8   5  315.09   21.22
   6  -8   5  420.15   33.53
  -6  -8  -5  482.22   39.98
   6   8   5  460.16   28.88
  -6   8  -5  495.32   28.50
   7  -8   5  179.16   19.57
  -7  -8  -5  203.88   25.95
   7   8   5  198.41   15.12
  -7   8  -5  221.89   15.03
   8   8   5  213.53   15.85
  -9  -9   5  110.20   16.13
   9  -9  -5  107.69   11.31
  -9   9   5  110.69   14.47
   9   9  -5  119.21   13.04
   8  -9  -5 1337.96   82.67
  -8  -9   5 1428.77   94.40
   8   9  -5 1337.35   83.68
  -8   9   5 1386.89   77.79
  -8   9   5 1256.76   91.42
  -7  -9   5  311.46   27.39
  -7  -9   5  327.19   19.48
   7  -9  -5  309.82   21.59
  -7   9   5  317.21   21.11
   7   9  -5  312.32   22.96
  -7   9   5  300.60   24.64
   6  -9  -5  657.51   41.87
  -6  -9   5  666.48   37.59
  -6  -9   5  716.67   48.65
   6   9  -5  687.72   43.15
  -6   9   5  637.19   40.30
  -6   9   5  642.55   46.77
  -5  -9   5   58.43    6.02
   5  -9  -5   59.34    7.10
  -5  -9   5   53.44    8.83
   5  -9  -5   50.34    5.41
  -5   9   5   43.98    7.55
   5   9  -5   59.29    7.54
  -5   9   5   51.43    7.46
   4  -9  -5  416.93   26.29
   4  -9  -5  396.94   23.58
  -4  -9   5  404.57   24.16
  -4  -9   5  461.75   30.60
   4   9  -5  425.10   28.06
  -4   9   5  411.24   30.64
  -4   9   5  362.81   26.32
   3  -9  -5  790.69   47.32
  -3  -9   5  811.30   43.04
   3  -9  -5  760.30   42.44
  -3   9   5  787.26   46.00
  -3   9   5  747.16   54.50
   3   9  -5  740.00   49.16
   2  -9  -5 1346.96   76.99
  -2  -9   5 1353.91   69.46
   2  -9  -5 1323.64   69.07
  -2   9   5 1269.08   73.66
  -2   9   5 1194.46   87.78
   2   9  -5 1166.17   79.10
  -1  -9   5  351.84   20.78
   1  -9  -5  366.56   20.61
   1   9  -5  420.07   22.87
  -1   9   5  324.56   22.41
  -1   9   5  340.48   28.59
   1   9  -5  279.55   24.64
   0  -9  -5 2659.90  138.85
   0  -9   5 2665.75  138.90
   0   9  -5 2442.19  146.47
   0   9   5 2697.81  146.83
   0   9   5 2550.24  173.99
   1  -9   5  156.90   11.73
  -1  -9  -5  164.81   12.08
   1  -9   5  194.01   16.08
   1   9   5  180.58   13.09
  -1   9  -5  182.79   12.03
   1   9   5  171.22   17.97
   2  -9   5  448.11   26.58
   2  -9   5  503.45   32.73
  -2  -9  -5  438.51   27.02
   2   9   5  498.56   36.45
   2   9   5  463.38   28.54
  -2   9  -5  474.30   27.88
   3  -9   5   74.47    9.86
   3  -9   5   56.27    6.65
  -3  -9  -5   51.75    6.32
   3   9   5   57.69   10.81
   3   9   5   55.25    6.62
  -3   9  -5   70.26    6.79
  -4  -9  -5   -2.13    7.74
   4  -9   5    6.90    6.63
  -4  -9  -5    1.75    3.96
  -4   9  -5   -1.69    2.86
   4   9   5    3.04    3.69
  -5  -9  -5  256.37   25.00
  -5  -9  -5  232.99   16.62
   5  -9   5  241.55   21.07
  -5   9  -5  222.59   15.99
   5   9   5  241.51   16.74
   6  -9   5   97.14   12.57
  -6  -9  -5  100.04   15.84
  -6   9  -5  103.47    9.61
   6   9   5   95.76    9.92
   7  -9   5  221.71   21.78
  -7  -9  -5  257.66   27.80
   7   9   5  235.22   17.34
  -7   9  -5  252.95   17.01
  -9 -10   5  -10.09    7.62
   9 -10  -5   -0.06    4.46
   9  10  -5    1.41    5.24
  -8 -10   5  228.59   22.86
   8 -10  -5  204.82   16.67
  -8  10   5  216.12   16.54
   8  10  -5  228.17   18.61
   7 -10  -5   46.17    6.52
  -7 -10   5   49.58    6.40
  -7 -10   5   47.15    9.96
   7  10  -5   51.46    8.02
  -7  10   5   38.13    6.68
   6 -10  -5  641.07   39.31
  -6 -10   5  649.10   35.68
   6  10  -5  621.33   40.79
  -6  10   5  587.24   38.13
  -6  10   5  595.66   43.76
  -5 -10   5  104.07    9.73
   5 -10  -5   98.02    9.13
   5 -10  -5   94.39    9.21
   5  10  -5  101.79   11.88
  -5  10   5   81.04    9.87
  -5  10   5   94.94   12.01
   4 -10  -5  250.95   16.44
   4 -10  -5  220.05   15.12
  -4 -10   5  244.30   15.94
   4  10  -5  230.67   18.71
  -4  10   5  234.54   17.68
  -4  10   5  234.46   20.37
   3 -10  -5  690.06   41.28
   3 -10  -5  671.48   37.32
  -3 -10   5  681.54   37.90
   3  10  -5  592.05   43.34
  -3  10   5  659.97   48.26
  -3  10   5  709.94   40.57
   2 -10  -5   -0.38    3.40
   2 -10  -5    7.11    3.13
  -2 -10   5    5.43    3.87
   2  10  -5    2.63    5.54
   2  10  -5    9.82    4.45
  -2  10   5   -4.96    6.77
  -2  10   5    7.64    4.68
  -1 -10   5  802.60   41.99
   1 -10  -5  808.15   41.77
   1  10  -5  880.64   44.91
  -1  10   5  683.96   44.51
   1  10  -5  611.46   48.14
  -1  10   5  699.56   53.30
   0 -10   5  382.46   22.52
   0 -10  -5  370.08   22.37
   0  10   5  394.67   29.73
   0  10  -5  366.43   26.68
   0  10   5  377.74   24.33
   0  10  -5  362.91   23.92
  -1 -10  -5  163.49   13.19
   1 -10   5  170.23   12.91
   1 -10   5  212.53   17.06
   1  10   5  209.27   18.60
  -1  10  -5  201.25   13.62
   1  10   5  194.71   14.60
   2 -10   5 1066.19   61.13
   2 -10   5  930.00   52.25
  -2 -10  -5  920.60   52.73
   2  10   5 1000.16   67.14
   2  10   5  915.22   55.63
  -2  10  -5  912.13   54.97
   3 -10   5  399.70   23.54
  -3 -10  -5  405.04   24.57
   3 -10   5  444.53   29.35
  -3  10  -5  402.57   24.82
   3  10   5  377.29   25.52
   4 -10   5  195.51   17.64
  -4 -10  -5  209.26   20.67
  -4 -10  -5  169.78   13.88
   4  10   5  169.59   13.87
  -4  10  -5  164.04   12.88
   5 -10   5  861.06   57.37
  -5 -10  -5  853.03   49.88
  -5 -10  -5  950.83   64.63
  -5  10  -5  881.89   51.29
   5  10   5  867.75   52.01
   6 -10   5    8.96    7.20
  -6 -10  -5    6.26    8.67
   6  10   5    2.85    4.18
  -6  10  -5   11.42    4.08
  -7 -10  -5  646.26   48.30
   7 -10   5  547.34   40.94
   7  10   5  554.07   36.24
  -7  10  -5  614.37   35.85
   9 -11  -5   61.29    8.09
   8 -11  -5  349.19   24.45
  -8  11   5  360.00   24.19
   8  11  -5  343.55   26.29
   7 -11  -5  285.09   20.76
  -7 -11   5  317.34   19.73
  -7  11   5  285.42   21.27
   7  11  -5  288.89   22.75
   6 -11  -5  975.89   58.49
  -6 -11   5 1013.55   53.07
  -6  11   5  840.33   56.03
   6  11  -5  934.67   60.13
  -5 -11   5  945.24   50.08
   5 -11  -5  953.21   55.01
   5  11  -5  864.53   56.80
  -5  11   5  777.70   52.85
  -4 -11   5 1524.17   78.73
   4 -11  -5 1455.44   78.00
   4 -11  -5 1531.84   87.21
  -4  11   5 1425.24   97.75
   4  11  -5 1208.98   88.72
  -4  11   5 1467.24   83.26
  -3 -11   5    3.38    4.40
   3 -11  -5    9.87    4.04
   3 -11  -5    9.64    3.62
  -3  11   5    4.36    7.40
   3  11  -5   -0.01    5.57
   3  11  -5   -2.68    4.41
  -3  11   5    4.52    4.77
  -2 -11   5 1197.56   63.74
   2 -11  -5 1138.42   63.24
  -2  11   5 1260.79   67.73
  -2  11   5 1065.25   79.76
   2  11  -5 1121.71   67.25
   1 -11  -5   49.97    6.10
  -1 -11   5   64.94    6.81
   1  11  -5   77.96    8.99
  -1  11   5   44.34    8.86
  -1  11   5   43.93    7.06
   1  11  -5   37.11    8.07
   0 -11   5  478.45   27.60
   0 -11  -5  461.05   27.53
   0  11  -5  516.50   32.54
   0  11  -5  429.44   29.21
   0  11   5  478.49   35.03
   0  11   5  447.01   29.69
   1 -11   5  763.80   43.55
   1 -11   5  876.73   50.88
  -1 -11  -5  747.58   43.79
  -1  11  -5  743.74   46.03
   1  11   5  811.20   55.21
   1  11   5  744.51   46.57
  -2 -11  -5  757.58   44.84
   2 -11   5  887.38   51.83
   2 -11   5  781.69   44.28
   2  11   5  830.37   56.85
  -2  11  -5  765.42   46.68
   2  11   5  763.73   47.34
   3 -11   5 1134.22   66.48
  -3 -11  -5 1072.88   58.20
   3 -11   5 1031.80   57.10
   3  11   5  989.76   60.94
  -3  11  -5  996.06   60.22
   4 -11   5  305.32   23.56
  -4 -11  -5  321.47   26.92
  -4 -11  -5  275.66   20.11
  -4  11  -5  297.72   19.59
   4  11   5  294.91   20.45
   5 -11   5   35.21    8.26
  -5 -11  -5   22.70    6.46
  -5 -11  -5   42.75    9.97
   5  11   5   28.58    5.79
  -5  11  -5   26.88    5.13
   6 -11   5   68.76   10.74
  -6 -11  -5   60.77   12.54
   6  11   5   71.43    8.56
  -6  11  -5   78.15    8.96
   8 -12  -5  149.35   13.48
  -8  12   5  139.59   14.34
   7 -12  -5   24.13    5.50
  -7 -12   5   23.05    5.83
   7  12  -5   15.13    6.67
  -7  12   5    8.47    5.81
   6 -12  -5  252.15   18.25
  -6 -12   5  263.78   17.91
  -6  12   5  218.79   18.96
   6  12  -5  247.29   20.79
   5 -12  -5  189.12   14.35
  -5 -12   5  184.56   14.71
  -5  12   5  174.08   15.75
   5  12  -5  165.11   17.11
   4 -12  -5   95.99    9.76
   4 -12  -5  112.08   10.52
  -4 -12   5  111.00   11.33
   4  12  -5   69.44   10.85
  -4  12   5  102.83   11.59
  -3 -12   5   33.26    6.29
   3 -12  -5   28.28    5.40
   3  12  -5    9.72    5.68
  -3  12   5   32.56    6.34
   3  12  -5    9.33    6.88
  -2 -12   5  454.32   28.66
   2 -12  -5  447.05   28.16
   2  12  -5  483.46   30.29
  -2  12   5  516.80   30.68
   1 -12  -5   -8.62    4.20
  -1 -12   5    2.94    4.62
   1  12  -5    1.72    5.83
  -1  12   5    3.94    5.08
   1  12  -5    7.42    4.34
  -1  12   5   -2.14    5.95
   0 -12  -5   21.83    5.46
   0 -12   5   17.29    5.18
   0  12  -5   42.16    7.64
   0  12   5   30.63    6.94
   0  12  -5   21.57    5.63
   0  12   5   10.37    5.58
  -1 -12  -5  981.41   57.34
   1 -12   5 1202.29   65.87
   1 -12   5 1002.61   57.01
  -1  12  -5  928.78   60.20
   1  12   5 1087.86   71.36
   1  12   5  996.21   60.90
   2 -12   5  472.90   28.78
  -2 -12  -5  467.28   29.60
   2 -12   5  537.75   34.04
   2  12   5  526.74   37.28
  -2  12  -5  467.67   30.49
   2  12   5  474.76   31.17
  -3 -12  -5  768.89   51.75
   3 -12   5  724.88   40.37
   3 -12   5  756.73   47.18
  -3 -12  -5  676.14   41.44
   3  12   5  692.39   43.43
  -3  12  -5  679.73   42.59
  -4 -12  -5   51.10   10.02
  -4 -12  -5   43.77    7.59
   4 -12   5   65.15    9.51
  -4  12  -5   50.14    6.91
   4  12   5   66.21    8.38
   5 -12   5   89.84   11.23
  -5 -12  -5   90.10   12.87
  -5 -12  -5   72.50    9.38
  -5  12  -5   83.92    9.56
   5  12   5   78.73    9.28
  -6 -12  -5  365.08   31.17
   6 -12   5  334.38   27.00
  -6  12  -5  342.03   23.04
   6  12   5  363.83   24.30
   8 -13  -5   68.53    8.70
  -8  13   5   60.22    9.19
  -7 -13   5   51.31    8.27
   7 -13  -5   60.25    7.85
  -7  13   5   46.34    8.22
   7  13  -5   55.14    9.72
  -6 -13   5  325.82   21.09
   6 -13  -5  323.61   21.44
  -6  13   5  255.89   21.55
   6  13  -5  269.94   23.64
  -5 -13   5  143.93   13.95
   5 -13  -5  184.41   13.62
  -5  13   5  151.68   14.56
   5  13  -5  120.59   15.99
  -4 -13   5  622.89   37.05
   4 -13  -5  623.14   40.12
   4 -13  -5  599.66   36.30
  -4  13   5  646.54   38.75
  -3 -13   5  243.03   18.72
   3 -13  -5  259.69   18.14
  -3  13   5  276.59   19.44
  -2 -13   5  407.06   27.32
   2 -13  -5  404.68   26.86
   2  13  -5  456.05   28.68
  -2  13   5  489.45   29.00
  -1 -13   5 1223.00   71.91
   1 -13  -5 1248.33   71.86
   1  13  -5 1389.00   75.78
  -1  13   5 1291.98   76.32
   1  13  -5 1375.83   82.08
   0 -13   5  146.27   13.12
   0 -13  -5  145.85   13.41
   0  13   5  117.70   14.29
   0  13  -5  190.50   15.70
   0  13  -5  157.92   13.68
   1 -13   5    3.50    4.53
  -1 -13  -5    2.18    5.15
   1 -13   5    7.16    5.99
  -1  13  -5    8.61    4.94
   1  13   5    3.94    5.53
   2 -13   5  177.05   13.93
   2 -13   5  208.50   17.01
  -2 -13  -5  171.33   15.10
   2  13   5  190.60   18.62
  -2  13  -5  162.37   14.78
   2  13   5  174.55   15.96
  -3 -13  -5    8.40    5.88
  -3 -13  -5   11.18    7.13
   3 -13   5   11.37    4.60
   3 -13   5    7.09    5.98
  -3  13  -5   10.76    4.91
  -4 -13  -5  304.17   22.82
  -4 -13  -5  343.36   28.32
   4 -13   5  371.89   25.79
  -4  13  -5  354.66   22.67
   4  13   5  301.65   23.32
  -5 -13  -5  328.61   27.38
   5 -13   5  309.89   24.14
  -5 -13  -5  293.09   21.74
  -5  13  -5  298.27   20.93
   5  13   5  300.40   22.31
  -6 -13  -5   20.69    9.01
   6 -13   5   33.02    8.19
   6  13   5   27.00    6.85
   7 -14  -5   75.29    8.99
  -7 -14   5   59.65    9.07
  -7  14   5   61.54    9.46
  -6 -14   5   17.30    6.49
   6 -14  -5   32.95    6.25
  -6  14   5   29.55    6.92
   6  14  -5   17.99    7.86
  -5 -14   5   86.85   10.04
   5 -14  -5   97.36   11.04
  -5  14   5   97.81   12.14
   4 -14  -5   64.78    8.36
  -4 -14   5   64.68    8.74
  -4  14   5   78.71    9.11
  -3 -14   5   38.13    7.44
   3 -14  -5   36.79    6.92
  -3  14   5   54.65    7.73
  -2 -14   5 1077.90   63.30
   2 -14  -5 1065.47   63.00
   2  14  -5 1273.14   66.85
   2  14  -5  985.20   71.59
  -2  14   5 1248.75   66.96
   1 -14  -5   93.16   10.46
  -1 -14   5  108.30   12.45
   1  14  -5  127.48   14.17
   1  14  -5  129.40   11.82
  -1  14   5  111.96   13.18
   0 -14   5   44.83    7.49
   0 -14  -5   49.28    7.87
   0  14  -5   75.28    9.60
   0  14  -5   66.68    8.14
   0  14   5   49.98    8.31
  -1 -14  -5   22.12    6.43
   1 -14   5   20.50    5.65
   1 -14   5   35.14    7.29
   1  14   5   17.17    6.84
  -1  14  -5   19.40    5.83
   2 -14   5  113.16   11.75
   2 -14   5  159.10   14.19
  -2 -14  -5  118.02   13.27
  -2  14  -5  107.82   12.65
   2  14   5  113.63   13.99
  -3 -14  -5   -9.31    5.07
   3 -14   5    0.43    4.48
   3 -14   5    6.44    5.67
   3  14   5   -3.72    5.19
  -3  14  -5   -1.08    4.61
   4 -14   5    4.15    6.01
  -4 -14  -5    1.84    5.75
   4  14   5   -1.66    4.88
  -4  14  -5    8.63    4.77
   5 -14   5  160.76   16.19
  -5 -14  -5  139.89   14.90
  -5  14  -5  155.62   13.79
   5  14   5  151.99   15.38
   6 -15  -5   10.05    5.60
  -6 -15   5   -3.84    5.73
  -6  15   5   13.17    6.05
  -5 -15   5  369.54   26.68
  -5  15   5  439.46   27.66
  -4 -15   5   60.21    9.11
   4 -15  -5   61.92    8.58
  -4  15   5   85.27    9.44
   3 -15  -5   22.59    6.42
  -3 -15   5   19.21    6.52
  -3  15   5   34.84    6.61
   3  15  -5   10.76    7.41
  -2 -15   5   31.02    7.05
   2 -15  -5   22.62    6.66
   2  15  -5   27.44    8.04
  -2  15   5   34.48    6.97
   2  15  -5   41.86    7.41
  -1 -15   5  112.74   12.15
   1 -15  -5  125.17   14.19
   1  15  -5  181.81   15.69
  -1  15   5  152.25   14.89
   1  15  -5  161.52   13.70
   0 -15  -5  340.02   25.20
   0 -15   5  339.88   24.72
   0  15   5  389.03   27.09
   0  15  -5  455.32   28.24
   0  15  -5  394.15   25.46
   1 -15   5  204.48   16.46
  -1 -15  -5  222.38   17.67
  -1  15  -5  218.10   17.09
   1  15   5  206.72   18.61
   2 -15   5   46.74    7.78
   2 -15   5   35.07    6.77
  -2 -15  -5   39.74    7.74
   2  15   5   42.72    8.76
  -2  15  -5   26.34    6.76
  -3 -15  -5  177.99   17.51
   3 -15   5  233.40   18.29
  -3  15  -5  197.08   16.93
   3  15   5  205.12   18.44
   4 -15   5   53.80    8.82
  -4 -15  -5   42.23    8.27
  -4  15  -5   63.93    8.67
   4  15   5   54.23    9.22
  -5 -16   5    7.39    6.38
   5  16  -5   -2.72    7.55
  -5  16   5   16.82    5.98
  -4 -16   5  106.01   11.85
   4 -16  -5  112.64   12.80
  -4  16   5  146.87   13.07
  -3 -16   5   18.75    6.77
   3 -16  -5   23.03    6.62
  -3  16   5   26.84    6.59
   3  16  -5   25.90    8.19
   2 -16  -5    3.63    5.75
  -2 -16   5   -8.26    5.31
  -2  16   5    9.39    5.48
   2  16  -5   -1.40    6.01
   1 -16  -5   32.16    7.69
  -1 -16   5   28.52    7.39
   1  16  -5   54.80    7.61
  -1  16   5   42.01    7.87
   1  16  -5   57.23    8.92
   0 -16   5   76.70    9.82
   0 -16  -5   70.45    9.98
   0  16   5  100.40   11.75
   0  16  -5   97.13   10.87
   0  16  -5  129.86   12.76
   1 -16   5   -5.09    5.19
  -1 -16  -5   13.95    6.52
   1  16   5    5.28    6.27
  -1  16  -5    6.91    4.91
   2 -16   5  543.48   33.17
  -2 -16  -5  605.80   34.69
   2  16   5  537.90   36.49
  -2  16  -5  500.43   34.85
  -3 -16  -5   16.24    6.88
   3 -16   5   26.03    6.78
   3  16   5   13.56    7.17
  -3  16  -5   16.15    6.37
   4 -17  -5   28.21    6.62
  -4 -17   5   19.13    7.50
  -4  17   5   39.79    7.14
   4  17  -5   18.54    8.47
  -3 -17   5  191.45   18.19
   3 -17  -5  208.06   17.32
  -3  17   5  266.60   18.33
   3  17  -5  207.18   20.13
   2 -17  -5    2.13    5.69
  -2 -17   5   -8.40    5.45
   2  17  -5   -4.92    5.85
  -2  17   5    2.08    5.45
   1 -17  -5    3.51    6.07
  -1 -17   5   -5.28    5.44
  -1  17   5    7.19    6.00
   1  17  -5    5.10    5.64
   1  17  -5    5.34    5.16
   0 -17   5  188.05   17.81
   0 -17  -5  219.48   18.78
   0  17   5  239.51   19.79
   0  17  -5  209.43   17.30
   0  17  -5  280.65   19.50
  -1 -17  -5  444.45   29.03
   1 -17   5  365.12   27.49
   1  17   5  429.43   30.66
  -1  17  -5  524.70   30.91
  -1  17  -5  412.00   28.54
   2 -17   5    6.61    5.37
  -2 -17  -5   -0.42    6.04
   2 -17   5   -6.53    5.15
  -2  17  -5    2.69    5.05
   2  17   5  -12.06    5.84
  -2 -18   5  189.26   18.16
   2 -18  -5  185.28   17.27
  -2  18   5  248.36   18.79
   2  18  -5  247.91   19.71
  -1 -18   5  116.96   12.91
   1 -18  -5  132.47   14.89
   1  18  -5  189.96   16.03
  -1  18   5  162.79   15.67
   0 -18  -5  383.85   26.83
   0 -18   5  328.28   26.08
   0  18   5  425.57   28.85
   0  18  -5  406.30   26.82
   0  18  -5  454.45   29.03
  10   0  -6    4.78    4.17
 -10   0   6    9.32    7.94
  -9   0   6    2.97    7.31
   9   0  -6   -2.94    3.63
  -8   0   6   47.46    9.89
   8   0  -6   49.19    6.41
   7   0  -6   -2.25    3.04
  -7   0   6    2.77    6.07
   6   0  -6 1927.99  117.36
  -6   0   6 1970.02  131.06
  -5   0   6    2.34    1.97
  -5   0   6    6.41    5.40
   5   0  -6   -0.77    2.60
  -4   0   6  183.05   10.89
   4   0  -6  181.74   12.73
  -4   0   6  175.94   16.75
   3   0  -6   -3.09    2.37
  -3   0   6   19.82    6.61
  -3   0   6    0.69    2.14
   2   0  -6  395.98   25.17
  -2   0   6  416.34   32.68
  -1   0   6   -0.54    2.20
   1   0  -6    3.08    2.13
  -1   0   6   12.99   11.25
  -1   0   6    0.12    1.33
   0   0   6   90.97    6.50
   0   0   6   77.10   16.37
   0   0  -6  106.95    6.88
   1   0   6    2.47   10.29
  -1   0  -6   -1.27    1.53
  -1   0  -6    0.84    2.25
   1   0   6    0.97    1.91
  -2   0  -6 4348.46  228.66
   2   0   6 4301.80  240.80
   3   0   6    3.60    3.31
   3   0   6   -5.00    7.30
   3   0   6    1.38    2.23
  -3   0  -6   -1.02    1.37
  -4   0  -6   41.25    3.88
   4   0   6   39.13    4.48
  -5   0  -6   -6.87    7.49
   5   0   6    1.33    2.74
  -6   0  -6  188.30   23.18
   6   0   6  220.37   14.46
  -7   0  -6    4.38    8.61
   7   0   6    0.35    3.09
  -8   0  -6   64.31   14.20
   8   0   6   73.38    8.19
  10  -1  -6   37.00    6.08
 -10  -1   6   23.56    9.30
 -10   1   6   35.11    9.54
  10   1  -6   30.20    5.92
   9  -1  -6  596.79   39.14
  -9  -1   6  640.34   46.98
   9   1  -6  582.61   39.18
  -9   1   6  635.45   46.22
  -8  -1   6  269.01   25.25
   8  -1  -6  281.64   19.75
  -8   1   6  290.83   24.95
   8   1  -6  285.66   19.86
   7  -1  -6   14.17    3.95
  -7  -1   6   17.08    7.29
   7   1  -6   10.67    3.98
  -7   1   6   17.83    6.77
  -6  -1   6   25.46    6.81
  -6  -1   6   15.02    2.52
   6  -1  -6   14.05    3.67
   6  -1  -6   14.44    2.37
  -6   1   6   19.09    6.12
   6   1  -6    9.62    3.55
  -5  -1   6 2164.17  109.52
   5  -1  -6 2068.97  109.39
   5  -1  -6 2008.06  123.78
  -5  -1   6 2059.55  138.06
   5   1  -6 1992.29  123.83
  -5   1   6 2075.76  137.91
  -4  -1   6  103.51   12.52
   4  -1  -6   96.38    8.10
  -4  -1   6   97.85    6.81
  -4   1   6   99.05   12.03
   4   1  -6   94.47    8.25
   3  -1  -6   12.67    3.09
  -3  -1   6   16.98    2.64
  -3  -1   6   15.93    6.56
  -3   1   6   16.01    6.45
   3   1  -6   12.01    3.05
   2  -1  -6  352.40   21.95
  -2  -1   6  350.41   29.15
  -2  -1   6  353.96   19.67
   2   1  -6  349.63   22.09
  -2   1   6  334.25   29.13
  -1  -1   6  508.56   29.71
   1  -1  -6  521.17   28.98
  -1  -1   6  536.87   29.04
   1  -1  -6  551.54   32.32
  -1  -1   6  502.58   43.20
  -1   1   6  550.77   29.89
   1   1  -6  531.44   32.52
  -1   1   6  512.19   43.14
   0  -1   6 1362.34  109.70
   0  -1   6 1662.21   83.94
   0  -1  -6 1623.46   94.05
   0  -1  -6 1586.74   83.87
   0  -1   6 1559.26   87.85
   0   1   6 1655.15   87.98
   0   1   6 1422.86  109.98
   0   1  -6 1644.53   94.37
   1  -1   6  229.94   13.93
   1  -1   6  236.39   14.21
  -1  -1  -6  235.96   14.95
  -1  -1  -6  239.29   13.92
   1   1   6  242.81   14.33
  -1   1  -6  241.01   15.36
   2  -1   6    6.67    3.30
  -2  -1  -6    7.81    2.07
  -2  -1  -6    4.01    1.95
   2  -1   6    8.18    8.06
   2  -1   6   -0.48    2.01
   2   1   6   -1.52    8.35
   2   1   6    1.49    2.06
   3  -1   6  779.67   49.33
   3  -1   6  707.02   57.63
   3  -1   6  784.58   45.07
  -3  -1  -6  823.36   42.70
  -3   1  -6  819.71   42.65
   3   1   6  801.82   45.17
   4  -1   6   62.32    8.65
  -4  -1  -6   68.08    5.18
   4  -1   6   71.57    6.49
  -4   1  -6   63.79    5.10
   4   1   6   75.37    6.70
  -5  -1  -6  162.11   23.48
   5  -1   6  243.57   14.54
   5   1   6  231.64   14.59
  -5   1  -6  183.97   20.92
   6  -1   6   80.16    8.07
  -6  -1  -6   61.93   13.72
  -6   1  -6   82.48   12.57
   6   1   6   87.24    8.30
   7  -1   6    4.76    3.24
  -7  -1  -6   -4.28    8.88
  -7   1  -6   12.42    8.15
   7   1   6    8.11    3.45
  -8  -1  -6  237.80   28.13
   8  -1   6  267.49   17.63
   8   1   6  277.10   17.89
  -8   1  -6  244.60   26.69
 -10  -2   6  513.95   40.49
  10  -2  -6  507.03   32.69
 -10   2   6  487.87   38.97
  10   2  -6  467.08   32.71
  -9  -2   6   36.28   10.10
   9  -2  -6   42.01    6.39
   9   2  -6   52.67    6.91
  -9   2   6   51.22    9.82
  -8  -2   6  194.41   20.65
   8  -2  -6  191.51   14.52
  -8   2   6  198.28   19.28
   8   2  -6  178.34   14.56
  -7  -2   6  894.21   62.40
   7  -2  -6  862.23   54.13
   7   2  -6  848.70   54.21
  -7   2   6  903.26   61.58
  -6  -2   6  432.16   32.41
   6  -2  -6  397.79   26.84
  -6  -2   6  438.05   23.23
  -6   2   6  406.55   31.46
   6   2  -6  416.10   27.02
  -5  -2   6  367.73   29.08
  -5  -2   6  393.83   21.13
   5  -2  -6  383.50   20.93
   5  -2  -6  364.28   24.25
   5   2  -6  368.30   24.38
  -5   2   6  390.66   28.76
   4  -2  -6   10.19    2.12
   4  -2  -6    9.45    2.99
  -4  -2   6   10.41    5.82
  -4  -2   6    7.72    2.33
  -4   2   6   13.50    5.56
   4   2  -6    6.17    2.90
   3  -2  -6    9.46    2.88
  -3  -2   6    4.27    2.34
  -3  -2   6    5.68    5.99
   3  -2  -6    0.45    1.99
  -3   2   6    8.47    1.80
   3   2  -6    6.99    2.91
  -3   2   6   23.23    6.66
   2  -2  -6 3860.22  220.93
   2  -2  -6 3679.35  196.20
  -2  -2   6 3716.68  196.29
  -2  -2   6 3487.74  245.90
  -2   2   6 3764.30  246.56
   2   2  -6 3684.35  221.12
  -2   2   6 3765.80  206.14
   1  -2  -6    2.74    2.31
  -1  -2   6   -1.53    2.27
  -1  -2   6   10.97   10.91
  -1   2   6    8.91   10.54
  -1   2   6   -0.96    1.52
   1   2  -6    3.16    2.66
   0  -2  -6   23.94    3.23
   0  -2   6   30.62   12.32
   0  -2  -6   24.34    2.86
   0  -2   6   27.02    3.32
   0  -2   6   33.89    3.45
   0   2  -6   38.91    4.97
   0   2   6   30.95    3.78
   0   2   6   31.43   11.96
  -1  -2  -6  293.10   18.32
   1  -2   6  215.57   27.84
   1  -2   6  320.53   17.13
   1  -2   6  301.02   17.50
  -1  -2  -6  310.14   17.08
   1   2   6  317.75   17.74
  -1   2  -6  311.30   19.47
   1   2   6  218.97   29.35
  -2  -2  -6  558.60   36.33
  -2  -2  -6  603.27   32.69
   2  -2   6  636.84   38.05
   2  -2   6  611.87   32.75
   2  -2   6  549.51   44.96
   2  -2   6  606.93   34.31
   2   2   6  619.72   34.49
   3  -2   6   26.54    5.84
   3  -2   6   24.26    3.28
   3  -2   6   22.79    8.39
  -3  -2  -6   30.44    3.35
   3   2   6    8.73    9.25
   3   2   6   26.02    3.48
   4  -2   6   63.03    6.19
  -4  -2  -6   68.00    5.00
   4  -2   6   52.78    8.67
  -4   2  -6   63.51    4.85
   4   2   6   64.58    6.43
  -4   2  -6   40.32    8.69
   5  -2   6  180.02   12.08
   5   2   6  179.32   12.34
  -5   2  -6  149.58   16.62
   6  -2   6  991.49   57.60
   6   2   6 1058.55   57.89
  -6   2  -6  950.78   70.64
   7  -2   6   41.38    5.34
  -7  -2  -6   34.03   11.96
   7   2   6   39.29    5.44
  -7   2  -6   59.21   10.09
   8  -2   6   71.29    8.10
  -8  -2  -6   52.21   13.84
  -8   2  -6   76.54   13.03
   8   2   6   71.18    8.05
 -10  -3   6   11.40    9.09
  10  -3  -6   19.19    5.07
 -10   3   6   25.97    8.38
  10   3  -6   25.33    5.64
  -9  -3   6  684.87   50.84
   9  -3  -6  665.80   42.35
   9   3  -6  655.35   42.58
  -9   3   6  654.11   48.85
   8  -3  -6   11.99    4.27
  -8  -3   6    7.75    7.81
  -8   3   6   12.63    6.84
   8   3  -6   10.84    4.24
  -7  -3   6    6.16    7.26
   7  -3  -6    5.72    3.57
   7   3  -6    5.21    3.80
  -7   3   6    7.60    5.95
  -6  -3   6  344.67   18.86
   6  -3  -6  336.20   21.95
  -6  -3   6  344.30   27.27
  -6   3   6  326.03   26.04
   6   3  -6  312.91   22.04
  -5  -3   6   46.73    8.06
   5  -3  -6   51.31    6.11
   5  -3  -6   53.93    4.51
  -5  -3   6   51.64    4.78
   5   3  -6   43.62    5.42
  -5   3   6   51.07    7.81
  -4  -3   6 1206.34   83.74
   4  -3  -6 1251.43   74.45
   4  -3  -6 1223.70   65.75
  -4  -3   6 1248.01   65.93
   4   3  -6 1220.33   74.63
  -4   3   6 1238.94   83.53
  -3  -3   6 1005.66   71.68
   3  -3  -6 1088.81   63.35
  -3  -3   6 1043.23   56.24
   3  -3  -6 1041.57   56.11
  -3   3   6  969.50   58.95
  -3   3   6 1096.42   72.15
   3   3  -6 1092.66   63.67
   2  -3  -6  653.96   36.73
  -2  -3   6  660.70   48.86
   2  -3  -6  709.74   41.28
  -2  -3   6  658.30   36.84
  -2   3   6  691.50   49.77
  -2   3   6  686.49   38.30
   2   3  -6  672.11   41.69
   1  -3  -6 2156.42  120.28
  -1  -3   6 2000.64  137.29
   1  -3  -6 1988.11  107.09
  -1  -3   6 2014.24  107.17
  -1   3   6 1874.87  137.45
  -1   3   6 2042.40  112.42
   1   3  -6 2062.12  120.91
   1   3  -6 1964.56  112.23
   0  -3  -6  383.47   22.64
   0  -3   6  393.11   22.74
   0  -3  -6  414.46   24.76
   0   3   6  407.66   23.53
   0   3   6  399.64   35.77
   0   3  -6  441.76   26.22
  -1  -3  -6  567.91   34.00
  -1  -3  -6  572.38   30.99
   1  -3   6  513.31   43.30
   1  -3   6  592.02   31.02
   1  -3   6  572.67   32.21
  -1   3  -6  559.90   35.63
   1   3   6  604.21   32.49
   1   3   6  486.23   44.70
   2  -3   6  689.35   36.95
   2  -3   6  664.29   38.69
   2  -3   6  651.08   49.38
   2  -3   6  698.19   43.27
  -2  -3  -6  679.80   36.97
   2   3   6  688.23   38.96
  -3  -3  -6  122.49    7.72
   3  -3   6  104.02   12.14
   3  -3   6  115.19    8.32
   3  -3   6  129.67   15.56
   3  -3   6  125.32    8.08
   3   3   6  106.21    8.60
   4  -3   6  816.29   47.37
   4  -3   6  733.47   52.96
  -4  -3  -6  902.90   44.94
  -4   3  -6  774.12   57.80
   4   3   6  889.03   47.73
   5  -3   6  825.08   55.04
   5  -3   6  865.78   48.77
   5   3   6  874.02   49.00
  -5   3  -6  813.41   59.52
   6  -3   6  155.13   11.66
  -6   3  -6  169.75   16.12
   6   3   6  155.79   12.04
   7  -3   6  225.72   15.22
   7   3   6  219.09   15.60
  -7   3  -6  229.18   20.71
   8  -3   6   12.14    3.83
  -8  -3  -6    4.25    9.78
   8   3   6   12.99    4.07
  -8   3  -6   20.42    7.86
  10  -4  -6  443.89   29.58
 -10  -4   6  437.92   37.65
 -10   4   6  431.77   35.00
  10   4  -6  442.59   30.10
  -9  -4   6  559.64   45.22
   9  -4  -6  576.31   37.28
   9   4  -6  584.79   37.72
  -9   4   6  585.51   43.19
   8  -4  -6   16.85    4.57
  -8  -4   6   17.75    8.52
  -8   4   6   16.77    6.85
   8   4  -6   19.39    4.86
  -7  -4   6    9.30    7.54
   7  -4  -6   12.40    3.92
   7   4  -6    7.21    4.06
  -7   4   6    5.50    5.75
  -6  -4   6  816.96   44.27
  -6  -4   6  823.57   58.10
   6  -4  -6  815.15   50.49
   6   4  -6  803.23   50.73
  -6   4   6  832.48   57.12
  -5  -4   6  219.52   19.91
   5  -4  -6  232.84   15.48
  -5  -4   6  218.28   13.31
   5  -4  -6  226.11   13.06
  -5   4   6  229.05   19.05
   5   4  -6  222.34   15.76
   4  -4  -6   52.07    4.39
   4  -4  -6   40.30    4.65
  -4  -4   6   33.87    7.18
  -4  -4   6   32.11    3.75
   4   4  -6   46.36    5.92
  -4   4   6   46.54    7.34
  -4   4   6   30.03    4.91
  -3  -4   6 1690.15   88.40
  -3  -4   6 1573.78  111.21
   3  -4  -6 1743.89   99.45
   3  -4  -6 1665.03   88.21
   3   4  -6 1706.74   99.90
  -3   4   6 1478.80   92.99
  -3   4   6 1744.79  111.86
  -2  -4   6 1732.08  123.43
   2  -4  -6 1903.93  109.80
  -2  -4   6 1808.41   97.77
   2  -4  -6 1773.35   97.62
  -2   4   6 1847.87  102.70
  -2   4   6 1881.88  124.66
   2   4  -6 1899.66  110.48
   1  -4  -6  832.91   46.59
  -1  -4   6  756.88   41.86
   1  -4  -6  754.67   41.78
   1   4  -6  805.96   47.71
   1   4  -6  710.87   43.55
  -1   4   6  730.60   57.70
  -1   4   6  799.97   43.74
   0  -4  -6    5.02    2.53
   0  -4   6   10.74    2.69
   0   4  -6    8.61    1.77
   0   4   6    1.60    9.02
   0   4  -6   10.21    4.08
   0   4   6    7.95    2.30
   1  -4   6  313.74   17.92
  -1  -4  -6  313.41   17.96
   1  -4   6  281.50   26.56
   1   4   6  315.22   29.45
   1   4   6  325.66   18.67
  -2  -4  -6 1052.60   54.95
   2  -4   6 1007.69   63.70
   2  -4   6 1046.55   54.85
   2  -4   6 1081.58   70.83
   2  -4   6  979.57   57.50
   2   4   6 1055.11   57.85
   2   4   6  886.64   72.82
  -3  -4  -6   15.63    2.50
   3  -4   6   15.61    2.84
   3  -4   6   10.81    5.97
   3  -4   6   17.11    2.93
   3  -4   6   20.21    6.71
   3   4   6   12.75    9.16
   3   4   6   11.67    3.11
   4  -4   6   79.07    7.24
  -4  -4  -6   95.61    6.66
   4  -4   6   87.28   11.16
   4  -4   6   90.48    7.20
  -4   4  -6   84.61   10.03
   4   4   6   88.82    7.92
   5  -4   6  198.66   18.42
   5  -4   6  166.96   12.40
   5   4   6  191.49   13.03
  -5   4  -6  179.94   16.20
   6  -4   6  263.51   23.01
   6  -4   6  260.20   17.17
   6   4   6  280.13   17.67
  -6   4  -6  255.70   22.01
   7  -4   6    4.34    3.07
  -7  -4  -6    7.08   10.10
   7   4   6    1.61    3.43
  -7   4  -6    3.01    4.59
   8  -4   6   83.65    8.72
  -8  -4  -6   55.41   14.78
   8   4   6   85.94    9.03
  -8   4  -6  112.57   14.16
 -10  -5   6    0.57    8.45
  10  -5  -6    1.37    3.94
 -10   5   6   -0.59    6.16
  10   5  -6    2.44    4.41
   9  -5  -6   13.49    4.57
  -9  -5   6   14.07    8.79
  -9   5   6    9.48    6.48
   9   5  -6   14.45    4.94
   8  -5  -6    4.75    4.01
  -8  -5   6    6.47    7.84
  -8   5   6   10.32    6.24
   8   5  -6    4.05    4.22
  -7  -5   6 1016.06   72.32
   7  -5  -6 1029.37   63.00
  -7   5   6 1040.62   70.80
   7   5  -6 1008.21   63.38
   6  -5  -6  203.20   14.19
  -6  -5   6  194.23   11.96
  -6  -5   6  186.48   19.21
  -6   5   6  186.02   17.55
   6   5  -6  189.43   14.61
  -5  -5   6  518.30   40.15
   5  -5  -6  562.61   30.21
   5  -5  -6  582.05   34.66
  -5  -5   6  543.94   30.45
   5   5  -6  571.51   35.11
  -5   5   6  578.70   39.75
  -5   5   6  503.41   33.10
   4  -5  -6  568.79   33.48
  -4  -5   6  525.01   38.80
  -4  -5   6  529.24   29.66
   4  -5  -6  552.47   29.46
  -4   5   6  464.29   31.98
   4   5  -6  551.08   33.99
  -4   5   6  567.46   38.76
  -3  -5   6  833.44   60.56
  -3  -5   6  899.67   47.61
   3  -5  -6  936.28   53.39
   3  -5  -6  880.29   47.37
   3   5  -6  927.19   54.12
  -3   5   6  934.46   61.53
  -3   5   6  744.06   50.17
   2  -5  -6  404.62   24.40
   2  -5  -6  381.67   21.95
  -2  -5   6  444.35   30.75
  -2  -5   6  363.84   22.08
  -2   5   6  381.92   32.27
   2   5  -6  396.74   25.50
  -2   5   6  386.69   23.22
  -1  -5   6  492.43   27.83
   1  -5  -6  493.38   27.73
   1  -5  -6  520.26   30.56
  -1   5   6  527.07   29.09
   1   5  -6  540.52   32.31
   1   5  -6  448.89   28.88
  -1   5   6  490.36   40.49
   0  -5  -6  283.85   16.39
   0  -5   6  274.47   16.40
   0   5   6  283.70   16.97
   0   5  -6  276.79   16.51
   0   5  -6  304.03   20.04
   0   5   6  257.91   26.78
   1  -5   6 2429.04  129.37
   1  -5   6 2351.94  162.61
  -1  -5  -6 2470.80  129.45
  -1   5  -6 2440.89  135.91
   1   5   6 2454.52  136.20
   1   5   6 2460.59  164.97
   2  -5   6  984.41   64.85
   2  -5   6  876.37   59.18
  -2  -5  -6  952.65   50.78
   2  -5   6  936.69   50.63
  -2   5  -6  918.52   53.05
   2   5   6  951.81   53.43
   2   5   6  939.31   68.05
   3  -5   6   65.88    9.88
  -3  -5  -6  100.29    6.81
   3  -5   6   81.34    6.64
   3   5   6   57.34   12.69
   3   5   6   79.89    7.33
   4  -5   6  614.33   39.10
   4  -5   6  537.78   33.09
  -4  -5  -6  588.30   31.62
   4   5   6  569.03   33.56
  -4   5  -6  545.62   40.20
   5  -5   6  539.02   33.58
   5  -5   6  627.43   40.09
  -5  -5  -6  603.41   32.01
   5   5   6  567.75   34.06
  -5   5  -6  541.55   40.85
   6  -5   6  143.68   11.14
   6  -5   6  161.17   17.39
   6   5   6  150.78   11.80
  -6   5  -6  157.00   14.60
   7  -5   6  192.40   13.62
   7   5   6  192.21   13.98
   8  -5   6   40.68    5.50
  -8  -5  -6   18.90   11.65
   8   5   6   50.88    6.22
  10  -6  -6  373.65   25.71
 -10  -6   6  340.30   33.43
  10   6  -6  373.77   26.66
 -10   6   6  388.44   30.34
  -9  -6   6   63.75   12.83
   9  -6  -6   77.68    9.10
   9   6  -6   74.68    9.00
  -9   6   6   74.70   10.81
  -8  -6   6   31.38    9.64
   8  -6  -6   35.15    5.59
   8   6  -6   30.79    6.04
  -8   6   6   28.72    7.38
   7  -6  -6  756.25   46.04
  -7  -6   6  695.51   53.65
  -7   6   6  741.89   52.01
   7   6  -6  739.55   46.66
   6  -6  -6 2909.29  172.84
  -6  -6   6 2745.48  192.40
  -6  -6   6 2899.35  153.17
  -6   6   6 2895.80  191.52
   6   6  -6 2958.47  173.44
  -5  -6   6  573.68   43.22
  -5  -6   6  597.44   33.09
   5  -6  -6  613.58   32.80
   5  -6  -6  646.68   37.49
   5   6  -6  636.85   38.15
  -5   6   6  608.00   42.65
  -5   6   6  507.70   35.82
   4  -6  -6   34.24    3.66
  -4  -6   6   33.05    7.18
   4  -6  -6   41.21    4.70
  -4  -6   6   34.22    3.93
   4   6  -6   42.04    5.57
  -4   6   6   42.39    7.59
  -4   6   6   33.57    5.41
  -3  -6   6   26.77    3.60
   3  -6  -6   27.36    3.81
  -3  -6   6   29.34    6.76
   3  -6  -6   24.18    3.38
   3   6  -6   33.58    5.10
  -3   6   6   27.17    4.54
  -3   6   6   36.73    7.85
   2  -6  -6  607.98   35.64
  -2  -6   6  556.39   32.18
   2  -6  -6  577.90   32.03
   2   6  -6  611.40   37.17
  -2   6   6  558.20   34.01
  -2   6   6  587.33   44.11
   1  -6  -6   81.84    6.84
  -1  -6   6  143.58   16.58
  -1  -6   6   78.83    7.02
   1  -6  -6   85.22    6.46
   1   6  -6   79.94    6.53
   1   6  -6   99.66   10.04
  -1   6   6   80.81   13.33
  -1   6   6   90.02    7.29
   0  -6   6    9.24    6.99
   0  -6  -6    7.42    2.68
   0  -6   6    4.09    2.67
   0   6   6    6.01    2.59
   0   6  -6    9.34    4.91
   0   6   6    6.36    7.98
   0   6  -6    9.09    1.86
   1  -6   6 1265.14   85.64
   1  -6   6 1207.91   78.43
   1  -6   6 1264.43   67.88
  -1  -6  -6 1248.15   67.94
  -1   6  -6 1256.04   71.09
   1   6   6 1264.11   71.44
   1   6   6 1348.73   88.75
   2  -6   6 1252.16   90.77
   2  -6   6 1514.28   78.91
  -2  -6  -6 1504.89   79.11
   2  -6   6 1532.55   99.15
   2   6   6 1472.92   83.22
   2   6   6 1556.91  102.57
  -2   6  -6 1477.68   82.87
   3  -6   6  122.70    8.44
   3  -6   6  129.05   14.01
  -3  -6  -6  135.65    8.85
  -3   6  -6   95.26   10.60
   3   6   6  123.69    9.28
  -3   6  -6  104.62    8.19
   3   6   6  125.02   16.55
   4  -6   6  485.13   31.66
  -4  -6  -6  456.92   24.90
  -4   6  -6  445.73   25.97
  -4   6  -6  389.24   31.09
   4   6   6  410.51   26.30
  -5  -6  -6   79.68    6.94
   5  -6   6   64.02   10.55
  -5  -6  -6   48.34   12.77
   5   6   6   54.18    6.45
  -6  -6  -6   -0.72    9.05
   6  -6   6    5.83    7.35
   6   6   6    9.15    3.77
  -7  -6  -6   -0.59    9.44
   7  -6   6    0.24    7.30
   7   6   6   -1.34    3.18
  10  -7  -6   10.17    4.81
 -10  -7   6    4.33    9.17
 -10   7   6   11.71    6.74
  10   7  -6   13.22    5.68
   9  -7  -6   86.84    9.92
  -9  -7   6   81.35   14.32
  -9   7   6   88.21   13.15
   9   7  -6  103.36   11.46
  -8  -7   6   59.95   11.97
   8  -7  -6   78.69    8.71
   8   7  -6   76.06   10.10
  -8   7   6   73.10   10.06
   7  -7  -6  468.57   30.18
  -7  -7   6  442.36   36.56
  -7  -7   6  471.26   26.48
   7   7  -6  468.38   31.14
  -7   7   6  464.86   34.65
  -6  -7   6   40.09    8.95
   6  -7  -6   41.70    5.64
  -6  -7   6   47.05    4.86
  -6   7   6   48.83    8.01
   6   7  -6   45.65    6.67
   5  -7  -6   63.61    7.09
  -5  -7   6   63.45    9.44
   5  -7  -6   68.30    6.03
  -5  -7   6   60.43    6.34
  -5   7   6   65.73    8.85
  -5   7   6   52.62    7.37
   5   7  -6   63.63    8.40
   4  -7  -6  369.21   21.12
   4  -7  -6  375.04   23.80
  -4  -7   6  366.62   21.48
  -4  -7   6  394.36   28.42
  -4   7   6  353.29   23.73
   4   7  -6  380.17   25.08
  -4   7   6  367.88   28.53
   3  -7  -6 2015.59  111.65
  -3  -7   6 2299.07  140.05
  -3  -7   6 2010.16  111.90
   3  -7  -6 2070.32  125.52
   3   7  -6 2125.33  126.85
  -3   7   6 2070.80  140.93
   2  -7  -6  129.33    9.19
  -2  -7   6  129.49    9.43
   2  -7  -6  138.76    9.48
  -2   7   6  138.03   18.07
   2   7  -6  146.83   12.13
  -2   7   6  122.86   10.37
  -1  -7   6   23.82    8.39
   1  -7  -6    9.47    2.85
  -1  -7   6    4.40    2.90
   1   7  -6   12.01    2.72
  -1   7   6    7.62    3.19
   1   7  -6   10.77    5.06
  -1   7   6   12.28    8.88
   0  -7  -6  730.11   39.25
   0  -7   6  709.58   39.25
   0  -7   6  749.14   50.63
   0   7   6  671.77   52.67
   0   7  -6  722.35   41.01
   0   7   6  749.61   41.40
   0   7  -6  655.01   45.73
   1  -7   6 1621.58  108.54
  -1  -7  -6 1773.26   94.74
   1  -7   6 1806.45   94.68
  -1   7  -6 1776.67   99.37
   1   7   6 1721.00   99.70
   1   7   6 1930.81  121.34
  -2  -7  -6    4.56    3.00
   2  -7   6    3.84    2.74
   2  -7   6    2.95    5.90
   2   7   6    7.03    7.64
  -2   7  -6    4.81    1.90
   2   7   6    6.71    3.00
  -3  -7  -6  100.86    8.13
   3  -7   6   94.01   11.47
   3  -7   6   86.69    7.47
  -3   7  -6   85.98    7.04
   3   7   6   91.58    8.25
   3   7   6   95.55   14.26
  -4  -7  -6   20.59    3.96
   4  -7   6   15.44    7.45
   4   7   6   14.72    3.85
  -4   7  -6    9.15    3.11
  -5  -7  -6 1082.68   84.38
   5  -7   6 1297.57   75.76
  -5  -7  -6 1192.76   64.60
   5   7   6 1139.84   68.02
  -5   7  -6 1207.93   67.77
   6  -7   6  206.34   19.25
  -6  -7  -6  156.12   23.35
  -6   7  -6  179.99   13.50
   6   7   6  182.05   13.58
   7  -7   6   12.26    7.64
  -7  -7  -6   16.40   10.77
   7   7   6    7.42    3.89
  -7   7  -6    4.67    3.90
   9  -8  -6   18.84    5.22
  -9  -8   6   23.21    9.79
  -9   8   6   21.81    7.09
   9   8  -6   18.07    6.02
   8  -8  -6    6.58    4.23
  -8  -8   6    3.17    7.78
   8   8  -6    1.48    4.76
  -8   8   6    7.62    5.69
  -7  -8   6   67.76    7.21
  -7  -8   6   61.85   11.00
   7  -8  -6   62.31    8.03
  -7   8   6   65.08    9.51
   7   8  -6   69.10    8.70
   6  -8  -6  242.03   16.78
  -6  -8   6  265.02   22.16
  -6  -8   6  241.92   15.07
  -6   8   6  199.70   17.44
  -6   8   6  224.11   20.15
   6   8  -6  248.76   18.35
   5  -8  -6  130.47   10.33
  -5  -8   6  139.34   14.72
  -5  -8   6  122.70    9.59
   5  -8  -6  129.60    9.10
   5   8  -6  117.50   11.90
  -5   8   6  130.06   14.08
  -5   8   6  114.74   11.93
   4  -8  -6   48.97    5.75
  -4  -8   6   52.75    8.02
   4  -8  -6   50.61    6.23
  -4  -8   6   55.21    6.48
   4   8  -6   50.69    7.11
  -4   8   6   57.06    7.05
  -4   8   6   47.90    8.53
  -3  -8   6  373.47   21.46
   3  -8  -6  373.54   23.21
   3  -8  -6  356.89   21.01
  -3   8   6  369.89   29.62
   3   8  -6  379.51   25.35
  -3   8   6  337.47   23.16
   2  -8  -6 2282.42  119.02
  -2  -8   6 2237.52  119.23
   2  -8  -6 2304.33  133.33
  -2   8   6 2128.42  125.90
  -2   8   6 2154.01  150.66
   2   8  -6 2276.04  135.52
   1  -8  -6  283.54   16.56
  -1  -8   6  274.29   16.72
   1   8  -6  265.77   20.81
   1   8  -6  269.87   17.74
  -1   8   6  269.65   25.89
  -1   8   6  276.72   17.86
   0  -8  -6  364.33   20.98
   0  -8   6  348.82   20.95
   0   8   6  357.13   30.43
   0   8  -6  320.42   25.52
   0   8   6  385.59   22.31
   0   8  -6  366.18   21.76
   1  -8   6  235.55   21.31
   1  -8   6  262.32   16.45
  -1  -8  -6  270.11   16.63
   1   8   6  279.78   17.52
  -1   8  -6  274.46   16.66
   1   8   6  303.80   25.29
   2  -8   6    5.31    3.06
   2  -8   6    6.30    6.30
  -2  -8  -6    6.05    3.38
  -2   8  -6   13.75    2.56
   2   8   6    9.79    7.64
   2   8   6    8.99    3.34
  -3  -8  -6  209.12   14.36
   3  -8   6  236.87   19.64
   3  -8   6  220.87   13.87
   3   8   6  209.81   14.98
   3   8   6  231.19   23.85
  -3   8  -6  223.92   14.12
  -4  -8  -6   30.21    4.99
   4  -8   6   32.21    8.28
  -4   8  -6   35.29    4.51
   4   8   6   31.42    5.21
  -5  -8  -6  173.57   21.48
  -5  -8  -6  174.69   12.31
   5  -8   6  164.91   16.91
   5   8   6  144.29   12.17
  -5   8  -6  140.18   11.69
  -6  -8  -6  300.75   30.62
   6  -8   6  343.04   26.09
  -6   8  -6  328.08   20.68
   6   8   6  300.66   20.83
  -7  -8  -6   25.04   11.75
   7  -8   6   34.83    9.32
  -7   8  -6   46.53    6.10
   7   8   6   39.57    6.16
  -9  -9   6  187.58   21.55
   9  -9  -6  184.29   14.84
  -9   9   6  164.56   17.50
   9   9  -6  184.00   16.73
  -8  -9   6  588.66   43.63
   8  -9  -6  539.12   36.15
   8   9  -6  570.00   37.78
  -8   9   6  551.60   41.00
  -7  -9   6  262.10   23.98
   7  -9  -6  254.58   18.35
  -7  -9   6  261.52   16.57
   7   9  -6  262.98   20.23
  -7   9   6  246.15   21.72
  -6  -9   6  139.99   16.43
  -6  -9   6  146.76   10.93
   6  -9  -6  149.61   11.80
  -6   9   6  145.02   15.05
   6   9  -6  135.08   13.71
  -6   9   6  118.50   13.05
   5  -9  -6   10.10    3.35
  -5  -9   6    6.12    6.18
  -5  -9   6    5.84    3.59
   5  -9  -6    9.79    3.65
   5   9  -6    7.50    5.10
  -5   9   6    4.62    5.79
  -5   9   6   -0.47    4.64
  -4  -9   6   50.81    5.87
   4  -9  -6   62.24    6.79
   4  -9  -6   63.35    6.54
  -4   9   6   44.79    7.00
   4   9  -6   58.09    8.02
  -4   9   6   54.28    9.45
   3  -9  -6  920.32   51.49
   3  -9  -6  995.99   57.51
  -3  -9   6  931.75   51.93
   3   9  -6  897.64   59.60
  -3   9   6  960.77   55.38
  -3   9   6  962.65   66.85
  -2  -9   6  363.65   20.70
   2  -9  -6  357.73   20.26
  -2   9   6  320.71   29.41
   2   9  -6  321.71   24.79
  -2   9   6  332.97   22.18
   1  -9  -6  137.87   10.59
  -1  -9   6  142.46   10.86
   1   9  -6  171.65   11.95
  -1   9   6  149.47   18.55
  -1   9   6  151.75   11.97
   1   9  -6  134.01   14.64
   0  -9   6  661.27   35.26
   0  -9  -6  633.56   35.12
   0   9  -6  633.92   37.05
   0   9   6  662.94   47.01
   0   9  -6  520.30   41.06
   0   9   6  648.05   37.40
  -1  -9  -6  695.97   39.31
   1  -9   6  691.69   39.14
   1  -9   6  697.24   46.62
   1   9   6  772.15   51.93
  -1   9  -6  680.57   40.91
   1   9   6  709.98   41.58
   2  -9   6    0.21    3.33
  -2  -9  -6    2.55    3.69
   2  -9   6   11.61    6.73
   2   9   6    6.98    7.28
   2   9   6    5.74    3.65
  -2   9  -6   14.12    2.93
   3  -9   6   31.82    7.88
   3  -9   6   27.22    4.27
  -3  -9  -6   20.45    4.53
   3   9   6   19.96    4.69
   3   9   6   22.73    9.24
  -3   9  -6   20.26    3.51
   4  -9   6  289.17   21.91
  -4  -9  -6  260.93   25.17
  -4  -9  -6  255.41   17.01
  -4   9  -6  266.30   16.87
   4   9   6  222.54   17.42
   5  -9   6  622.96   39.70
  -5  -9  -6  559.40   33.23
  -5  -9  -6  578.80   45.11
  -5   9  -6  558.56   34.10
   5   9   6  542.59   34.61
  -6  -9  -6   -3.20    8.35
   6  -9   6    9.63    7.33
  -6   9  -6    5.40    3.77
   6   9   6    4.92    3.95
   7  -9   6   85.31   11.92
  -7  -9  -6   69.12   14.45
  -7   9  -6   83.20    9.05
   7   9   6   63.35    8.19
   9 -10  -6   11.54    4.92
   9  10  -6   12.20    6.04
   8 -10  -6   36.47    6.19
   8  10  -6   40.59    8.13
  -7 -10   6   10.93    4.32
   7 -10  -6    8.07    4.39
  -7  10   6   10.18    6.02
   7  10  -6   14.28    6.15
   6 -10  -6  782.43   45.76
  -6 -10   6  776.68   41.32
   6  10  -6  735.00   47.56
  -6  10   6  730.22   51.46
  -6  10   6  609.30   43.99
   5 -10  -6   11.97    4.00
  -5 -10   6   11.38    4.34
   5 -10  -6    8.07    3.72
  -5  10   6   14.91    5.63
  -5  10   6    5.90    6.35
   5  10  -6   26.88    6.84
   4 -10  -6  315.44   19.78
  -4 -10   6  346.86   20.68
   4 -10  -6  347.99   21.79
  -4  10   6  326.63   27.43
  -4  10   6  340.36   22.41
   4  10  -6  299.45   24.32
   3 -10  -6  527.65   29.73
  -3 -10   6  532.42   30.34
  -3  10   6  567.47   32.70
  -3  10   6  504.64   40.11
   3  10  -6  473.80   35.36
  -2 -10   6  146.82   10.90
   2 -10  -6  129.54   10.26
  -2  10   6  125.96   12.02
  -2  10   6  141.88   18.44
   2  10  -6  118.24   14.31
   1 -10  -6  509.79   29.56
  -1 -10   6  519.44   29.81
   1  10  -6  576.43   32.00
  -1  10   6  495.05   39.52
  -1  10   6  480.97   31.77
   0 -10   6   73.96    8.35
   0 -10  -6   79.70    8.44
   0  10   6   80.63   11.62
   0  10   6   81.60    9.33
   0  10  -6   76.84   10.20
   0  10  -6   96.63    8.67
   1 -10   6   25.42    7.55
   1 -10   6   11.67    4.06
  -1 -10  -6   16.85    4.59
   1  10   6   35.14    8.48
  -1  10  -6   28.95    4.07
   1  10   6   17.98    4.65
  -2 -10  -6  825.03   47.41
   2 -10   6  964.83   55.78
   2 -10   6  820.24   46.97
  -2  10  -6  816.16   49.25
   2  10   6  916.79   61.55
   2  10   6  799.57   49.91
  -3 -10  -6  152.48   12.63
   3 -10   6  150.07   11.56
   3 -10   6  187.46   16.78
  -3  10  -6  168.85   11.76
   3  10   6  146.15   12.83
   3  10   6  159.99   20.02
   4 -10   6  363.61   26.61
  -4 -10  -6  328.70   21.79
  -4 -10  -6  358.94   30.10
   4  10   6  339.01   22.67
  -4  10  -6  343.12   21.81
  -5 -10  -6  579.17   36.12
  -5 -10  -6  635.55   47.83
   5 -10   6  661.64   42.36
  -5  10  -6  615.68   37.04
   5  10   6  612.13   37.76
  -6 -10  -6   12.34    9.27
   6 -10   6   33.61    8.57
   6  10   6   26.45    5.70
  -6  10  -6   30.12    5.27
   8 -11  -6   64.08    7.90
   8  11  -6   64.49   10.05
   7 -11  -6  146.95   12.93
  -7 -11   6  159.56   12.64
   7  11  -6  148.76   15.54
  -6 -11   6  195.00   13.96
   6 -11  -6  185.65   14.16
   6  11  -6  181.04   16.95
  -6  11   6  150.44   15.34
   5 -11  -6 1075.84   58.01
  -5 -11   6 1101.10   58.69
   5 -11  -6 1089.17   64.71
  -5  11   6 1040.13   73.07
  -5  11   6 1027.36   62.17
   5  11  -6  982.27   66.91
   4 -11  -6  509.60   31.31
   4 -11  -6  487.52   28.51
  -4 -11   6  530.12   29.45
  -4  11   6  528.15   31.32
  -4  11   6  478.09   37.89
   4  11  -6  405.69   33.81
  -3 -11   6    7.78    4.42
   3 -11  -6   15.33    4.05
   3  11  -6    1.88    6.18
  -3  11   6    5.34    4.94
  -3  11   6    1.08    8.16
  -2 -11   6   79.25    9.10
   2 -11  -6   89.62    8.49
  -2  11   6   72.67    8.41
  -2  11   6   76.45   12.21
   2  11  -6   49.11    9.56
  -1 -11   6   40.86    5.96
   1 -11  -6   41.46    5.92
  -1  11   6   42.28    9.23
  -1  11   6   43.32    6.93
   1  11  -6   22.76    7.75
   1  11  -6   73.06    8.56
   0 -11  -6   -3.49    3.90
   0 -11   6   -1.92    3.82
   0  11   6    0.79    6.22
   0  11  -6    2.18    5.98
   0  11   6    1.48    4.40
  -1 -11  -6  292.58   19.52
   1 -11   6  282.27   19.19
   1  11   6  297.84   20.89
   1  11   6  352.33   26.49
  -1  11  -6  307.25   20.09
  -2 -11  -6   29.53    5.96
   2 -11   6   38.32    5.59
   2 -11   6   51.79    8.88
   2  11   6   37.19    6.41
   2  11   6   39.97    9.16
  -2  11  -6   58.21    6.93
  -3 -11  -6  959.76   55.19
   3 -11   6  967.81   54.37
   3 -11   6 1093.12   63.66
  -3  11  -6  958.19   57.27
   3  11   6  918.60   57.93
   3  11   6 1057.75   70.77
  -4 -11  -6   40.92    9.81
   4 -11   6   51.29    9.12
  -4 -11  -6   36.94    6.51
   4  11   6   43.63    6.86
  -4  11  -6   38.18    5.64
  -5 -11  -6   25.74    9.31
  -5 -11  -6   20.93    6.05
   5 -11   6   33.85    8.26
   5  11   6   22.40    5.80
  -5  11  -6   17.84    4.61
   6 -11   6   23.73    7.67
  -6 -11  -6   20.77    9.41
  -6  11  -6   17.75    4.89
   6  11   6   14.50    5.28
   8 -12  -6  339.33   23.66
   8  12  -6  327.11   26.41
   7 -12  -6  247.07   18.39
  -7 -12   6  275.42   18.10
   7  12  -6  220.94   21.09
  -6 -12   6   29.51    6.15
   6 -12  -6   25.09    5.35
  -6  12   6   21.44    6.20
   6  12  -6   26.52    7.80
  -5 -12   6  232.73   16.24
   5 -12  -6  214.28   15.90
   5  12  -6  181.73   19.09
  -5  12   6  223.47   17.20
   4 -12  -6  370.09   23.36
  -4 -12   6  373.13   24.14
  -4  12   6  405.25   25.64
  -3 -12   6    7.54    4.83
   3 -12  -6    6.49    4.42
  -3  12   6    5.86    5.11
   3  12  -6   -1.09    6.50
  -2 -12   6   83.84    8.57
   2 -12  -6   91.10    9.34
   2  12  -6   52.29   10.46
  -2  12   6  104.93   11.39
  -2  12   6   77.79   12.04
  -1 -12   6   41.86    6.64
   1 -12  -6   41.70    6.32
  -1  12   6   44.82    7.46
  -1  12   6   54.46    9.68
   1  12  -6   40.93    8.55
   0 -12  -6  198.14   15.80
   0 -12   6  215.46   16.00
   0  12  -6  250.74   19.79
   0  12   6  214.06   17.52
   0  12   6  236.99   21.16
   0  12  -6  250.91   17.10
  -1 -12  -6  893.16   50.74
   1 -12   6  932.54   50.55
   1  12   6  950.85   63.81
   1  12   6  904.51   53.92
  -1  12  -6  840.50   53.19
   2 -12   6  280.59   21.53
   2 -12   6  242.63   17.06
  -2 -12  -6  229.33   17.83
  -2  12  -6  274.02   18.12
   2  12   6  250.57   18.93
   2  12   6  281.42   23.97
   3 -12   6  372.70   22.68
   3 -12   6  417.71   27.91
  -3 -12  -6  348.50   23.73
  -3  12  -6  355.48   23.83
   3  12   6  367.45   24.92
  -4 -12  -6   76.49   12.13
   4 -12   6   90.81   11.07
  -4 -12  -6   69.63    8.73
  -4  12  -6   70.82    8.08
   4  12   6   73.89    9.08
  -5 -12  -6   13.19    8.17
  -5 -12  -6    8.88    5.82
   5 -12   6   19.98    7.40
  -5  12  -6   12.95    4.44
   5  12   6   10.77    5.26
   7 -13  -6    5.65    4.65
  -7 -13   6    2.79    5.13
   7  13  -6    1.33    6.33
  -6 -13   6   53.55    7.82
   6 -13  -6   50.72    6.85
   6  13  -6   44.00    9.67
  -6  13   6   39.43    7.67
  -5 -13   6  306.61   20.21
  -5  13   6  329.03   21.11
   5  13  -6  219.18   23.27
  -4 -13   6   62.97    7.82
   4 -13  -6   51.99    7.20
  -4  13   6   69.14    8.26
   4  13  -6   25.34    8.98
   3 -13  -6   28.13    6.06
  -3 -13   6   38.80    6.61
  -3  13   6   33.69    6.76
   3  13  -6   16.87    7.96
   2 -13  -6    2.35    4.67
  -2 -13   6   -3.96    4.71
  -2  13   6    0.89    5.30
   2  13  -6  -10.57    6.39
   1 -13  -6 2050.75  109.19
  -1 -13   6 2096.46  109.46
   1  13  -6 1987.74  124.12
  -1  13   6 1923.66  115.44
   0 -13   6   67.47    8.25
   0 -13  -6   66.75    8.23
   0  13   6   71.12    9.60
   0  13  -6  102.03   12.77
   0  13  -6   84.20   10.28
  -1 -13  -6   72.67    8.51
   1 -13   6   72.32    8.10
   1  13   6   74.27    9.51
  -1  13  -6   90.59   10.46
   1  13   6   75.56   10.72
   2 -13   6   -3.39    4.11
   2 -13   6   -0.56    5.58
  -2 -13  -6    1.96    4.95
   2  13   6    4.30    6.56
  -2  13  -6    9.55    4.61
   2  13   6   -3.44    4.85
  -3 -13  -6  143.80   14.41
   3 -13   6  180.24   16.49
   3 -13   6  162.71   13.15
  -3  13  -6  170.98   13.74
   3  13   6  146.90   14.68
   4 -13   6   20.77    6.99
  -4 -13  -6    5.79    5.58
  -4 -13  -6   14.23    7.58
  -4  13  -6    9.37    4.65
   4  13   6   11.77    5.63
  -5 -13  -6   14.86    6.30
  -5 -13  -6   13.19    7.83
   5 -13   6   15.02    6.90
   5  13   6    8.39    5.65
  -5  13  -6   14.59    4.95
   7 -14  -6    2.07    4.85
  -7 -14   6   -0.89    5.59
   7  14  -6    7.37    7.41
  -7  14   6   -5.71    5.35
  -6 -14   6   70.64    9.10
  -6  14   6   79.12    9.40
   6  14  -6   42.00   10.24
  -5 -14   6   33.07    6.91
   5  14  -6   18.33    8.59
  -5  14   6   35.41    6.82
   4 -14  -6  374.95   25.43
  -4 -14   6  385.78   26.02
  -4  14   6  451.20   27.29
   3 -14  -6  536.29   33.08
  -3 -14   6  516.62   33.45
  -3  14   6  609.81   35.38
  -2 -14   6  202.95   16.21
   2 -14  -6  202.77   16.01
  -2  14   6  237.27   17.38
   2  14  -6  163.94   19.14
  -1 -14   6  184.99   15.83
   1 -14  -6  171.67   15.62
  -1  14   6  217.11   17.12
   1  14  -6  214.34   18.95
   0 -14   6  488.07   30.59
   0 -14  -6  496.87   30.94
   0  14   6  438.58   32.61
   0  14  -6  497.92   31.92
   0  14  -6  602.43   35.59
   1 -14   6   -0.47    4.71
  -1 -14  -6    4.44    5.63
   1  14   6    9.20    6.09
  -1  14  -6   10.89    5.16
   2 -14   6    7.88    6.12
   2 -14   6   -0.91    4.70
  -2 -14  -6    7.39    5.79
  -2  14  -6    7.80    5.15
   2  14   6    4.81    5.76
   3 -14   6    1.41    5.74
  -3 -14  -6   -7.86    5.25
   3  14   6   -5.94    5.12
  -3  14  -6    1.54    4.72
  -4 -14  -6   41.06    8.00
   4 -14   6   65.32    9.40
   4  14   6   50.43    8.36
  -4  14  -6   44.53    7.21
  -6 -15   6   25.69    7.13
   6  15  -6   12.89    8.32
  -6  15   6   29.24    6.54
  -5 -15   6  503.66   33.21
  -5  15   6  561.82   34.29
   4 -15  -6  384.72   25.78
  -4 -15   6  364.31   26.24
  -4  15   6  444.91   27.17
   3 -15  -6   22.19    6.24
  -3 -15   6   15.35    6.40
  -3  15   6   12.35    5.82
   3  15  -6    6.63    7.32
   2 -15  -6   28.20    7.04
  -2 -15   6   20.49    6.46
   2  15  -6   33.13    8.64
  -2  15   6   37.03    7.43
  -1 -15   6  444.76   31.09
   1 -15  -6  479.15   31.40
   1  15  -6  586.16   36.32
  -1  15   6  529.56   33.44
   0 -15  -6   -1.04    5.48
   0 -15   6   -2.47    5.12
   0  15  -6    3.16    5.81
   0  15   6   -0.37    5.66
   1 -15   6   -2.80    4.86
  -1 -15  -6   -0.54    5.47
  -1  15  -6   15.19    5.89
   1  15   6   -4.05    5.41
  -1  15  -6    2.96    4.75
   2 -15   6  432.92   27.65
   2 -15   6  358.51   23.80
  -2 -15  -6  387.75   25.28
   2  15   6  338.33   26.25
  -2  15  -6  320.98   25.00
   3 -15   6  977.39   57.14
  -3 -15  -6  857.01   51.23
  -3  15  -6  833.52   52.93
   3  15   6  842.14   53.93
  -5 -16   6  122.93   14.63
  -5  16   6  151.91   13.94
   4 -16  -6  652.58   40.05
  -4 -16   6  597.26   40.43
  -4  16   6  771.43   42.34
   3 -16  -6  130.32   13.68
  -3 -16   6  105.40   11.91
   3  16  -6  119.56   14.88
  -3  16   6  154.69   13.87
  -2 -16   6   92.87   10.81
   2 -16  -6   95.06   11.06
   2  16  -6  120.26   14.82
  -2  16   6  137.53   13.38
   1 -16  -6   56.09    9.02
   1  16  -6   75.44   10.58
  -1  16   6   80.83   10.24
   0 -16   6  247.44   18.69
   0 -16  -6  228.82   19.14
   0  16   6  228.38   20.08
   0  16  -6  277.06   20.75
  -1 -16  -6   20.25    7.05
   1 -16   6    8.06    5.66
  -1  16  -6   35.98    6.92
   1  16   6    9.48    6.70
  -1  16  -6   15.80    5.82
  -2 -16  -6  261.74   20.15
   2 -16   6  249.80   18.36
   2  16   6  238.35   20.50
  -2  16  -6  233.81   19.25
   3 -17  -6   37.55    7.74
  -3 -17   6   23.80    7.60
   3  17  -6   44.15    9.80
  -3  17   6   36.88    7.42
   2 -17  -6  269.52   21.89
  -2 -17   6  251.94   21.76
  -2  17   6  358.54   23.26
   2  17  -6  344.64   25.10
   1 -17  -6   77.77   10.28
  -1 -17   6   65.11    9.80
   1  17  -6  103.97   13.48
  -1  17   6   94.69   11.03
   0 -17   6  637.70   42.52
   0 -17  -6  663.96   43.18
   0  17   6  764.84   46.12
   0  17  -6  824.28   48.05
   1 -17   6   28.27    7.03
  -1 -17  -6   20.75    7.61
   1  17   6   22.43    7.75
  -1  17  -6   37.80    7.40
 -10   0   7   35.83    9.78
  10   0  -7   33.26    6.13
  -9   0   7   -3.05    6.66
   9   0  -7   -1.39    3.61
  -8   0   7  464.88   35.90
   8   0  -7  442.90   29.72
  -7   0   7    3.56    6.39
   7   0  -7    3.60    3.59
   6   0  -7  184.07   13.66
  -6   0   7  184.47   18.10
   5   0  -7    2.75    3.03
  -5   0   7   -0.13    2.10
  -5   0   7    3.37    5.52
   4   0  -7 3360.78  200.37
  -4   0   7 3443.13  177.69
  -4   0   7 3255.05  222.58
  -3   0   7   -0.71    2.07
  -3   0   7    1.33    6.45
   3   0  -7    0.48    2.48
   2   0  -7  757.63   47.13
  -2   0   7  789.20   57.14
  -2   0   7  781.94   42.01
  -1   0   7    3.13   10.72
   1   0  -7    7.36    2.11
   0   0   7  840.03   65.36
   0   0  -7  873.05   52.17
   0   0   7  869.59   48.61
  -1   0  -7    1.28    1.43
   1   0   7    2.21    1.97
   1   0   7    2.61    9.49
  -1   0  -7   -0.02    2.30
   2   0   7   35.89   11.91
  -2   0  -7   70.52    5.48
   2   0   7   66.79    5.84
  -2   0  -7   67.16    5.34
  -3   0  -7   -0.38    1.65
   3   0   7    3.53    8.69
   3   0   7    0.23    2.32
  -4   0  -7 2185.00  108.82
   4   0   7 1794.42  140.50
   4   0   7 2110.45  114.90
  -5   0  -7    1.92    8.08
   5   0   7    3.72    3.03
  -6   0  -7   98.07   15.73
   6   0   7  132.90   10.19
   7   0   7    1.45    3.24
  -7   0  -7   -4.74    8.27
 -10  -1   7   16.95    8.71
  10  -1  -7   22.34    5.31
 -10   1   7   25.61    8.72
  10   1  -7   18.70    5.29
  -9  -1   7   52.69   10.83
   9  -1  -7   53.29    6.88
  -9   1   7   49.65   10.24
   9   1  -7   44.23    6.70
   8  -1  -7  229.02   17.05
  -8  -1   7  238.08   22.69
  -8   1   7  251.93   22.16
   8   1  -7  221.99   17.13
   7  -1  -7  836.13   53.48
  -7  -1   7  886.38   61.59
   7   1  -7  855.37   53.58
  -7   1   7  879.05   61.20
   6  -1  -7   78.06    8.16
  -6  -1   7   94.36   13.26
  -6  -1   7   88.71    6.63
   6  -1  -7   83.76    6.35
   6   1  -7   80.48    8.35
  -6   1   7   93.79   12.56
   5  -1  -7  141.00   10.99
  -5  -1   7  150.96    9.31
  -5  -1   7  150.48   15.49
   5  -1  -7  144.07    9.15
  -5   1   7  143.18   14.98
   5   1  -7  132.91   11.06
  -4  -1   7   31.09    3.56
   4  -1  -7   31.69    4.39
  -4  -1   7   37.32    7.66
   4  -1  -7   34.46    3.58
  -4   1   7   34.33    7.32
   4   1  -7   35.57    4.58
  -3  -1   7 1095.40   57.60
   3  -1  -7 1054.75   57.53
   3  -1  -7 1082.16   64.87
  -3  -1   7 1061.30   74.33
   3   1  -7 1055.05   64.93
  -3   1   7 1079.59   74.53
   2  -1  -7  633.23   38.02
  -2  -1   7  614.20   33.94
  -2  -1   7  615.36   47.39
   2  -1  -7  619.30   33.93
   2   1  -7  622.44   38.15
  -2   1   7  615.83   47.51
  -1  -1   7   30.66    3.70
   1  -1  -7   34.85    3.79
  -1  -1   7   34.06   12.71
   1  -1  -7   50.43    4.21
  -1   1   7   34.75    3.46
   1   1  -7   44.15    4.70
  -1   1   7   34.48   12.46
   0  -1   7  520.39   30.42
   0  -1   7  522.90   44.91
   0  -1   7  533.62   29.57
   0  -1  -7  538.89   32.65
   0  -1  -7  541.00   29.56
   0   1  -7  546.21   32.95
   0   1   7  543.19   30.55
   0   1   7  539.72   44.92
   1  -1   7  683.24   40.05
  -1  -1  -7  705.04   42.68
  -1  -1  -7  714.93   38.50
   1   1   7  691.17   40.14
  -1   1  -7  738.92   43.14
  -2  -1  -7    3.78    1.81
   2  -1   7    2.13    8.29
   2  -1   7   -1.02    2.00
  -2   1  -7   -1.33    1.65
   2   1   7    1.93    2.19
   2   1   7    0.82    8.90
  -2   1  -7   -0.98    1.71
   3  -1   7  596.49   51.54
   3  -1   7  657.17   39.08
  -3  -1  -7  694.91   37.10
  -3   1  -7  729.65   37.15
   3   1   7  693.31   39.24
   4  -1   7   19.42    3.60
  -4  -1  -7   17.15    2.83
   4   1   7   31.55   12.29
   4   1   7   17.38    3.60
  -4   1  -7   22.37    2.94
  -5  -1  -7   63.07   13.99
   5  -1   7   98.62    8.42
   5   1   7  109.78    8.72
  -5   1  -7   76.03   12.92
   6  -1   7  228.08   14.89
  -6  -1  -7  148.41   23.55
   6   1   7  239.93   15.16
  -6   1  -7  212.26   21.96
  -7  -1  -7   73.73   15.69
   7  -1   7  131.48   10.10
  -7   1  -7  128.99   18.25
   7   1   7  112.22    9.91
 -10  -2   7  190.00   22.11
  10  -2  -7  187.53   15.30
 -10   2   7  198.70   20.67
  10   2  -7  185.61   15.62
  -9  -2   7   93.75   13.89
   9  -2  -7   86.70    9.74
   9   2  -7   94.09   10.08
  -9   2   7  102.09   14.78
   8  -2  -7  655.80   43.23
  -8  -2   7  701.40   51.03
  -8   2   7  701.20   50.15
   8   2  -7  685.92   43.50
   7  -2  -7  522.86   33.52
  -7  -2   7  519.25   39.87
   7   2  -7  511.81   33.63
  -7   2   7  539.16   39.24
   6  -2  -7   45.07    5.79
  -6  -2   7   53.89    5.22
   6  -2  -7   51.33    4.96
  -6  -2   7   47.92    9.07
   6   2  -7   54.41    6.21
  -6   2   7   48.52    8.49
  -5  -2   7  547.00   29.41
  -5  -2   7  542.90   39.38
   5  -2  -7  528.98   29.22
   5  -2  -7  532.02   33.51
  -5   2   7  532.36   38.92
   5   2  -7  517.03   33.63
   4  -2  -7  641.38   35.87
  -4  -2   7  642.69   47.21
   4  -2  -7  672.14   40.77
  -4  -2   7  680.05   36.05
  -4   2   7  670.78   47.20
   4   2  -7  652.60   40.89
   3  -2  -7   31.63    3.95
   3  -2  -7   21.94    3.13
  -3  -2   7   28.27    7.71
  -3  -2   7   27.79    3.39
   3   2  -7   28.42    4.05
  -3   2   7   41.55    8.70
   2  -2  -7  247.49   15.33
  -2  -2   7  240.11   23.92
   2  -2  -7  224.33   13.74
  -2  -2   7  231.59   13.91
   2   2  -7  221.71   15.56
  -2   2   7  249.39   24.79
   1  -2  -7  165.85   10.07
  -1  -2   7  148.78    9.73
  -1  -2   7  132.42   18.73
   1  -2  -7  139.44    9.58
  -1   2   7  117.93   18.31
  -1   2   7  150.61    9.20
   1   2  -7  151.01   10.74
   0  -2   7 2889.77  150.71
   0  -2  -7 2821.25  150.67
   0  -2   7 2652.39  158.07
   0  -2  -7 2892.06  169.15
   0   2  -7 2953.23  169.77
   0   2   7 2747.71  192.70
   0   2   7 2917.89  158.32
   1  -2   7  398.25   39.97
  -1  -2  -7  505.61   27.03
   1  -2   7  474.06   27.87
   1  -2   7  497.91   27.04
   1   2   7  513.77   28.13
  -1   2  -7  519.75   30.43
   1   2   7  417.40   40.89
  -2  -2  -7  231.31   13.23
   2  -2   7  218.42   13.66
   2  -2   7  192.28   23.03
   2   2   7  226.88   13.93
  -3  -2  -7    0.09    1.65
   3  -2   7    0.94    7.74
   3  -2   7   14.10    4.58
   3  -2   7   -0.25    2.27
  -3   2  -7   -0.28    1.68
   3   2   7    0.36    2.44
   3   2   7   -5.39    9.01
  -4  -2  -7  471.50   25.33
   4  -2   7  421.41   26.76
   4   2   7  454.43   27.03
  -4   2  -7  459.36   25.18
   5  -2   7  149.79   10.45
  -5   2  -7   98.27   14.49
   5   2   7  152.07   10.86
  -6  -2  -7   21.46   10.34
   6  -2   7   33.34    4.77
   6   2   7   33.04    4.93
  -6   2  -7   31.43    7.85
   7  -2   7    9.73    3.67
  -7  -2  -7   -1.83    8.73
   7   2   7    7.65    3.72
  -7   2  -7   15.91    7.30
 -10  -3   7    3.14    8.53
  10  -3  -7    1.97    3.98
  10   3  -7    3.15    4.34
 -10   3   7   -1.47    6.57
  -9  -3   7  204.08   23.11
   9  -3  -7  213.62   16.69
  -9   3   7  243.72   21.76
   9   3  -7  223.31   17.19
  -8  -3   7   -1.32    6.85
   8  -3  -7   -3.40    3.54
   8   3  -7    3.49    3.88
  -8   3   7    3.53    6.28
   7  -3  -7  915.77   56.96
  -7  -3   7  932.68   65.59
  -7   3   7  938.72   64.71
   7   3  -7  900.51   57.19
   6  -3  -7  284.03   16.55
  -6  -3   7  299.59   16.77
  -6  -3   7  284.69   24.76
   6  -3  -7  279.84   19.41
  -6   3   7  291.48   23.85
   6   3  -7  281.91   19.76
   5  -3  -7  358.57   20.13
  -5  -3   7  351.88   20.34
  -5  -3   7  362.96   28.55
   5  -3  -7  355.93   23.28
   5   3  -7  362.30   23.58
  -5   3   7  362.31   27.92
   4  -3  -7  446.78   24.75
  -4  -3   7  436.38   33.63
   4  -3  -7  454.81   28.22
  -4  -3   7  447.29   24.94
  -4   3   7  445.57   33.73
   4   3  -7  447.23   28.50
  -3  -3   7 1411.92   98.01
  -3  -3   7 1450.23   77.05
   3  -3  -7 1388.91   76.86
   3  -3  -7 1489.59   86.67
   3   3  -7 1438.87   86.99
  -3   3   7 1459.30   98.60
  -2  -3   7  242.35   23.86
   2  -3  -7  251.55   15.76
  -2  -3   7  236.66   14.39
   2  -3  -7  234.34   14.21
   2   3  -7  248.02   16.38
  -2   3   7  232.84   24.82
   1  -3  -7  485.13   28.12
  -1  -3   7  493.25   28.23
   1  -3  -7  533.82   31.19
  -1  -3   7  606.77   43.33
  -1   3   7  468.04   41.99
  -1   3   7  491.81   29.04
   1   3  -7  521.42   31.98
   0  -3   7  601.09   33.38
   0  -3  -7  618.69   36.76
   0  -3  -7  569.10   33.26
   0   3   7  604.59   34.67
   0   3  -7  647.30   37.92
   0   3   7  606.37   48.29
   1  -3   7  678.44   36.28
   1  -3   7  647.35   37.62
  -1  -3  -7  670.73   36.25
   1  -3   7  600.99   49.99
   1   3   7  693.83   37.95
  -1   3  -7  693.47   41.23
   1   3   7  611.64   51.67
   2  -3   7  589.06   32.73
   2  -3   7  592.87   45.00
   2  -3   7  580.38   34.10
  -2  -3  -7  602.87   32.73
   2   3   7  607.70   34.42
   3  -3   7  186.08   19.76
  -3  -3  -7  176.82   10.71
   3  -3   7  161.01   11.24
   3  -3   7  171.36   14.67
   3   3   7  167.38   11.65
  -4  -3  -7  465.89   24.71
   4  -3   7  435.63   26.09
   4  -3   7  456.34   30.54
   4   3   7  449.65   26.39
  -4   3  -7  454.22   24.48
  -4   3  -7  354.17   32.47
   5  -3   7  277.44   16.91
  -5   3  -7  232.23   21.80
   5   3   7  267.37   17.17
   6  -3   7   77.98    7.56
  -6  -3  -7   33.57   11.82
  -6   3  -7   64.62    9.85
   6   3   7   81.34    8.01
   7  -3   7  330.36   20.96
   7   3   7  331.44   21.20
  -7   3  -7  314.53   27.48
  10  -4  -7  333.02   22.32
 -10  -4   7  312.45   29.88
 -10   4   7  293.58   27.00
  10   4  -7  297.26   22.68
   9  -4  -7  319.94   21.90
  -9  -4   7  301.98   28.68
   9   4  -7  305.87   22.32
  -9   4   7  311.58   26.59
   8  -4  -7   39.33    5.98
  -8  -4   7   42.60   10.06
  -8   4   7   43.02    8.90
   8   4  -7   45.25    6.61
   7  -4  -7   40.83    5.69
  -7  -4   7   41.95    9.51
  -7   4   7   34.96    7.96
   7   4  -7   39.00    6.03
  -6  -4   7  578.60   31.00
   6  -4  -7  571.62   35.43
  -6  -4   7  522.37   41.57
  -6   4   7  551.02   40.82
   6   4  -7  564.97   35.80
  -5  -4   7  103.93    7.69
  -5  -4   7   92.92   13.67
   5  -4  -7  104.16    8.98
   5  -4  -7  105.16    7.38
  -5   4   7  110.92   13.21
   5   4  -7  110.20    9.64
  -4  -4   7  330.56   26.53
   4  -4  -7  320.42   18.80
   4  -4  -7  343.35   21.55
  -4  -4   7  332.95   19.09
  -4   4   7  345.12   26.83
   4   4  -7  327.75   21.98
  -3  -4   7 1560.21   84.77
   3  -4  -7 1542.32   84.58
   3  -4  -7 1660.79   95.32
  -3  -4   7 1491.23  107.33
  -3   4   7 1615.58  108.24
   3   4  -7 1641.40   95.88
   2  -4  -7  255.21   16.27
  -2  -4   7  265.05   24.19
  -2  -4   7  246.48   14.94
   2  -4  -7  243.48   14.70
   2   4  -7  259.32   17.20
  -2   4   7  247.72   25.43
  -2   4   7  249.80   14.98
  -1  -4   7  166.55   11.24
  -1  -4   7  244.24   24.19
   1  -4  -7  165.50   11.06
   1  -4  -7  183.61   11.72
  -1   4   7  148.01   22.65
   1   4  -7  188.83   13.24
  -1   4   7  179.42   11.08
   0  -4   7  720.64   39.63
   0  -4  -7  709.64   39.56
   0   4   7  725.30   41.29
   0   4   7  732.83   55.40
   0   4  -7  685.80   40.96
   0   4  -7  790.55   45.39
  -1  -4  -7  327.20   18.88
   1  -4   7  331.70   18.89
   1  -4   7  295.24   28.26
   1   4   7  333.59   31.39
  -1   4  -7  324.13   21.95
   1   4   7  335.47   19.58
   2  -4   7  130.57   16.01
   2  -4   7  106.87    8.64
   2  -4   7  137.74   12.27
   2  -4   7  117.48    8.45
  -2  -4  -7  137.38    8.81
   2   4   7  101.53   16.37
   2   4   7  124.26    8.99
  -3  -4  -7    6.94    2.28
   3  -4   7    6.35    5.66
   3  -4   7   -0.51    2.60
   3  -4   7   -1.32    2.22
   3  -4   7   -3.51    6.03
   3   4   7   -4.00    9.08
   3   4   7    1.43    2.74
   4  -4   7  641.66   37.93
   4  -4   7  663.48   43.43
  -4  -4  -7  678.05   36.10
  -4   4  -7  610.38   46.49
   4   4   7  672.90   38.36
   5  -4   7  101.95    8.82
   5   4   7  113.76    9.58
  -5   4  -7  113.71   12.40
   6  -4   7    7.69    3.13
  -6  -4  -7    3.23    9.29
   6   4   7    8.11    3.61
  -6   4  -7    5.50    4.86
   7  -4   7   25.65    4.68
  -7  -4  -7   21.36   11.41
   7   4   7   35.07    5.29
  -7   4  -7   28.45    7.18
  10  -5  -7    0.86    4.06
 -10  -5   7   -4.79    7.86
 -10   5   7   -2.61    6.26
  10   5  -7   -1.78    4.52
   9  -5  -7   44.61    6.49
  -9  -5   7   35.41   10.61
   9   5  -7   47.39    7.30
  -9   5   7   44.48    9.12
   8  -5  -7   24.09    5.26
  -8  -5   7   26.49    8.93
  -8   5   7   26.18    7.44
   8   5  -7   24.56    5.61
  -7  -5   7  917.67   49.21
   7  -5  -7  893.39   55.71
  -7  -5   7  863.62   64.16
   7   5  -7  892.37   56.29
  -7   5   7  926.73   63.14
  -6  -5   7  274.79   16.17
   6  -5  -7  273.05   18.65
  -6  -5   7  263.02   23.98
  -6   5   7  271.88   22.96
   6   5  -7  273.28   19.35
   5  -5  -7  298.10   17.26
  -5  -5   7  284.54   24.86
  -5  -5   7  307.01   17.59
   5  -5  -7  299.29   19.95
  -5   5   7  292.61   24.47
   5   5  -7  314.27   20.72
  -4  -5   7  775.99   57.80
   4  -5  -7  843.64   50.63
  -4  -5   7  831.96   45.05
   4  -5  -7  823.37   44.80
  -4   5   7  854.38   58.43
   4   5  -7  832.71   51.31
   3  -5  -7 1827.05  107.32
  -3  -5   7 1811.11  120.71
   3  -5  -7 1730.98   95.34
  -3  -5   7 1739.09   95.54
  -3   5   7 1772.91  121.50
   3   5  -7 1854.41  108.18
   2  -5  -7  274.36   16.70
   2  -5  -7  282.13   18.34
  -2  -5   7  277.09   16.93
  -2   5   7  299.09   27.72
   2   5  -7  312.62   19.83
  -2   5   7  295.81   17.36
   1  -5  -7  681.36   38.67
  -1  -5   7  686.01   38.77
  -1   5   7  712.21   40.41
   1   5  -7  758.13   44.56
  -1   5   7  711.13   54.20
   0  -5   7  162.27   11.06
   0  -5  -7  175.48   11.12
   0  -5   7  193.58   21.12
   0   5   7  170.22   21.98
   0   5   7  182.02   11.17
   0   5  -7  157.31   10.50
   0   5  -7  185.03   14.00
   1  -5   7 1737.31   93.05
   1  -5   7 1716.24  118.12
  -1  -5  -7 1765.49   93.09
  -1   5  -7 1634.92  105.74
  -1   5  -7 1741.79   97.51
   1   5   7 1737.19   97.81
   1   5   7 1869.47  121.08
  -2  -5  -7  746.27   40.48
   2  -5   7  737.28   47.66
   2  -5   7  755.00   52.55
   2  -5   7  729.89   40.35
   2   5   7  717.95   42.47
  -2   5  -7  728.05   42.09
   2   5   7  758.50   56.44
   3  -5   7  237.49   14.78
  -3  -5  -7  266.04   15.01
   3  -5   7  218.84   19.87
   3  -5   7  288.25   22.19
   3   5   7  233.46   15.78
   3   5   7  205.91   26.68
   4  -5   7  454.83   32.65
  -4  -5  -7  526.84   26.39
   4  -5   7  455.96   27.43
  -4   5  -7  434.16   33.67
   4   5   7  481.96   27.99
   4   5   7  369.19   40.07
   5  -5   7  677.06   39.47
   5  -5   7  695.60   45.51
  -5   5  -7  641.14   47.92
   5   5   7  693.36   39.97
  -6  -5  -7   16.42   10.39
   6  -5   7   23.83    4.29
   6   5   7   30.48    4.87
   7  -5   7   71.07    8.11
   7   5   7   83.06    8.81
  10  -6  -7  301.51   21.94
 -10  -6   7  285.03   29.54
 -10   6   7  322.95   26.58
  10   6  -7  309.36   23.08
  -9  -6   7   38.86   10.97
   9  -6  -7   48.07    6.82
  -9   6   7   43.39    9.06
   9   6  -7   57.50    7.99
   8  -6  -7   91.25    9.52
  -8  -6   7   94.34   13.76
   8   6  -7   78.48   10.51
  -8   6   7   96.51   13.52
  -7  -6   7  246.09   15.58
  -7  -6   7  238.83   23.93
   7  -6  -7  262.20   18.28
  -7   6   7  265.02   22.52
   7   6  -7  275.95   19.44
  -6  -6   7 1642.28   87.63
  -6  -6   7 1554.89  111.10
   6  -6  -7 1640.16   98.93
   6   6  -7 1695.33   99.76
  -6   6   7 1635.14  110.53
   5  -6  -7   83.83    8.25
   5  -6  -7   86.39    6.91
  -5  -6   7   86.74    7.28
  -5  -6   7   97.66   13.17
  -5   6   7   81.38   10.93
   5   6  -7   89.86    9.52
   4  -6  -7   68.06    6.05
  -4  -6   7   61.83    6.43
  -4  -6   7   67.96    9.59
   4  -6  -7   64.18    6.87
   4   6  -7   69.50    8.28
  -4   6   7   84.35   10.86
   3  -6  -7   90.02    7.22
  -3  -6   7  110.49   13.53
  -3  -6   7   82.55    7.52
   3  -6  -7   93.49    7.78
  -3   6   7   89.68    7.96
   3   6  -7   97.54    9.58
  -3   6   7  107.50   13.53
  -2  -6   7  286.05   17.18
   2  -6  -7  279.22   16.87
   2  -6  -7  286.60   18.37
  -2   6   7  300.39   17.80
   2   6  -7  300.95   20.33
  -2   6   7  273.15   27.39
  -1  -6   7   88.12   12.89
   1  -6  -7   52.80    5.63
  -1  -6   7   42.91    4.84
   1   6  -7   44.86    6.86
  -1   6   7   50.71   12.28
  -1   6   7   53.60    5.53
   0  -6   7   10.95    3.32
   0  -6  -7   11.69    3.05
   0  -6   7    7.63    7.56
   0   6  -7    8.29    4.88
   0   6   7   14.34    2.96
   0   6   7   10.26    8.56
   0   6  -7   15.88    2.24
   1  -6   7  133.06   14.72
  -1  -6  -7  122.87    9.18
   1  -6   7  119.81    9.15
   1   6   7  125.96    9.33
  -1   6  -7  124.89    8.36
   1   6   7  163.16   20.37
  -1   6  -7  123.78   12.68
   2  -6   7  639.40   42.92
   2  -6   7  650.58   35.82
  -2  -6  -7  633.20   35.94
   2  -6   7  661.56   46.22
   2   6   7  632.54   37.74
   2   6   7  722.61   50.80
  -2   6  -7  629.16   37.24
   3  -6   7   38.26    8.21
   3  -6   7   39.51    4.52
  -3  -6  -7   35.05    4.62
  -3   6  -7   44.14    4.63
   3   6   7   36.63   11.51
   3   6   7   37.35    4.96
  -4  -6  -7  731.92   39.44
   4  -6   7  719.59   47.29
  -4   6  -7  744.31   41.34
   4   6   7  690.25   41.64
   4   6   7  642.48   56.03
   5  -6   7  332.09   23.51
  -5  -6  -7  290.58   17.59
  -5  -6  -7  207.04   26.95
   5   6   7  266.57   18.23
   6  -6   7   14.52    7.51
  -6  -6  -7    8.11    9.12
   6   6   7    9.93    3.95
  -7  -6  -7   26.31   12.02
   7   6   7   52.77    6.43
  -9  -7   7  102.88   15.98
   9  -7  -7  126.09   11.55
  -9   7   7  126.83   15.26
   9   7  -7  124.23   13.08
   8  -7  -7  355.91   24.06
  -8  -7   7  354.32   30.60
   8   7  -7  363.01   25.40
  -8   7   7  337.22   28.25
  -7  -7   7  449.07   35.29
  -7  -7   7  429.50   25.31
   7  -7  -7  438.42   28.88
   7   7  -7  459.61   30.24
  -7   7   7  438.23   33.70
  -6  -7   7   28.55    8.08
  -6  -7   7   22.72    3.91
   6  -7  -7   26.06    4.78
   6   7  -7   25.92    5.67
  -6   7   7   20.52    7.28
   5  -7  -7   69.48    7.30
  -5  -7   7   64.20    9.80
  -5  -7   7   65.73    6.70
   5  -7  -7   60.18    6.22
  -5   7   7   47.90    9.06
   5   7  -7   74.09    9.05
  -4  -7   7    1.08    5.81
  -4  -7   7    3.26    2.83
   4  -7  -7    1.72    2.91
   4  -7  -7   -2.85    2.43
  -4   7   7    2.03    6.63
   4   7  -7    1.93    4.09
   3  -7  -7 1412.47   83.07
  -3  -7   7 1354.55   74.30
   3  -7  -7 1367.95   74.04
  -3   7   7 1420.72   95.57
  -3   7   7 1296.22   78.34
   3   7  -7 1428.94   84.68
  -2  -7   7  747.09   42.96
   2  -7  -7  788.95   42.81
   2   7  -7  825.71   49.69
  -2   7   7  803.62   45.28
  -2   7   7  741.64   57.85
  -1  -7   7   42.76   10.34
   1  -7  -7   10.42    3.23
  -1  -7   7   11.70    3.27
  -1   7   7   -2.12    8.51
   1   7  -7   15.13    5.43
  -1   7   7   15.51    3.41
   0  -7   7  716.96   39.71
   0  -7  -7  704.63   39.64
   0   7   7  739.86   41.64
   0   7   7  744.42   54.44
   0   7  -7  697.79   46.27
  -1  -7  -7 1610.71   86.74
   1  -7   7 1623.25   86.68
  -1   7  -7 1616.35   90.84
   1   7   7 1843.53  112.43
  -1   7  -7 1407.30   98.84
   1   7   7 1617.20   91.22
   2  -7   7    3.19    6.18
   2  -7   7    2.79    3.02
  -2  -7  -7    7.77    3.38
   2   7   7    6.04    8.31
   2   7   7    4.17    3.04
  -2   7  -7    8.47    2.18
  -3  -7  -7  163.78   11.85
   3  -7   7  178.93   11.57
   3  -7   7  160.02   16.92
   3   7   7  201.55   23.65
   3   7   7  170.42   12.40
  -3   7  -7  162.59   11.27
   4  -7   7   14.47    7.44
  -4  -7  -7   13.83    3.78
   4   7   7   13.17   10.84
   4   7   7   10.13    3.86
  -4   7  -7    7.93    2.86
  -5  -7  -7  583.65   51.75
  -5  -7  -7  689.51   38.21
   5  -7   7  765.75   46.21
   5   7   7  623.78   40.16
  -5   7  -7  721.07   40.07
  -6  -7  -7  103.31   17.49
   6  -7   7  175.24   16.82
  -6   7  -7  149.02   11.72
   6   7   7  131.64   11.70
  -7  -7  -7   12.52   10.26
   7   7   7   32.94    5.55
   9  -8  -7   21.24    5.29
  -9  -8   7   11.62    8.58
   9   8  -7   22.48    6.26
  -9   8   7   11.48    6.95
   8  -8  -7   41.66    6.11
  -8  -8   7   31.85    9.50
   8   8  -7   38.36    7.30
  -8   8   7   41.92    8.16
  -7  -8   7   12.84    3.69
   7  -8  -7   17.26    4.55
  -7  -8   7   10.97    7.71
   7   8  -7   16.65    5.87
  -7   8   7   15.02    6.46
  -6  -8   7  315.70   19.62
   6  -8  -7  312.51   21.85
  -6  -8   7  355.42   27.45
  -6   8   7  319.03   26.34
   6   8  -7  341.78   23.72
  -5  -8   7  134.56   14.96
  -5  -8   7  119.14    9.51
   5  -8  -7  117.12    9.00
   5  -8  -7  119.96   10.16
   5   8  -7  124.03   12.37
  -5   8   7  118.13   15.23
   4  -8  -7   61.36    6.91
  -4  -8   7   85.84   11.94
   4  -8  -7   59.77    6.42
  -4  -8   7   58.38    7.08
  -4   8   7   55.66   10.38
   4   8  -7   76.57    9.99
   3  -8  -7  225.31   14.64
  -3  -8   7  211.95   14.04
   3  -8  -7  201.08   13.57
   3   8  -7  220.47   17.26
  -3   8   7  218.17   15.26
  -3   8   7  227.37   22.98
  -2  -8   7 2351.80  123.73
   2  -8  -7 2368.09  123.50
  -2   8   7 2385.13  130.44
   2   8  -7 2267.29  140.54
  -2   8   7 2188.17  156.91
  -1  -8   7  139.89   10.41
   1  -8  -7  135.89   10.06
   1   8  -7  138.99   14.16
  -1   8   7  147.73   10.85
  -1   8   7  135.74   19.82
   0  -8   7  593.80   32.06
   0  -8  -7  561.47   31.90
   0   8   7  586.67   44.51
   0   8   7  592.66   33.69
   0   8  -7  504.06   37.70
  -1  -8  -7  236.49   15.04
   1  -8   7  228.33   14.96
   1   8   7  251.16   15.74
  -1   8  -7  186.18   18.81
  -1   8  -7  238.69   14.78
   1   8   7  280.55   24.86
  -2  -8  -7    8.69    3.72
   2  -8   7   11.48    6.93
   2  -8   7    6.26    3.36
   2   8   7    8.00    3.57
  -2   8  -7    9.78    2.43
   2   8   7    8.01    8.29
   3  -8   7  206.50   18.67
   3  -8   7  192.79   12.86
  -3  -8  -7  178.42   13.28
  -3   8  -7  197.42   12.85
   3   8   7  185.68   13.85
   3   8   7  238.24   24.44
   4  -8   7   24.42    7.86
  -4  -8  -7   23.20    4.61
  -4   8  -7   15.28    3.41
   4   8   7   15.88    4.34
   5  -8   7  184.64   17.26
  -5  -8  -7  146.17   20.94
  -5  -8  -7  166.26   12.18
  -5   8  -7  141.82   11.85
   5   8   7  152.38   12.44
   6  -8   7  325.76   24.04
  -6  -8  -7  246.75   28.36
  -6   8  -7  297.49   19.08
   6   8   7  254.60   18.93
  -9  -9   7  201.75   21.55
   9  -9  -7  157.82   14.38
  -9   9   7  179.66   18.25
   9   9  -7  172.54   16.70
   8  -9  -7    6.14    4.29
  -8  -9   7   11.14    7.86
   8   9  -7    3.37    5.28
  -8   9   7    0.97    5.91
  -7  -9   7  274.01   23.54
   7  -9  -7  238.37   17.85
  -7  -9   7  248.05   16.18
  -7   9   7  235.60   21.74
   7   9  -7  261.16   20.22
  -6  -9   7  337.42   20.50
   6  -9  -7  328.92   22.52
   6   9  -7  340.64   24.69
  -6   9   7  335.69   27.22
  -5  -9   7   15.67    4.03
   5  -9  -7   15.08    4.13
   5  -9  -7   10.02    3.52
   5   9  -7   25.00    6.54
  -5   9   7   13.27    7.45
  -4  -9   7  428.15   25.23
   4  -9  -7  412.29   24.66
   4  -9  -7  435.53   27.42
   4   9  -7  446.37   30.09
  -4   9   7  437.98   34.50
  -4   9   7  426.42   27.29
  -3  -9   7  760.22   40.97
   3  -9  -7  741.34   40.50
   3   9  -7  763.48   47.78
  -3   9   7  685.42   43.36
  -3   9   7  710.43   54.32
   2  -9  -7   12.52    3.65
  -2  -9   7    9.52    3.79
  -2   9   7   12.39    4.34
   2   9  -7   11.88    6.06
  -2   9   7    8.43    9.37
   1  -9  -7  171.07   12.15
  -1  -9   7  175.08   12.43
  -1   9   7  187.69   13.21
  -1   9   7  181.04   21.04
   1   9  -7  161.28   16.57
   0  -9   7   36.67    5.02
   0  -9  -7   44.01    5.19
   0   9   7   35.12   10.01
   0   9  -7   35.06    7.82
   0   9   7   39.95    5.49
  -1  -9  -7  731.94   42.11
   1  -9   7  752.42   42.08
   1   9   7  752.94   44.37
   1   9   7  854.47   56.31
  -1   9  -7  721.76   43.79
   2  -9   7  138.29   15.38
  -2  -9  -7  123.39   10.16
   2  -9   7  109.80    9.71
   2   9   7  150.85   18.64
  -2   9  -7  108.75    8.74
   2   9   7  115.23   10.24
   3  -9   7    9.14    6.87
  -3  -9  -7    1.31    3.78
   3  -9   7    2.71    3.40
   3   9   7    3.56    3.58
  -3   9  -7    0.32    2.27
   3   9   7    7.43    8.82
   4  -9   7   56.65    9.78
  -4  -9  -7   43.75    6.00
   4   9   7   43.65    6.29
  -4   9  -7   59.75    6.54
  -5  -9  -7  313.24   20.71
   5  -9   7  374.98   26.15
  -5  -9  -7  320.59   30.08
  -5   9  -7  324.94   20.92
   5   9   7  303.12   21.45
   6  -9   7  151.56   16.18
  -6  -9  -7  111.55   17.18
   6   9   7  126.95   11.84
  -6   9  -7  141.83   11.68
   8 -10  -7   19.83    5.21
  -8  10   7   17.33    6.90
   8  10  -7   17.89    6.73
  -7 -10   7  536.80   30.85
   7 -10  -7  527.77   34.16
   7  10  -7  534.43   36.51
  -7  10   7  514.23   39.18
   6 -10  -7  645.10   40.95
  -6 -10   7  678.06   37.16
   6  10  -7  642.93   43.35
  -6  10   7  631.47   47.15
   5 -10  -7  269.16   17.39
   5 -10  -7  284.49   19.24
  -5 -10   7  286.69   18.16
   5  10  -7  286.87   22.40
  -5  10   7  280.49   25.14
   4 -10  -7  310.46   19.22
  -4 -10   7  324.43   20.01
  -4  10   7  298.75   28.11
   4  10  -7  294.01   24.16
  -4  10   7  358.29   21.89
  -3 -10   7   23.87    4.91
   3 -10  -7   22.32    4.25
  -3  10   7   21.20    9.83
   3  10  -7   24.42    7.37
  -3  10   7   24.63    5.68
  -2 -10   7   16.62    4.49
   2 -10  -7    9.82    3.77
  -2  10   7   13.16    9.34
  -2  10   7   27.25    5.48
   2  10  -7    9.51    6.55
   1 -10  -7  443.30   26.20
  -1 -10   7  454.62   26.50
   1  10  -7  407.76   31.90
  -1  10   7  482.50   28.31
  -1  10   7  453.68   36.55
   0 -10   7   15.62    4.40
   0 -10  -7   12.04    4.09
   0  10   7   14.18    4.47
   0  10   7   17.27    8.22
   0  10  -7    3.95    6.44
  -1 -10  -7  867.44   48.92
   1 -10   7  875.07   48.84
   1  10   7  961.44   63.86
  -1  10  -7  865.13   51.15
  -1  10  -7  834.47   56.52
   1  10   7  898.86   51.70
   2 -10   7  603.65   38.31
   2 -10   7  524.55   31.12
  -2 -10  -7  511.40   31.41
  -2  10  -7  517.80   32.24
   2  10   7  533.10   33.07
   2  10   7  607.95   42.77
  -3 -10  -7  334.82   22.49
   3 -10   7  414.16   28.23
   3 -10   7  352.26   21.94
   3  10   7  424.05   32.82
   3  10   7  343.87   23.48
  -3  10  -7  363.05   22.68
  -4 -10  -7  325.24   22.53
   4 -10   7  421.21   28.08
  -4  10  -7  369.72   22.76
   4  10   7  345.74   23.54
  -5 -10  -7   10.66    4.86
   5 -10   7    4.93    6.59
  -5 -10  -7   -4.10    7.71
   5  10   7    8.27    4.45
  -5  10  -7    2.65    3.68
   6 -10   7   11.31    7.24
  -6 -10  -7    5.47    8.42
   6  10   7   10.10    4.69
   8 -11  -7  206.52   15.78
   8  11  -7  186.57   18.80
  -7 -11   7  175.46   13.68
   7 -11  -7  175.69   14.24
   7  11  -7  184.45   17.57
   6 -11  -7   33.26    5.60
  -6 -11   7   43.20    6.19
  -6  11   7   32.83    8.89
   6  11  -7   40.23    8.33
   5 -11  -7  820.88   51.02
  -5 -11   7  853.65   46.04
   5 -11  -7  822.03   45.23
  -5  11   7  808.84   58.59
   5  11  -7  749.85   53.23
  -4 -11   7   65.03    7.09
   4 -11  -7   54.81    6.43
  -4  11   7   51.16   11.72
   4  11  -7   54.04    9.86
  -4  11   7   63.28    8.19
  -3 -11   7   82.13    9.34
   3 -11  -7   71.25    8.29
   3  11  -7   60.46   10.45
  -3  11   7   80.20    8.97
  -3  11   7   77.77   13.60
  -2 -11   7   50.24    6.33
   2 -11  -7   42.14    5.75
  -2  11   7   51.45   11.22
  -2  11   7   45.13    7.22
   2  11  -7   41.35    8.86
  -1 -11   7    6.04    4.54
   1 -11  -7    3.43    4.21
  -1  11   7   12.93    8.21
  -1  11   7   10.61    4.92
   1  11  -7    4.36    6.65
   0 -11  -7   67.27    7.45
   0 -11   7   60.75    7.13
   0  11   7   74.58   11.55
   0  11   7  101.13   10.11
   0  11  -7   68.98   10.30
   1 -11   7   64.11    7.41
  -1 -11  -7   73.96    7.77
   1  11   7   87.71    9.97
  -1  11  -7   99.03   12.75
   1  11   7   94.15   12.69
   2 -11   7   11.82    4.32
   2 -11   7   16.04    7.38
  -2 -11  -7    8.93    4.66
  -2  11  -7   25.27    4.20
   2  11   7   19.19    5.24
   2  11   7   22.28    8.36
   3 -11   7  960.09   53.83
   3 -11   7 1118.70   63.46
  -3 -11  -7  902.33   54.37
  -3  11  -7  946.52   56.56
   3  11   7 1050.84   70.63
   3  11   7  906.50   57.21
  -4 -11  -7   20.26    8.54
  -4 -11  -7   17.88    5.58
   4 -11   7   32.86    8.04
   4  11   7   21.89    5.65
  -4  11  -7   29.38    4.87
   5 -11   7   78.86   10.94
  -5 -11  -7   67.27   12.41
  -5 -11  -7   62.89    8.25
  -5  11  -7   75.97    9.11
   5  11   7   67.06    8.41
   7 -12  -7   18.89    5.15
  -7 -12   7   21.27    5.63
   7  12  -7   23.38    7.87
  -6 -12   7   10.46    5.10
   6 -12  -7   11.01    4.49
   6  12  -7   13.52    7.27
  -5 -12   7  121.99   11.09
   5 -12  -7   95.88   10.02
   5  12  -7   91.16   12.90
   4 -12  -7  547.56   32.01
  -4 -12   7  535.08   32.70
  -4  12   7  575.51   34.81
  -3 -12   7  887.10   49.18
   3 -12  -7  884.17   48.49
  -3  12   7  756.56   62.61
  -3  12   7  936.50   52.16
   2 -12  -7   69.99    7.37
  -2 -12   7   75.77    8.09
  -2  12   7   76.57    9.07
  -2  12   7   70.02   12.23
   2  12  -7   43.04    9.84
  -1 -12   7  254.25   17.16
   1 -12  -7  250.43   16.75
  -1  12   7  256.62   23.51
   1  12  -7  192.58   20.54
  -1  12   7  245.93   18.41
   0 -12  -7  437.70   26.82
   0 -12   7  440.37   26.90
   0  12   7  431.26   28.85
   0  12   7  463.71   35.19
   0  12  -7  452.33   31.92
  -1 -12  -7    3.83    4.58
   1 -12   7   -3.71    3.80
   1  12   7   -0.11    6.30
   1  12   7    0.46    4.72
  -1  12  -7   15.22    6.31
   2 -12   7  156.95   16.16
  -2 -12  -7  129.14   12.40
   2 -12   7  130.72   11.62
  -2  12  -7  153.33   11.84
   2  12   7  140.81   17.65
   2  12   7  124.38   12.88
   3 -12   7  212.68   17.94
  -3 -12  -7  156.30   14.48
   3  12   7  187.14   20.92
  -3  12  -7  194.80   14.15
   3  12   7  160.30   14.89
  -4 -12  -7  148.97   14.37
   4 -12   7  191.85   17.41
  -4 -12  -7  168.19   19.52
   4  12   7  173.58   14.95
  -4  12  -7  173.19   13.67
  -5 -12  -7  435.64   28.45
   5 -12   7  510.80   32.88
  -5 -12  -7  449.64   36.66
   5  12   7  416.70   29.19
  -5  12  -7  436.45   28.43
  -7 -13   7   28.17    6.55
   7 -13  -7   26.26    5.67
   7  13  -7   22.19    8.49
  -6 -13   7   67.51    8.37
   6  13  -7   44.52   10.30
  -5 -13   7   62.29    8.01
   5  13  -7   36.46    9.72
  -4 -13   7   62.61    8.06
   4 -13  -7   50.25    6.96
  -4  13   7   66.93    8.57
   3 -13  -7    8.36    4.91
  -3 -13   7   17.87    5.54
  -3  13   7   22.18    6.24
   3  13  -7    0.45    7.19
   2 -13  -7  208.61   15.57
  -2 -13   7  210.34   16.14
  -2  13   7  224.60   17.47
  -1 -13   7 1643.18   85.80
   1 -13  -7 1609.19   85.46
  -1  13   7 1481.07   90.44
   1  13  -7 1514.87   97.74
   0 -13  -7  169.39   14.17
   0 -13   7  163.08   14.29
   0  13   7  168.09   15.51
   0  13   7  183.60   18.85
   0  13  -7  199.85   17.69
  -1 -13  -7    4.17    4.93
   1 -13   7    7.24    4.77
   1  13   7    6.72    6.26
  -1  13  -7   15.49    6.38
   1  13   7    3.96    5.34
  -2 -13  -7   -3.38    4.63
   2 -13   7   -4.80    4.20
   2  13   7   -0.87    4.80
   2  13   7    5.89    6.94
  -2  13  -7   13.79    4.80
  -3 -13  -7  116.56   12.99
   3 -13   7  154.23   15.45
   3  13   7  107.15   13.26
  -3  13  -7  147.88   12.43
  -4 -13  -7    0.43    6.96
  -4 -13  -7   -0.56    5.43
   4 -13   7   -1.60    5.95
  -4  13  -7    2.80    4.30
   4  13   7   -0.51    5.01
  -6 -14   7   72.68    8.99
   6  14  -7   48.12   11.03
  -5 -14   7   -2.31    5.40
   5  14  -7  -15.15    6.52
  -5  14   7    6.78    5.12
   4 -14  -7  249.01   18.65
  -4 -14   7  254.21   19.45
  -4  14   7  304.69   20.31
   3 -14  -7   55.39    7.71
  -3 -14   7   59.68    8.27
  -3  14   7   69.49    8.95
   2 -14  -7  109.58   11.91
  -2 -14   7  127.32   12.48
   2  14  -7   91.93   13.40
  -2  14   7  134.35   13.31
   1 -14  -7   21.92    6.14
  -1 -14   7   20.05    5.87
   1  14  -7   22.20    7.87
  -1  14   7   18.51    6.30
   0 -14  -7  624.33   37.18
   0 -14   7  601.45   36.97
   0  14  -7  716.66   43.04
   0  14   7  575.72   39.40
  -1 -14  -7  259.16   18.67
   1 -14   7  228.68   17.79
  -1  14  -7  291.07   21.12
   1  14   7  227.71   19.37
   2 -14   7    2.83    4.90
  -2 -14  -7    7.62    5.80
   2  14   7    8.87    5.91
   3 -14   7   88.09   10.93
  -3 -14  -7   61.28    8.79
  -3  14  -7   69.10    8.91
   3  14   7   56.77    9.16
  -5 -15   7  575.44   37.84
  -5  15   7  674.43   39.65
   4 -15  -7  423.13   28.91
  -4 -15   7  443.84   29.75
  -4  15   7  532.72   30.99
  -3 -15   7    0.49    5.53
   3 -15  -7    0.30    5.13
  -3  15   7   -1.79    5.30
   3  15  -7   -7.71    6.70
   2 -15  -7   50.24    7.93
  -2 -15   7   51.40    8.21
   2  15  -7   51.50   10.13
  -2  15   7   66.82    9.10
   1 -15  -7  381.20   24.79
  -1 -15   7  357.56   24.60
  -1  15   7  359.10   26.18
   1  15  -7  401.56   28.89
   0 -15  -7    6.13    5.81
   0 -15   7    9.44    5.58
   0  15  -7   16.81    6.97
   0  15   7   16.64    6.66
   1 -15   7    4.26    5.20
  -1 -15  -7   -6.91    5.59
  -1  15  -7   13.37    6.34
   1  15   7    4.14    5.72
  -2 -15  -7  399.81   26.43
   2 -15   7  385.97   25.23
   2  15   7  397.07   27.78
   4 -16  -7  509.16   32.74
  -4 -16   7  468.73   33.13
  -4  16   7  610.42   34.75
  -3 -16   7   64.53    9.43
   3 -16  -7   69.69    9.00
  -3  16   7   73.30    9.68
   3  16  -7   52.41   11.08
   2 -16  -7   -1.11    5.76
  -2 -16   7    7.95    6.12
  -2  16   7    8.84    5.97
   2  16  -7   -1.07    6.75
   1 -16  -7   -0.51    5.91
  -1 -16   7    1.75    5.70
   1  16  -7   -3.25    6.20
  -1  16   7   -1.31    6.01
   0 -16  -7    4.04    5.84
   0 -16   7    3.72    5.55
   0  16   7    2.91    6.07
   0  16  -7   15.75    6.70
  -1 -16  -7   -1.09    6.06
   1 -16   7   -4.96    5.02
   1  16   7   -4.39    5.52
  -1  16  -7    6.07    5.85
  10   0  -8  107.52   11.19
 -10   0   8  104.06   14.80
   9   0  -8    3.25    4.05
  -9   0   8    4.72    7.21
  -8   0   8  849.98   60.67
   8   0  -8  827.67   52.51
   7   0  -8   -2.05    3.45
  -7   0   8    1.39    6.85
  -6   0   8   61.30   10.02
   6   0  -8   43.68    5.81
   5   0  -8   -2.62    2.99
  -5   0   8   -2.10    6.27
  -4   0   8 5201.71  348.63
   4   0  -8 5336.78  314.12
   3   0  -8    0.62    2.64
  -3   0   8    4.97    8.08
  -2   0   8 1448.32  102.42
   2   0  -8 1457.87   87.51
  -1   0   8   16.35   11.67
   0   0   8  901.05   71.75
   0   0  -8  970.45   57.84
   0   0  -8  979.99   51.93
  -1   0  -8   -2.08    2.44
  -1   0  -8    1.25    1.47
   1   0   8    0.06    2.04
   1   0   8    3.09   10.42
  -2   0  -8   52.26    5.11
   2   0   8   50.04    5.40
   2   0   8   34.72   12.32
  -3   0  -8    3.66    2.20
   3   0   8    1.55    9.85
   3   0   8    0.82    2.72
   4   0   8 1950.17  108.82
   4   0   8 1732.45  134.34
  -4   0  -8 2074.75  103.19
   5   0   8    1.16    3.05
  -5   0  -8   -5.91    7.47
  -6   0  -8   19.23    9.66
   6   0   8   32.97    4.94
  -7   0  -8   -5.83    8.12
   7   0   8   -2.97    3.25
  10  -1  -8    9.18    4.62
 -10  -1   8    5.24    7.75
  10   1  -8    5.83    4.52
 -10   1   8   13.92    8.07
  -9  -1   8   30.69    9.54
   9  -1  -8   31.11    5.76
  -9   1   8   31.27    9.12
   9   1  -8   32.35    6.02
   8  -1  -8   12.10    4.41
  -8  -1   8    5.53    7.40
  -8   1   8   15.04    7.57
   8   1  -8   11.07    4.50
   7  -1  -8  664.27   41.72
  -7  -1   8  654.39   48.83
  -7   1   8  667.62   48.58
   7   1  -8  652.47   41.76
  -6  -1   8  308.63   27.12
   6  -1  -8  306.86   21.72
   6  -1  -8  323.48   18.61
  -6  -1   8  343.44   18.83
   6   1  -8  326.49   21.94
  -6   1   8  334.56   27.22
   5  -1  -8  372.45   21.07
  -5  -1   8  386.39   21.20
  -5  -1   8  373.51   29.92
   5  -1  -8  361.60   24.18
  -5   1   8  368.03   29.54
   5   1  -8  363.63   24.30
  -4  -1   8  211.53   13.24
   4  -1  -8  215.75   15.13
  -4  -1   8  225.77   21.07
   4  -1  -8  219.11   13.21
   4   1  -8  206.59   15.16
  -4   1   8  234.84   21.43
  -3  -1   8  325.38   18.61
  -3  -1   8  295.67   28.14
   3  -1  -8  325.89   20.89
   3  -1  -8  317.00   18.56
  -3   1   8  332.36   28.94
   3   1  -8  326.81   21.02
  -2  -1   8  171.49   11.33
   2  -1  -8  184.90   12.35
  -2  -1   8  186.20   23.54
   2  -1  -8  178.08   11.36
   2   1  -8  177.25   12.54
  -2   1   8  183.82   24.17
  -1  -1   8  427.70   41.00
   1  -1  -8  444.32   25.30
  -1  -1   8  451.74   25.32
   1  -1  -8  463.55   27.91
  -1   1   8  453.88   41.06
   1   1  -8  450.52   28.12
   0  -1  -8  110.86    8.66
   0  -1   8  127.84   19.11
   0  -1  -8  120.47    8.37
   0   1  -8  121.94    8.66
   0   1   8  137.50   19.34
   1  -1   8    9.68    2.44
   1  -1   8   12.52   10.84
  -1  -1  -8   10.88    2.84
   1   1   8    5.32    2.33
  -1   1  -8   11.87    2.37
   1   1   8   11.78   10.95
   2  -1   8  288.68   18.07
   2  -1   8  267.72   29.88
  -2  -1  -8  332.32   17.57
  -2   1  -8  299.28   17.43
   2   1   8  303.72   18.23
  -2   1  -8  289.30   19.49
   3  -1   8 1461.47   85.04
   3  -1   8 1368.08  105.79
  -3  -1  -8 1560.17   80.87
  -3   1  -8 1606.87   80.92
   3   1   8 1516.99   85.18
   4  -1   8   41.49    4.99
   4  -1   8   32.75   11.66
  -4  -1  -8   44.85    5.00
  -4   1  -8   38.21    4.06
   4   1   8   39.67    4.92
   4   1   8   13.50   12.00
   5  -1   8   11.61    3.36
  -5  -1  -8    3.80    8.79
  -5   1  -8   -6.78    5.69
   5   1   8   16.82    3.85
   6  -1   8  160.68   11.84
  -6   1  -8  116.03   17.24
   6   1   8  171.48   12.11
   7  -1   8  361.69   22.54
   7   1   8  359.20   22.69
  -7   1  -8  320.16   31.35
 -10  -2   8    3.34    8.14
  10  -2  -8    7.34    4.41
  10   2  -8    3.62    4.39
 -10   2   8    5.69    7.44
  -9  -2   8   33.13    9.71
   9  -2  -8   41.12    6.36
  -9   2   8   50.24    9.81
   9   2  -8   38.69    6.35
  -8  -2   8 1547.27  103.71
   8  -2  -8 1479.96   91.33
  -8   2   8 1490.93  102.81
   8   2  -8 1468.95   91.50
   7  -2  -8  286.59   19.72
  -7  -2   8  293.95   25.73
  -7   2   8  287.85   24.88
   7   2  -8  268.40   19.81
  -6  -2   8  340.93   27.96
   6  -2  -8  324.14   18.87
  -6  -2   8  340.19   19.10
   6  -2  -8  328.32   22.11
  -6   2   8  326.43   27.26
   6   2  -8  319.83   22.31
  -5  -2   8   16.93    3.04
   5  -2  -8   11.97    3.73
  -5  -2   8   15.28    7.10
   5  -2  -8   10.50    2.81
   5   2  -8    9.79    3.64
  -5   2   8   17.05    7.12
  -4  -2   8 1407.23   75.33
   4  -2  -8 1417.28   84.94
   4  -2  -8 1397.20   75.22
  -4  -2   8 1376.28   96.29
   4   2  -8 1389.76   85.11
  -4   2   8 1441.70   96.64
   3  -2  -8    3.38    2.48
   3  -2  -8    5.12    2.91
  -3  -2   8    3.52    2.52
  -3  -2   8    0.70    7.59
   3   2  -8   10.53    3.22
  -3   2   8    2.33    7.59
  -2  -2   8   14.06    3.06
  -2  -2   8   23.07   10.99
   2  -2  -8   19.27    3.20
   2  -2  -8   30.72    3.68
   2   2  -8   23.96    3.93
  -2   2   8   20.02   10.89
   1  -2  -8  212.58   13.40
   1  -2  -8  225.47   14.28
  -1  -2   8  211.24   13.42
  -1  -2   8  211.23   27.77
  -1   2   8  212.91   27.84
   1   2  -8  229.63   14.88
   0  -2   8 3811.56  207.38
   0  -2  -8 3814.67  207.36
   0  -2   8 4506.71  264.50
   0   2   8 3725.20  263.41
   0   2  -8 3762.15  233.42
   1  -2   8  535.52   49.29
  -1  -2  -8  639.21   34.62
   1  -2   8  638.85   34.59
   1   2   8  619.18   35.95
  -1   2  -8  670.02   38.85
   1   2   8  617.80   51.12
  -2  -2  -8  107.22    7.32
   2  -2   8   88.80    7.21
   2  -2   8   85.10   14.69
   2   2   8   92.25    7.48
  -2   2  -8   92.22    7.75
   3  -2   8   11.34    3.11
   3  -2   8   11.24    9.22
  -3  -2  -8   15.50    2.79
   3   2   8   14.30    3.39
   3   2   8   -6.01   10.17
  -3   2  -8   12.31    2.75
   4  -2   8  381.95   23.66
  -4  -2  -8  396.11   22.36
   4   2   8  383.18   23.87
  -4   2  -8  402.77   22.30
   5  -2   8    7.14    3.23
  -5  -2  -8    2.29    8.95
   5   2   8    7.14    3.42
  -5   2  -8    2.72    5.17
   6  -2   8   35.41    5.01
  -6  -2  -8   17.54   10.13
   6   2   8   35.77    5.13
  -6   2  -8   27.42    8.01
   7  -2   8   24.27    4.76
  -7  -2  -8    8.65    9.87
   7   2   8   29.57    5.00
  -7   2  -8   29.26    8.68
  10  -3  -8  142.92   13.08
 -10  -3   8  147.85   19.79
 -10   3   8  152.79   18.21
  10   3  -8  144.81   13.69
   9  -3  -8  318.44   22.27
  -9  -3   8  322.73   28.95
  -9   3   8  314.06   27.40
   9   3  -8  307.56   22.61
   8  -3  -8  149.79   12.77
  -8  -3   8  162.43   19.09
  -8   3   8  153.65   17.47
   8   3  -8  144.18   13.08
  -7  -3   8  293.57   26.61
   7  -3  -8  308.46   20.63
  -7   3   8  303.56   25.65
   7   3  -8  282.10   20.86
  -6  -3   8   26.71    8.51
   6  -3  -8   37.58    5.31
  -6  -3   8   33.47    4.07
   6  -3  -8   38.05    3.93
   6   3  -8   32.20    5.53
  -6   3   8   35.89    8.37
   5  -3  -8    6.47    2.58
  -5  -3   8    3.27    6.65
  -5  -3   8    4.99    2.76
   5  -3  -8    5.76    3.35
   5   3  -8    4.58    3.50
  -5   3   8    5.43    6.44
  -4  -3   8    5.10    2.71
   4  -3  -8    9.60    3.38
  -4  -3   8    7.04    6.69
   4  -3  -8    4.86    2.54
   4   3  -8   10.42    3.58
  -4   3   8    4.27    6.94
   3  -3  -8  131.49    9.93
  -3  -3   8  124.13    9.15
  -3  -3   8  136.83   17.64
   3  -3  -8  133.85    8.96
  -3   3   8  123.52   17.92
   3   3  -8  134.37   10.51
   2  -3  -8  267.35   17.34
   2  -3  -8  258.86   15.75
  -2  -3   8  268.61   15.92
  -2  -3   8  267.38   27.94
   2   3  -8  277.20   18.08
  -2   3   8  256.20   27.76
   1  -3  -8 2362.20  135.58
   1  -3  -8 2238.36  120.82
  -1  -3   8 2241.63  120.87
   1   3  -8 2254.41  136.22
  -1   3   8 2246.60  156.38
   0  -3  -8  136.48    9.72
   0  -3   8  177.30   23.40
   0  -3   8  135.24    9.78
   0   3  -8  157.94   10.72
   0   3   8  143.58   20.15
   0   3   8  133.45    9.51
  -1  -3  -8  113.51    8.39
   1  -3   8   86.62   15.26
   1  -3   8  109.07    8.33
   1   3   8   93.44   16.89
   1   3   8  115.13    8.17
  -1   3  -8  117.01    8.92
   2  -3   8   62.98   12.10
   2  -3   8   61.87    6.01
  -2  -3  -8   86.08    6.54
   2  -3   8   57.71    6.47
   2   3   8   67.79    6.55
  -2   3  -8   73.49    6.99
   2   3   8   47.09   13.87
  -3  -3  -8  196.13   11.96
   3  -3   8  187.07   12.40
   3  -3   8  189.13   21.90
   3   3   8  179.70   12.76
   4  -3   8   10.34    3.25
  -4  -3  -8   11.80    2.76
   4   3   8    8.80    3.46
   4   3   8   -5.41   10.82
  -5  -3  -8   -0.74    8.59
   5  -3   8   16.15    3.72
   5   3   8   21.89    4.23
  -5   3  -8   14.98    5.96
  -6  -3  -8    5.98    9.25
   6  -3   8   21.97    4.13
  -6   3  -8   14.11    6.34
   6   3   8   21.46    4.38
  10  -4  -8   15.87    5.08
 -10  -4   8   12.70    9.16
 -10   4   8   18.64    7.98
  10   4  -8   19.64    5.67
   9  -4  -8   -1.54    3.76
  -9  -4   8    2.55    7.48
   9   4  -8   -0.33    4.12
  -9   4   8   -1.39    6.37
   8  -4  -8  453.42   29.92
  -8  -4   8  438.04   36.55
   8   4  -8  447.80   30.38
  -8   4   8  471.42   35.50
  -7  -4   8  143.14   17.27
   7  -4  -8  118.94   10.82
  -7  -4   8  120.11    9.06
  -7   4   8  120.96   15.72
   7   4  -8  108.96   11.33
  -6  -4   8   36.26    4.28
   6  -4  -8   37.59    4.00
  -6  -4   8   25.27    8.41
   6  -4  -8   33.00    5.08
   6   4  -8   33.84    5.62
  -6   4   8   38.98    8.36
   5  -4  -8  183.24   13.48
  -5  -4   8  172.42   18.87
  -5  -4   8  185.82   11.89
   5  -4  -8  182.51   11.51
   5   4  -8  184.24   14.18
  -5   4   8  200.19   18.98
  -4  -4   8  643.93   49.60
  -4  -4   8  720.30   37.81
   4  -4  -8  695.58   42.41
   4  -4  -8  668.32   37.47
  -4   4   8  686.39   50.41
   4   4  -8  694.14   42.99
  -3  -4   8  737.12   55.56
   3  -4  -8  786.80   46.71
  -3  -4   8  749.32   41.75
   3  -4  -8  731.20   41.50
   3   4  -8  791.36   47.46
  -3   4   8  781.11   56.47
   2  -4  -8   63.09    6.01
   2  -4  -8   63.82    6.15
  -2  -4   8   64.33    6.41
  -2  -4   8   85.50   14.20
   2   4  -8   65.23    7.52
  -2   4   8   47.00   12.16
  -1  -4   8    9.16    3.00
   1  -4  -8    8.71    2.86
  -1  -4   8   17.32   11.26
   1   4  -8    8.43    3.75
  -1   4   8    4.86   10.19
   0  -4   8  956.14   61.35
   0  -4  -8  740.67   43.68
   0  -4   8  759.04   43.74
   0   4   8  831.45   61.50
   0   4  -8  822.43   49.76
   0   4   8  771.69   45.58
   1  -4   8   88.78   13.78
   1  -4   8   90.52    7.53
  -1  -4  -8   92.17    7.62
  -1   4  -8   85.33    8.12
   1   4   8   89.21   15.76
   1   4   8   90.17    7.31
   2  -4   8   42.67    5.04
   2  -4   8   59.96   10.71
   2  -4   8   38.15    4.81
  -2  -4  -8   52.87    5.98
  -2   4  -8   38.75    5.49
   2   4   8   46.78    4.93
   2   4   8   31.39   11.77
  -3  -4  -8  155.64    9.69
   3  -4   8  157.12   18.27
   3  -4   8  142.62    9.87
   3  -4   8  123.14    9.71
   3   4   8   91.50   17.90
   3   4   8  132.25   10.35
  -4  -4  -8  224.77   13.25
   4  -4   8  195.76   13.81
   4   4   8  210.95   14.39
   5  -4   8  336.45   20.19
  -5   4  -8  271.75   25.40
   5   4   8  348.57   20.74
   6  -4   8   71.21    7.67
   6   4   8   84.31    8.57
  -6   4  -8   66.80   10.14
  -9  -5   8   35.12   10.21
   9  -5  -8   28.52    5.54
   9   5  -8   17.79    5.88
  -9   5   8   31.58    8.28
   8  -5  -8  113.69   10.97
  -8  -5   8  112.38   15.23
  -8   5   8  120.52   15.63
   8   5  -8  123.71   12.00
  -7  -5   8   35.94    9.54
   7  -5  -8   42.03    5.95
  -7  -5   8   46.75    4.85
  -7   5   8   45.74    9.09
   7   5  -8   42.46    6.67
  -6  -5   8    7.38    7.29
   6  -5  -8    6.28    3.73
  -6  -5   8   11.19    3.14
   6  -5  -8   13.07    3.27
   6   5  -8    9.39    4.33
  -6   5   8   10.61    6.78
  -5  -5   8 1352.56   73.16
  -5  -5   8 1269.71   93.11
   5  -5  -8 1387.89   82.47
   5  -5  -8 1355.70   72.90
   5   5  -8 1410.99   83.25
  -5   5   8 1372.67   93.41
   4  -5  -8   46.03    5.46
  -4  -5   8   49.85    9.43
  -4  -5   8   45.77    4.92
   4  -5  -8   50.00    6.32
   4   5  -8   48.18    6.19
  -4   5   8   37.66    9.70
  -3  -5   8  105.61    8.44
   3  -5  -8  106.19    8.11
   3  -5  -8  113.40    8.83
  -3  -5   8  120.72   16.72
  -3   5   8  114.12   15.77
   3   5  -8  113.86   10.31
  -2  -5   8  239.98   23.47
  -2  -5   8  164.19   11.55
   2  -5  -8  172.91   11.38
  -2   5   8  166.90   22.62
   2   5  -8  180.25   13.77
  -1  -5   8   61.03   13.80
   1  -5  -8   32.48    4.04
  -1  -5   8   30.51    4.10
  -1   5   8   20.61   11.74
   1   5  -8   34.88    5.67
   0  -5   8  112.78   15.11
   0  -5   8   93.74    7.84
   0  -5  -8   84.93    7.74
   0   5   8   96.86   16.09
   0   5  -8  100.36   10.03
   0   5   8   93.47    7.34
   1  -5   8   18.68    3.60
  -1  -5  -8   24.38    3.93
   1  -5   8   26.93    8.41
   1   5   8   33.55   11.73
   1   5   8   21.18    3.50
  -1   5  -8   18.08    4.59
   2  -5   8   11.21    6.78
   2  -5   8   -0.04    3.12
  -2  -5  -8    1.73    3.05
  -2   5  -8    3.41    1.93
   2   5   8   17.66   10.57
  -2   5  -8    1.47    3.49
   2   5   8   11.11    3.27
  -3  -5  -8 1238.87   67.87
   3  -5   8 1301.00   78.63
   3  -5   8 1332.74   87.11
   3  -5   8 1275.90   67.79
   3   5   8 1203.41   71.44
   3   5   8 1172.22   90.84
   4  -5   8    5.38    2.92
   4  -5   8    7.80    6.37
   4   5   8    8.75    3.60
   4   5   8   -4.96   10.51
  -4   5  -8    2.67    4.36
   5  -5   8   89.72    8.32
   5   5   8  100.82    9.17
   6  -5   8   34.86    5.04
   6   5   8   41.96    5.65
  -9  -6   8   18.00    8.92
   9  -6  -8   24.23    5.43
  -9   6   8   17.32    7.60
   9   6  -8   17.71    5.84
  -8  -6   8    7.66    8.02
   8  -6  -8   12.91    4.53
  -8   6   8   15.40    7.08
   8   6  -8   19.59    5.82
  -7  -6   8   25.67    4.00
   7  -6  -8   20.43    4.87
  -7  -6   8   26.39    8.80
   7   6  -8   27.99    5.93
  -7   6   8   23.51    7.48
  -6  -6   8  578.51   32.80
  -6  -6   8  586.59   43.90
   6  -6  -8  597.45   37.21
  -6   6   8  579.99   43.36
   6   6  -8  593.09   38.19
   5  -6  -8  106.60    9.73
  -5  -6   8  121.02    8.77
  -5  -6   8  122.08   15.20
   5  -6  -8  110.20    8.35
  -5   6   8   90.20   13.12
   5   6  -8  117.06   11.21
   4  -6  -8  612.65   37.83
  -4  -6   8  658.14   44.97
  -4  -6   8  594.07   33.87
   4  -6  -8  573.99   33.56
  -4   6   8  598.01   45.80
   4   6  -8  624.75   39.13
  -3  -6   8  363.63   21.73
   3  -6  -8  382.51   23.84
   3  -6  -8  360.55   21.48
  -3   6   8  359.99   32.66
   3   6  -8  403.50   25.55
   2  -6  -8  317.98   18.98
  -2  -6   8  323.12   19.19
  -2   6   8  290.50   31.03
   2   6  -8  353.41   22.83
  -1  -6   8   -3.09    2.79
  -1  -6   8   14.77   10.00
   1  -6  -8   -2.61    2.70
   1   6  -8    1.14    4.43
  -1   6   8    9.85    2.99
  -1   6   8    4.14    9.91
   0  -6  -8    3.20    2.90
   0  -6   8    4.55    3.05
   0  -6   8    5.79    8.01
   0   6   8    0.19    9.19
   0   6  -8   11.78    5.31
   0   6   8    5.10    2.74
   1  -6   8   38.07    8.73
   1  -6   8   29.93    4.49
  -1  -6  -8   38.11    4.61
   1   6   8   40.02    4.69
  -1   6  -8   40.85    6.77
   1   6   8   50.01   12.31
  -2  -6  -8  810.71   44.47
   2  -6   8  813.35   44.35
   2   6   8  797.15   46.62
  -2   6  -8  845.82   46.33
  -2   6  -8  665.40   50.66
   2   6   8  954.17   62.56
  -3  -6  -8   43.36    5.17
   3  -6   8   31.08    7.93
   3  -6   8   35.36    4.69
   3   6   8   34.67    4.98
  -3   6  -8   38.78    4.86
   3   6   8   49.35   13.05
   4  -6   8  326.01   25.38
  -4  -6  -8  351.03   19.94
  -4   6  -8  333.29   20.54
   4   6   8  323.94   34.26
   4   6   8  313.15   20.95
  -5  -6  -8   51.42   12.98
   5  -6   8   95.56   12.93
   5   6   8   87.76    8.89
  -5   6  -8   85.83    8.25
   6   6   8  111.80   10.46
  -6   6  -8  114.50   10.87
   9  -7  -8  543.94   36.71
  -9  -7   8  581.13   44.85
  -9   7   8  549.46   42.46
   9   7  -8  594.12   38.48
  -8  -7   8   73.65   11.93
   8  -7  -8   45.74    6.70
   8   7  -8   55.94    8.23
  -8   7   8   49.58    9.64
  -7  -7   8   42.96    4.91
  -7  -7   8   43.65    9.72
   7  -7  -8   36.96    5.78
   7   7  -8   40.06    7.08
  -7   7   8   43.85    8.93
   6  -7  -8  154.25   12.56
  -6  -7   8  171.77   18.19
  -6  -7   8  155.22   11.22
  -6   7   8  170.00   17.72
   6   7  -8  156.00   14.24
  -5  -7   8  429.30   31.25
   5  -7  -8  405.83   25.36
   5  -7  -8  363.02   22.23
  -5  -7   8  382.61   22.69
   5   7  -8  375.85   26.66
  -5   7   8  381.49   31.60
  -4  -7   8  234.69   19.54
   4  -7  -8  181.95   13.38
   4  -7  -8  174.58   11.98
  -4  -7   8  180.45   12.42
  -4   7   8  185.91   21.10
   4   7  -8  184.95   15.46
   3  -7  -8   59.99    6.68
  -3  -7   8  102.50   12.68
  -3  -7   8   69.31    7.21
  -3   7   8   49.23   11.86
   3   7  -8   74.67    8.73
   2  -7  -8   42.34    4.79
  -2  -7   8   78.65   13.09
  -2  -7   8   38.88    5.03
   2   7  -8   42.06    6.98
  -2   7   8   39.05   11.89
  -1  -7   8  795.55   45.21
   1  -7  -8  803.12   45.07
  -1   7   8  841.46   61.86
   1   7  -8  827.19   52.39
  -1   7   8  848.20   47.26
   0  -7   8   -1.89    3.09
   0  -7  -8   -3.92    3.03
   0   7  -8    4.50    5.55
   0   7   8    3.43    9.02
   0   7   8   -2.08    2.65
  -1  -7  -8  102.54    8.87
   1  -7   8   88.80    8.75
   1   7   8  115.46    8.80
  -1   7  -8   95.03   12.38
   1   7   8  114.30   16.12
   2  -7   8  794.42   43.91
  -2  -7  -8  754.11   43.99
   2   7   8  945.79   61.39
   2   7   8  744.21   46.14
  -3  -7  -8   71.47    7.91
   3  -7   8   62.30    7.50
   3  -7   8   74.49   10.82
   3   7   8   71.66    7.90
  -3   7  -8   69.19    6.52
   3   7   8   70.82   14.69
   4  -7   8  228.57   20.40
  -4  -7  -8  252.44   15.39
   4   7   8  231.82   28.86
   4   7   8  219.13   16.01
  -4   7  -8  233.62   15.36
  -5  -7  -8   65.84   13.81
   5  -7   8  105.82   12.43
   5   7   8   83.57    9.34
  -5   7  -8  100.98    8.81
  -6  -7  -8   -7.02    8.21
  -6   7  -8   -1.84    3.95
   6   7   8    0.67    3.67
   9  -8  -8  228.10   17.56
  -9  -8   8  239.22   24.06
   9   8  -8  237.12   19.69
  -9   8   8  217.12   21.79
   8  -8  -8  319.19   21.81
  -8  -8   8  323.04   28.00
  -8   8   8  286.37   26.10
   8   8  -8  315.71   23.82
  -7  -8   8  301.89   25.35
   7  -8  -8  259.98   19.38
  -7  -8   8  273.31   17.30
   7   8  -8  293.79   21.58
  -7   8   8  269.52   24.12
  -6  -8   8  114.00    9.51
   6  -8  -8  113.71   10.29
  -6  -8   8  125.77   15.75
   6   8  -8  122.63   12.83
  -6   8   8  100.41   15.33
   5  -8  -8  534.94   34.56
  -5  -8   8  538.31   31.13
   5  -8  -8  525.34   30.67
  -5  -8   8  619.40   41.16
  -5   8   8  514.19   41.63
   5   8  -8  563.69   36.62
  -4  -8   8   61.96    7.03
   4  -8  -8   45.82    5.34
   4   8  -8   67.95    8.72
  -4   8   8   60.78   11.99
  -3  -8   8  416.34   25.33
   3  -8  -8  434.91   25.05
   3   8  -8  466.49   30.42
  -3   8   8  435.33   37.08
   2  -8  -8  793.69   44.15
  -2  -8   8  793.77   44.39
   2   8  -8  845.12   51.75
  -2   8   8  771.67   60.25
   1  -8  -8  652.68   37.39
  -1  -8   8  640.75   37.54
  -1   8   8  672.40   51.79
   1   8  -8  687.55   44.23
  -1   8   8  705.43   39.33
   0  -8   8  287.87   18.32
   0  -8  -8  301.03   18.27
   0   8  -8  293.21   22.96
   0   8   8  312.93   18.98
   0   8   8  288.43   29.10
  -1  -8  -8  279.74   17.35
   1  -8   8  264.86   17.29
   1   8   8  283.51   17.98
   1   8   8  335.77   28.59
  -1   8  -8  247.39   21.64
  -2  -8  -8  159.27   11.91
   2  -8   8  154.02   11.47
   2   8   8  155.14   12.11
   2   8   8  191.53   22.36
  -3  -8  -8  173.69   12.90
   3  -8   8  171.27   12.58
   3  -8   8  168.65   17.81
   3   8   8  210.95   24.52
   3   8   8  191.49   13.53
  -3   8  -8  184.24   12.38
   4  -8   8   43.47    8.85
  -4  -8  -8   39.65    5.48
  -4   8  -8   42.91    5.09
   4   8   8   32.87    5.59
   4   8   8   38.70   13.39
   5  -8   8   90.26   11.70
  -5  -8  -8   57.46   13.07
   5   8   8   70.99    8.80
  -5   8  -8   70.70    7.86
   8  -9  -8   15.66    4.77
  -8   9   8    9.23    6.94
   8   9  -8   10.91    6.41
   7  -9  -8   56.62    7.07
  -7  -9   8   66.23    6.68
  -7   9   8   60.94   10.19
   7   9  -8   52.14    8.94
  -6  -9   8  235.34   15.54
   6  -9  -8  236.63   16.89
  -6   9   8  243.75   22.59
   6   9  -8  228.05   19.44
   5  -9  -8  146.71   11.56
  -5  -9   8  144.34   11.12
   5  -9  -8  137.45   10.49
  -5   9   8  134.89   18.38
   5   9  -8  147.73   14.84
  -4  -9   8  127.83   10.23
   4  -9  -8  116.10    9.53
   4   9  -8  131.07   13.82
  -4   9   8  112.65   16.09
   3  -9  -8   87.33    8.11
  -3  -9   8   85.02    8.65
  -3   9   8   81.28   14.67
   3   9  -8   95.77   12.26
   2  -9  -8  458.20   25.92
  -2  -9   8  451.23   26.27
  -2   9   8  462.74   28.53
   2   9  -8  438.67   31.63
  -2   9   8  415.01   37.86
  -1  -9   8  781.17   43.44
   1  -9  -8  753.36   43.16
   1   9  -8  746.93   50.82
  -1   9   8  796.81   58.45
  -1   9   8  814.01   45.61
   0  -9  -8  413.19   24.31
   0  -9   8  432.22   24.51
   0   9   8  446.71   35.78
   0   9  -8  354.86   29.44
   0   9   8  416.84   25.52
  -1  -9  -8  269.94   17.55
   1  -9   8  290.58   17.67
   1   9   8  297.17   18.37
  -1   9  -8  235.19   21.80
  -2  -9  -8   -1.96    3.66
   2  -9   8    1.08    3.63
   2   9   8    2.28    3.76
   2   9   8    8.75    8.29
  -3  -9  -8   93.89    9.41
   3  -9   8  113.53   13.28
   3  -9   8   81.32    8.84
   3   9   8  105.71   15.58
  -3   9  -8  102.06    8.50
   3   9   8   91.30    9.68
  -4  -9  -8   66.00    7.22
   4  -9   8   87.20   11.48
  -4   9  -8   66.96    7.25
   4   9   8   65.12    7.51
  -5  -9  -8   55.53   12.67
  -5  -9  -8   68.88    8.16
   5  -9   8   78.09   11.25
   5   9   8   55.23    7.47
  -5   9  -8   78.63    8.11
   8 -10  -8   30.27    5.81
  -8  10   8   29.95    8.61
   8  10  -8   32.75    7.99
  -7 -10   8 1108.01   58.65
   7 -10  -8 1041.72   65.34
  -7  10   8 1038.44   74.12
   7  10  -8 1044.34   67.87
   6 -10  -8  297.91   19.42
  -6 -10   8  269.30   17.95
  -6  10   8  252.03   25.17
   6  10  -8  272.96   22.33
  -5 -10   8  652.76   36.76
   5 -10  -8  643.00   36.08
  -5  10   8  620.72   48.38
   5  10  -8  648.59   43.41
   4 -10  -8  524.04   29.44
  -4 -10   8  522.74   30.07
  -4  10   8  499.53   41.36
   4  10  -8  502.93   35.94
  -3 -10   8  410.01   24.06
   3 -10  -8  397.23   23.37
  -3  10   8  392.28   34.78
   3  10  -8  375.61   29.13
   2 -10  -8  115.67    9.74
  -2 -10   8  117.25   10.42
   2  10  -8  111.00   14.47
  -2  10   8  118.75   16.98
  -2  10   8  121.32   11.09
  -1 -10   8  888.73   48.32
   1 -10  -8  852.07   47.94
   1  10  -8  786.85   56.18
  -1  10   8  858.00   63.56
  -1  10   8  934.45   50.95
   0 -10  -8   69.17    8.05
   0 -10   8   50.80    6.56
   0  10  -8   58.89    9.83
   0  10   8   85.52   13.01
   0  10   8   61.11    7.11
  -1 -10  -8 1197.25   69.65
   1 -10   8 1264.80   69.72
   1  10   8 1443.36   90.41
   1  10   8 1236.47   73.45
   2 -10   8  339.38   21.57
  -2 -10  -8  348.48   21.95
   2  10   8  402.76   31.95
   2  10   8  349.11   22.97
   3 -10   8  281.90   22.55
   3 -10   8  241.10   16.87
  -3 -10  -8  236.81   17.23
   3  10   8  265.72   18.25
   3  10   8  293.70   27.14
   4 -10   8  426.80   27.90
  -4 -10  -8  328.31   22.15
   4  10   8  316.92   23.09
  -4  10  -8  356.76   22.37
  -5 -10  -8   12.21    5.01
  -5 -10  -8   13.33    8.62
   5 -10   8    7.35    7.10
  -5  10  -8   13.45    4.19
   5  10   8    5.16    4.54
  -7 -11   8  170.16   12.85
   7 -11  -8  144.11   12.85
  -7  11   8  144.23   18.81
   7  11  -8  165.12   17.15
  -6 -11   8    0.09    3.95
   6  11  -8    8.20    6.72
  -6  11   8    6.01    7.99
   5 -11  -8  525.95   30.30
  -5 -11   8  563.36   31.18
  -5  11   8  524.48   41.56
   5  11  -8  477.72   36.97
  -4 -11   8   -0.24    4.18
   4 -11  -8   -4.16    3.52
  -4  11   8   -1.66    8.93
   4  11  -8    5.53    7.02
  -3 -11   8  293.73   18.31
   3 -11  -8  280.83   17.48
   3  11  -8  237.72   22.80
  -3  11   8  252.61   27.34
  -2 -11   8    2.34    4.25
   2 -11  -8    0.26    3.73
  -2  11   8    9.02    8.86
  -2  11   8    0.91    4.53
   2  11  -8   -0.70    6.77
  -1 -11   8   11.45    4.90
   1 -11  -8    5.69    4.32
   1  11  -8    3.07    6.98
  -1  11   8   14.10    4.94
  -1  11   8   12.41    8.62
   0 -11   8   18.12    5.14
   0 -11  -8   31.79    5.30
   0  11   8   26.06    5.54
   0  11  -8   24.50    7.89
   0  11   8   34.21    9.38
  -1 -11  -8   37.06    5.87
   1 -11   8   38.85    5.64
   1  11   8   32.21    6.07
   1  11   8   46.14   10.17
  -1  11  -8   38.95    8.32
  -2 -11  -8  316.82   21.11
   2 -11   8  331.01   20.84
   2  11   8  373.80   30.22
   2  11   8  326.86   22.27
  -3 -11  -8  588.27   36.57
   3 -11   8  675.76   43.62
   3  11   8  588.50   38.44
   3  11   8  702.04   49.57
  -4 -11  -8  292.61   20.23
   4 -11   8  361.46   25.12
   4  11   8  271.97   20.93
  -4  11  -8  301.17   20.55
  -7 -12   8   15.94    5.17
   7  12  -8   16.00    7.77
  -6 -12   8   23.13    5.61
   6  12  -8   24.31    8.39
   5 -12  -8  521.84   29.90
  -5 -12   8  547.22   30.86
   5  12  -8  449.65   36.73
   4 -12  -8  415.53   24.60
  -4 -12   8  440.28   25.57
  -4  12   8  349.48   34.83
   3 -12  -8 1246.19   67.93
  -3 -12   8 1308.75   68.68
  -3  12   8 1154.62   87.40
  -2 -12   8   14.43    4.80
   2 -12  -8   16.69    4.82
  -2  12   8   23.65    6.25
   2  12  -8    8.80    7.74
  -2  12   8   12.94    8.89
   1 -12  -8  386.37   24.28
  -1 -12   8  404.06   24.85
  -1  12   8  388.54   33.30
  -1  12   8  407.83   26.28
   0 -12  -8  354.93   22.87
   0 -12   8  363.41   23.17
   0  12   8  400.72   31.28
   0  12  -8  330.14   27.69
   0  12   8  394.12   24.70
   1 -12   8   10.72    4.66
  -1 -12  -8    7.42    4.68
  -1  12  -8   10.53    6.62
   1  12   8    7.24    7.57
   1  12   8    6.57    4.93
   2 -12   8   19.07    5.23
  -2 -12  -8   25.28    5.87
   2  12   8   22.71    5.97
  -2  12  -8   27.66    7.25
  -3 -12  -8  372.03   25.53
   3 -12   8  457.31   30.94
   3  12   8  437.62   35.06
   3  12   8  384.93   26.79
  -4 -12  -8  236.91   23.21
  -4 -12  -8  207.74   17.00
   4 -12   8  275.94   21.04
   4  12   8  201.80   17.47
  -6 -13   8   -8.06    4.30
   6  13  -8    4.59    7.47
  -5 -13   8   42.91    6.92
   5 -13  -8   39.12    6.42
   5  13  -8   20.77    9.40
  -4 -13   8   11.60    5.51
   4 -13  -8    9.06    4.60
   4  13  -8    8.15    8.06
  -3 -13   8  215.38   16.17
   3 -13  -8  206.18   15.26
   2 -13  -8    2.25    4.30
  -2 -13   8    2.93    4.69
  -2  13   8    3.73    5.15
   2  13  -8   -7.15    6.86
   1 -13  -8  502.15   29.70
  -1 -13   8  511.25   30.17
  -1  13   8  503.35   32.03
   1  13  -8  419.48   35.28
  -1  13   8  536.09   39.26
   0 -13   8    3.75    4.81
   0 -13  -8    7.90    5.21
   0  13   8   10.35    5.36
   0  13   8   13.12    7.58
   0  13  -8   14.78    7.21
  -1 -13  -8  227.24   17.27
   1 -13   8  215.35   16.89
   1  13   8  270.55   23.45
   1  13   8  231.69   18.21
  -1  13  -8  252.93   20.58
  -2 -13  -8  196.03   15.67
   2 -13   8  187.34   14.97
   2  13   8  182.36   16.20
   2  13   8  209.26   21.39
  -2  13  -8  220.19   18.19
  -3 -13  -8    7.11    5.46
   3  13   8   -2.76    4.63
  -5 -14   8   43.37    7.45
   5  14  -8   21.29    9.74
  -4 -14   8  118.13   13.04
   4 -14  -8  135.76   12.12
   3 -14  -8   -2.56    4.52
  -3 -14   8   -5.49    4.75
   3  14  -8   -6.73    7.05
   2 -14  -8   64.66    7.98
  -2 -14   8   84.02    9.01
  -2  14   8   61.49    8.98
   2  14  -8   50.20   10.84
  -1 -14   8  113.86   11.98
   1 -14  -8  117.62   11.80
   1  14  -8  113.90   13.74
  -1  14   8  102.19   12.83
   0 -14  -8  743.21   43.05
   0 -14   8  734.82   43.14
   0  14   8  701.73   45.52
   0  14  -8  790.64   49.75
   1 -14   8  238.98   17.80
  -1 -14  -8  233.27   18.25
  -1  14  -8  280.84   21.34
   1  14   8  234.42   19.17
  -2 -14  -8    1.97    5.37
   2 -14   8    4.02    4.77
   2  14   8    6.38    7.96
  -2  14  -8    6.66    6.03
   2  14   8    2.50    5.02
   4 -15  -8   26.59    6.35
  -4 -15   8   10.37    6.23
   4  15  -8   -7.23    7.40
   3 -15  -8  246.03   18.41
  -3 -15   8  259.80   19.31
  -3  15   8  243.32   20.92
  -2 -15   8  230.40   18.64
   2 -15  -8  260.20   18.48
   2  15  -8  230.33   22.34
  -2  15   8  257.75   19.74
   1 -15  -8    6.99    5.37
  -1 -15   8    0.32    5.38
  -1  15   8    0.06    5.56
   1  15  -8    0.21    6.74
   0 -15  -8   53.13    8.26
   0 -15   8   53.14    8.06
   0  15   8   46.00    8.47
   0  15  -8   57.19    9.77
   1 -15   8  160.35   14.53
  -1 -15  -8  160.94   15.22
   1  15   8  157.55   15.78
  -1  15  -8  178.82   16.75
   9   0  -9    1.20    4.07
  -9   0   9   -3.22    6.82
   8   0  -9    4.52    4.09
  -8   0   9    4.27    7.38
   7   0  -9    0.97    3.77
  -7   0   9   -3.45    6.63
  -6   0   9  301.41   27.42
   6   0  -9  326.82   18.53
   6   0  -9  307.07   21.45
  -5   0   9    5.60    7.67
   5   0  -9   -1.23    3.32
  -4   0   9 1287.53   90.86
   4   0  -9 1305.43   78.84
   3   0  -9    3.43    3.10
  -3   0   9    6.29    9.77
   2   0  -9  169.01   12.21
  -2   0   9  174.36   22.96
   1   0  -9   -1.60    3.00
  -1   0   9    7.44   12.84
   1   0  -9    7.60    2.32
   0   0   9   -4.43   10.93
   0   0  -9    4.36    3.30
   0   0  -9    8.34    2.19
   1   0   9    2.56   11.39
  -1   0  -9   -0.37    2.96
  -2   0  -9  454.94   25.82
   3   0   9    0.87    2.81
  -3   0  -9    0.01    2.28
   3   0   9   -7.13   10.18
   4   0   9  669.75   38.67
   4   0   9  588.12   53.69
  -4   0  -9  688.87   36.57
  -5   0  -9   -2.20    7.76
   5   0   9    1.84    3.19
  -6   0  -9   71.33   14.11
   6   0   9  124.71    9.90
   9  -1  -9   52.37    7.29
  -9  -1   9   51.94   11.29
   9   1  -9   56.67    7.48
  -9   1   9   62.44   11.32
   8  -1  -9   21.38    5.10
  -8  -1   9   38.69    9.73
  -8   1   9   30.89    8.90
   8   1  -9   22.79    5.29
   7  -1  -9  119.06   11.06
  -7  -1   9  137.00   17.47
   7   1  -9  110.27   11.13
  -7   1   9  133.90   17.02
   6  -1  -9  504.28   33.58
   6  -1  -9  525.39   29.25
  -6  -1   9  505.67   40.34
  -6  -1   9  559.97   29.47
   6   1  -9  517.32   33.73
  -6   1   9  521.87   40.31
   5  -1  -9  502.41   27.95
  -5  -1   9  510.90   28.05
  -5  -1   9  488.59   38.77
   5  -1  -9  503.85   31.88
  -5   1   9  487.83   38.90
   5   1  -9  487.93   31.98
  -4  -1   9  188.78   12.05
  -4  -1   9  184.13   21.47
   4  -1  -9  191.36   12.00
   4  -1  -9  183.12   13.65
  -4   1   9  202.30   21.89
   4   1  -9  168.37   13.60
  -3  -1   9  383.97   35.76
  -3  -1   9  407.12   22.89
   3  -1  -9  392.21   22.86
   3  -1  -9  394.14   25.56
   3   1  -9  389.12   25.70
  -3   1   9  443.06   36.43
  -2  -1   9   41.66   14.04
   2  -1  -9   37.36    4.46
  -2  -1   9   35.62    4.29
   2   1  -9   48.87    5.86
  -2   1   9   35.26   13.74
   1  -1  -9  235.64   15.35
   1  -1  -9  259.32   16.34
  -1  -1   9  266.85   32.23
   1   1  -9  248.41   16.51
  -1   1   9  257.42   31.83
   0  -1   9    1.67   11.58
   0  -1  -9    3.93    3.04
   0   1   9    0.56   11.41
   0   1  -9    6.30    2.26
  -1  -1  -9   80.61    7.07
   1  -1   9   63.62   15.27
   1   1   9   47.95   14.96
  -1   1  -9   51.48    5.61
  -2  -1  -9  453.12   24.67
   2  -1   9  370.71   38.51
  -2   1  -9  437.12   24.61
  -3  -1  -9  524.86   28.57
   3  -1   9  466.62   43.18
  -3   1  -9  540.91   28.64
   3   1   9  478.31   29.97
   4  -1   9   16.74    3.77
  -4  -1  -9   21.24    3.34
   4  -1   9   17.96   11.17
   4   1   9   17.72   12.32
   4   1   9   16.14    3.88
   5  -1   9  117.21    9.90
   5   1   9  119.13   10.02
  -6  -1  -9   44.96   12.44
   6  -1   9   71.51    8.16
   6   1   9   90.81    8.54
  -6   1  -9   50.52   11.90
  -9  -2   9    3.81    7.82
   9  -2  -9    4.60    4.22
   9   2  -9    5.74    4.43
  -9   2   9    4.11    6.96
  -8  -2   9  435.15   35.95
   8  -2  -9  432.16   29.13
   8   2  -9  430.60   29.34
  -8   2   9  454.40   35.37
  -7  -2   9  136.28   17.57
   7  -2  -9  128.45   11.40
   7   2  -9  121.09   11.55
  -7   2   9  136.00   17.15
  -6  -2   9  115.88   16.77
   6  -2  -9  111.88    8.56
  -6  -2   9  123.13    8.81
   6  -2  -9  111.83   10.39
  -6   2   9  117.35   16.28
   6   2  -9  112.18   10.81
   5  -2  -9    8.43    3.73
   5  -2  -9    4.31    2.93
  -5  -2   9    7.76    2.99
  -5  -2   9   16.31    7.97
  -5   2   9    4.02    7.32
   5   2  -9    5.42    3.76
  -4  -2   9    4.15    2.80
  -4  -2   9    3.21    8.27
   4  -2  -9    4.29    3.45
   4  -2  -9    1.98    2.81
  -4   2   9   12.38    8.83
   4   2  -9    8.70    3.75
   3  -2  -9   13.84    3.64
  -3  -2   9   17.13    3.49
   3  -2  -9   20.03    3.64
  -3  -2   9   17.33   10.73
   3   2  -9   14.84    3.95
  -3   2   9   23.69   11.04
   2  -2  -9  485.74   29.38
   2  -2  -9  463.34   26.48
  -2  -2   9  463.04   26.49
  -2  -2   9  415.85   41.70
  -2   2   9  488.24   42.41
   2   2  -9  473.87   29.75
  -1  -2   9  497.49   41.39
  -1  -2   9  392.61   23.20
   1  -2  -9  384.22   23.16
  -1   2   9  432.97   40.14
   1   2  -9  395.52   25.73
   0  -2  -9  588.93   34.20
   0  -2   9  603.39   34.21
   0  -2   9  722.03   52.43
   0   2   9  634.64   51.84
   0   2  -9  596.06   38.10
  -1  -2  -9  668.93   36.62
   1  -2   9  633.91   52.77
  -1   2  -9  661.38   40.76
   1   2   9  664.96   54.60
  -2  -2  -9  305.31   17.03
   2  -2   9  271.59   29.19
  -2   2  -9  280.14   16.90
   2   2   9  223.80   31.46
   3  -2   9   20.04   10.69
  -3  -2  -9   29.02    3.67
   3   2   9   19.38    3.91
   3   2   9    6.61   10.93
  -3   2  -9   20.36    3.47
  -4  -2  -9   37.71    4.23
   4  -2   9   27.54   11.04
   4  -2   9   27.82    4.38
   4   2   9   15.69   12.61
   4   2   9   25.02    4.43
   5  -2   9   15.19    3.85
  -5  -2  -9   -3.93    8.14
   5   2   9   18.24    4.06
  -5   2  -9   13.03    6.58
   6  -2   9  244.42   16.98
   6   2   9  260.93   17.29
   9  -3  -9  671.41   44.15
  -9  -3   9  725.51   52.97
  -9   3   9  699.41   51.51
   9   3  -9  675.10   44.58
   8  -3  -9  391.45   26.99
  -8  -3   9  416.83   34.02
   8   3  -9  400.55   27.42
  -8   3   9  403.49   32.95
  -7  -3   9  155.51   18.07
  -7  -3   9  122.90    9.35
   7  -3  -9  120.84   11.28
   7   3  -9  125.32   11.76
  -7   3   9  131.68   16.91
  -6  -3   9  312.31   18.11
   6  -3  -9  287.65   20.74
   6  -3  -9  310.87   17.87
  -6  -3   9  311.70   27.16
  -6   3   9  301.90   26.69
   6   3  -9  297.15   21.19
   5  -3  -9  200.20   12.87
  -5  -3   9  212.59   13.17
   5  -3  -9  211.42   14.91
  -5  -3   9  193.19   21.16
   5   3  -9  194.49   15.36
  -5   3   9  219.00   21.85
  -4  -3   9  546.30   31.00
  -4  -3   9  544.52   43.17
   4  -3  -9  574.02   34.89
   4  -3  -9  546.47   30.85
  -4   3   9  577.44   43.95
   4   3  -9  541.85   35.28
   3  -3  -9   65.79    6.70
   3  -3  -9   67.16    7.08
  -3  -3   9   65.97   13.46
  -3  -3   9   74.42    6.87
  -3   3   9   74.67   14.78
   3   3  -9   62.20    7.86
   2  -3  -9  523.09   32.32
  -2  -3   9  578.88   45.83
   2  -3  -9  492.68   29.08
  -2  -3   9  502.10   29.17
   2   3  -9  530.67   32.99
  -2   3   9  521.79   44.96
  -1  -3   9 1622.77   88.90
   1  -3  -9 1617.92   88.85
   1   3  -9 1663.13  100.14
  -1   3   9 1750.73  118.25
   0  -3   9  579.18   43.98
   0  -3   9  480.10   27.71
   0  -3  -9  467.24   27.63
   0   3   9  496.46   43.76
   0   3  -9  479.70   30.92
  -1  -3  -9  227.48   14.32
   1  -3   9  194.40   26.03
   1  -3   9  214.41   14.20
  -1   3  -9  230.59   15.63
   1   3   9  295.86   30.81
  -2  -3  -9   30.89    4.18
   2  -3   9   36.13   11.03
   2   3   9   25.31   12.67
  -2   3  -9   26.16    4.30
   2   3   9   25.10    4.19
   3  -3   9   41.34   11.50
  -3   3  -9   35.38    4.25
   3   3   9   17.44   12.66
   3   3   9   40.08    4.99
   4  -3   9   23.78    3.92
  -4  -3  -9   21.69    3.44
   4   3   9   -5.53   11.20
   4   3   9   15.47    4.07
   5  -3   9    3.04    3.12
  -5  -3  -9   -7.09    8.20
   5   3   9    6.19    3.53
  -5   3  -9    2.26    4.91
   6  -3   9   25.99    4.37
  -6  -3  -9    0.34    8.63
   6   3   9   24.00    4.76
  -6   3  -9   10.87    6.31
  -9  -4   9   36.64   10.57
   9  -4  -9   31.68    5.93
  -9   4   9   24.19    8.37
   9   4  -9   31.53    6.60
   8  -4  -9  198.54   15.42
  -8  -4   9  192.09   21.62
  -8   4   9  206.44   20.71
   8   4  -9  193.05   16.09
  -7  -4   9  120.92   16.78
  -7  -4   9  106.11    8.68
   7  -4  -9  110.73   10.50
  -7   4   9  113.73   15.86
   7   4  -9  109.93   11.23
  -6  -4   9  354.49   20.51
  -6  -4   9  320.40   29.46
   6  -4  -9  349.12   20.22
   6  -4  -9  358.01   23.47
   6   4  -9  345.59   24.06
  -6   4   9  360.86   29.75
  -5  -4   9  144.24   10.34
  -5  -4   9  138.71   18.04
   5  -4  -9  139.33   11.51
   5  -4  -9  151.81    9.96
  -5   4   9  120.89   18.45
   5   4  -9  154.60   12.52
  -4  -4   9  144.06   10.24
   4  -4  -9  145.19   11.27
   4  -4  -9  139.98    9.82
  -4  -4   9  136.34   19.14
   4   4  -9  148.11   12.12
  -4   4   9  137.18   19.94
   3  -4  -9 1074.51   60.35
   3  -4  -9 1119.02   67.80
  -3  -4   9 1273.94   81.24
  -3  -4   9 1071.02   60.54
   3   4  -9 1104.46   68.58
  -3   4   9 1101.22   80.83
  -2  -4   9  841.51   45.90
   2  -4  -9  799.37   45.67
  -2   4   9  843.46   64.58
   2   4  -9  866.59   52.00
  -1  -4   9   30.29    4.49
   1  -4  -9   24.55    4.14
  -1  -4   9   40.51   14.04
   1   4  -9   35.48    5.16
  -1   4   9   19.22   12.64
   0  -4   9   13.67   10.59
   0  -4   9    8.97    3.33
   0  -4  -9    8.48    3.22
   0   4   9    8.80   11.03
   0   4  -9   12.05    3.39
   1  -4   9   20.89    3.96
  -1  -4  -9   19.42    4.11
   1  -4   9   18.47    9.63
  -1   4  -9   25.60    4.20
   1   4   9   37.28   13.00
   2  -4   9  793.62   44.04
   2  -4   9  824.85   59.09
  -2  -4  -9  811.26   44.10
   2   4   9  828.35   63.25
   2   4   9  778.45   46.08
  -2   4  -9  779.16   49.82
  -3  -4  -9  703.02   37.81
   3  -4   9  770.99   51.88
   3   4   9  556.24   54.73
   3   4   9  662.40   39.70
  -4  -4  -9    9.51    2.88
   4   4   9    1.29    3.31
   4   4   9  -16.63   10.35
   5  -4   9  505.85   30.09
  -5   4  -9  454.78   37.88
   5   4   9  532.60   30.61
   6  -4   9  309.49   20.34
   6   4   9  325.33   20.97
   9  -5  -9  320.20   22.57
  -9  -5   9  313.94   29.39
   9   5  -9  309.69   23.42
  -9   5   9  326.96   27.94
   8  -5  -9  386.39   26.55
  -8  -5   9  393.49   33.40
   8   5  -9  399.16   27.54
  -8   5   9  398.97   32.20
   7  -5  -9  218.82   15.64
  -7  -5   9  205.50   13.39
  -7  -5   9  203.77   21.51
   7   5  -9  193.61   16.50
  -7   5   9  203.71   20.85
  -6  -5   9  280.93   17.03
  -6  -5   9  273.60   25.46
   6  -5  -9  277.75   16.67
   6  -5  -9  270.09   19.33
  -6   5   9  284.25   25.41
   6   5  -9  281.99   20.33
  -5  -5   9 2339.00  125.28
   5  -5  -9 2429.07  141.09
  -5  -5   9 2240.70  158.15
   5  -5  -9 2364.56  125.03
   5   5  -9 2338.67  141.84
  -5   5   9 2358.89  158.80
   4  -5  -9  367.93   23.56
  -4  -5   9  343.93   21.19
  -4  -5   9  402.04   31.61
   4  -5  -9  356.29   20.96
  -4   5   9  372.15   32.68
   4   5  -9  350.89   24.56
  -3  -5   9   14.70   10.20
  -3  -5   9   13.16    3.42
   3  -5  -9   11.04    3.36
   3   5  -9    9.98    4.62
  -3   5   9   11.87   10.61
   2  -5  -9 1092.14   61.04
  -2  -5   9 1126.49   61.25
   2   5  -9 1178.86   69.57
  -2   5   9 1112.83   82.79
   1  -5  -9  456.09   26.97
  -1  -5   9  479.71   27.19
  -1   5   9  484.15   42.18
   1   5  -9  487.54   31.22
   0  -5   9  206.61   24.29
   0  -5   9  179.98   13.04
   0  -5  -9  196.18   13.09
   0   5   9  210.88   27.02
   0   5  -9  220.37   15.47
   1  -5   9   66.15   11.93
   1  -5   9   56.04    5.94
  -1  -5  -9   63.07    7.31
  -1   5  -9   74.33    7.89
   1   5   9   90.31   16.03
  -2  -5  -9   26.66    4.45
   2  -5   9   36.73    9.07
   2  -5   9   20.43    4.50
   2   5   9   25.90   11.96
  -2   5  -9   30.78    5.10
   2   5   9   28.19    4.29
   3  -5   9 1146.80   60.52
  -3  -5  -9 1138.43   60.60
   3   5   9 1105.55   63.70
   3   5   9 1163.44   83.40
  -3   5  -9 1016.80   68.63
  -4  -5  -9   36.31    4.55
   4   5   9    4.54   11.89
   4   5   9   31.16    4.87
   5   5   9  224.96   15.78
   9  -6  -9    5.32    4.33
  -9  -6   9    0.07    7.89
  -9   6   9    1.48    6.85
   9   6  -9    0.80    4.76
  -8  -6   9   21.81    9.45
   8  -6  -9   16.65    4.92
  -8   6   9   23.02    8.16
   8   6  -9   24.81    6.35
   7  -6  -9  101.16   10.05
  -7  -6   9  111.75   16.13
  -7  -6   9  102.70    8.59
  -7   6   9  107.03   15.29
   7   6  -9   92.70   11.32
   6  -6  -9  418.15   27.09
  -6  -6   9  432.59   33.69
  -6  -6   9  408.33   23.97
   6  -6  -9  391.62   24.07
  -6   6   9  404.81   33.55
   6   6  -9  422.42   28.37
   5  -6  -9   -1.94    3.47
  -5  -6   9    2.48    3.15
   5  -6  -9   -2.67    2.84
  -5  -6   9   -2.59    7.12
  -5   6   9    2.74    8.52
   5   6  -9    1.96    4.43
   4  -6  -9  246.81   16.70
  -4  -6   9  231.95   15.28
   4  -6  -9  221.07   14.92
  -4  -6   9  298.13   25.01
   4   6  -9  244.07   18.38
  -4   6   9  250.36   25.83
  -3  -6   9   29.08   10.97
  -3  -6   9   16.42    3.76
   3  -6  -9   19.10    3.83
   3   6  -9   20.24    5.51
  -3   6   9   13.79   10.76
  -2  -6   9  669.27   37.06
   2  -6  -9  654.72   36.83
   2   6  -9  682.59   42.68
  -2   6   9  641.27   52.98
  -1  -6   9  397.20   23.82
   1  -6  -9  392.00   23.63
   1   6  -9  434.95   28.02
  -1   6   9  419.58   37.87
   0  -6  -9  270.31   17.46
   0  -6   9  280.35   17.63
   0   6  -9  312.71   21.29
   0   6   9  295.03   30.92
  -1  -6  -9  520.12   29.95
   1  -6   9  504.53   29.84
   1   6   9  601.04   45.23
  -1   6  -9  514.39   34.56
  -2  -6  -9 1035.46   55.75
   2  -6   9 1048.60   55.67
   2   6   9 1010.24   58.40
  -2   6  -9  973.30   63.37
  -3  -6  -9   55.45    5.99
   3  -6   9   49.89    5.63
   3   6   9   48.37   14.16
   3   6   9   52.85    6.10
  -3   6  -9   52.43    7.14
  -4  -6  -9   20.94    4.07
   4   6   9    6.88   11.51
   4   6   9   12.98    4.12
  -5  -6  -9   17.92    9.00
  -5   6  -9   16.91    4.21
   5   6   9   20.99    4.55
   9   7  -9 1004.98   64.34
  -8  -7   9   21.15    8.85
   8  -7  -9   16.50    4.94
  -8   7   9   16.68    7.93
   8   7  -9   24.22    6.63
  -7  -7   9   31.40    9.42
   7  -7  -9   27.11    5.30
  -7  -7   9   34.54    4.77
  -7   7   9   27.87    8.41
   7   7  -9   31.42    6.81
   6  -7  -9  522.67   34.50
  -6  -7   9  522.21   30.72
  -6  -7   9  620.77   41.93
   6   7  -9  530.04   36.09
  -6   7   9  526.16   41.61
  -5  -7   9 1243.99   76.14
   5  -7  -9 1051.58   65.73
  -5  -7   9 1016.44   58.63
   5  -7  -9 1038.27   58.34
  -5   7   9 1049.27   76.53
   5   7  -9 1079.08   67.37
  -4  -7   9  252.89   16.53
  -4  -7   9  333.88   26.03
   4  -7  -9  254.94   16.19
   4   7  -9  260.17   20.12
  -4   7   9  242.97   27.27
  -3  -7   9  105.53    9.19
   3  -7  -9  108.04    8.84
   3   7  -9  125.79   12.50
[truncated: 56,163 more chars]
