# Supplementary material for: Highly efficient and stable perovskite solar cells enabled by low-dimensional perovskitoids
Source: Sci Adv. 2022 Jan 26;8(4):eabk2722. doi: 10.1126/sciadv.abk2722 (PMC8791463; doi:10.1126/sciadv.abk2722)
Supplement: Supplementary file 2 — Dataset S1 and S2 [file sciadv.abk2722_dataset_s1_and_s2.zip › sciadv.abk2722_dataset_s2.cif]

data_mo_cjb20200702_0m
_audit_creation_date               2020-07-03
_audit_creation_method
;
Olex2 1.2
(compiled 2018.05.29 svn.r3508 for OlexSys, GUI svn.r5506)
;
_shelx_SHELXL_version_number       '2014/7'
_audit_contact_author_address      ?
_audit_contact_author_email        ?
_audit_contact_author_name         ''
_audit_contact_author_phone        ?
_publ_contact_author_id_orcid      ?
_publ_section_references
;
Dolomanov, O.V., Bourhis, L.J., Gildea, R.J, Howard, J.A.K. & Puschmann, H.
 (2009), J. Appl. Cryst. 42, 339-341.

Sheldrick, G.M. (2015). Acta Cryst. A71, 3-8.

Sheldrick, G.M. (2015). Acta Cryst. C71, 3-8.
;
_chemical_name_common              ?
_chemical_name_systematic          ?
_chemical_formula_moiety           'I3 Pb, C4 H7 N, H2 O'
_chemical_formula_sum              'C4 H9 I3 N O Pb'
_chemical_formula_weight           675.01
_chemical_melting_point            ?
loop_
  _atom_type_symbol
  _atom_type_description
  _atom_type_scat_dispersion_real
  _atom_type_scat_dispersion_imag
  _atom_type_scat_source
 'C' 'C' 0.0033 0.0016 'International Tables Vol C Tables 4.2.6.8 and 6.1.1.4'
 'H' 'H' 0.0000 0.0000 'International Tables Vol C Tables 4.2.6.8 and 6.1.1.4'
 'I' 'I' -0.4742 1.8119 'International Tables Vol C Tables 4.2.6.8 and 6.1.1.4'
 'N' 'N' 0.0061 0.0033 'International Tables Vol C Tables 4.2.6.8 and 6.1.1.4'
 'O' 'O' 0.0106 0.0060 'International Tables Vol C Tables 4.2.6.8 and 6.1.1.4'
 'Pb' 'Pb' -3.3944 10.1111
 'International Tables Vol C Tables 4.2.6.8 and 6.1.1.4'

_shelx_space_group_comment
;
The symmetry employed for this shelxl refinement is uniquely defined
by the following loop, which should always be used as a source of
symmetry information in preference to the above space-group names.
They are only intended as comments.
;
_space_group_crystal_system        'monoclinic'
_space_group_IT_number             14
_space_group_name_H-M_alt          'P 1 21/n 1'
_space_group_name_Hall             '-P 2yn'
loop_
  _space_group_symop_operation_xyz
 'x, y, z'
 '-x+1/2, y+1/2, -z+1/2'
 '-x, -y, -z'
 'x-1/2, -y-1/2, z-1/2'

_cell_length_a                     4.5672(12)
_cell_length_b                     18.950(5)
_cell_length_c                     13.783(4)
_cell_angle_alpha                  90
_cell_angle_beta                   98.796(3)
_cell_angle_gamma                  90
_cell_volume                       1178.9(5)
_cell_formula_units_Z              4
_cell_measurement_reflns_used      5125
_cell_measurement_temperature      150
_cell_measurement_theta_max        26.496
_cell_measurement_theta_min        2.619
_shelx_estimated_absorpt_T_max     0.072
_shelx_estimated_absorpt_T_min     0.029
_exptl_absorpt_coefficient_mu      22.121
_exptl_absorpt_correction_T_max    0.7454
_exptl_absorpt_correction_T_min    0.2108
_exptl_absorpt_correction_type     multi-scan
_exptl_absorpt_process_details
;
SADABS-2012/1 (Bruker,2012) was used for absorption correction.
wR2(int) was 0.1469 before and 0.0697 after correction.
The Ratio of minimum to maximum transmission is 0.2828.
The \l/2 correction factor is 0.0015.
;
_exptl_absorpt_special_details     ?
_exptl_crystal_colour              'clear light yellow'
_exptl_crystal_colour_lustre       clear
_exptl_crystal_colour_modifier     light
_exptl_crystal_colour_primary      yellow
_exptl_crystal_density_diffrn      3.803
_exptl_crystal_density_meas        ?
_exptl_crystal_density_method      ?
_exptl_crystal_description         cube
_exptl_crystal_F_000               1156
_exptl_crystal_size_max            0.55
_exptl_crystal_size_mid            0.28
_exptl_crystal_size_min            0.25
_exptl_transmission_factor_max     ?
_exptl_transmission_factor_min     ?
_diffrn_reflns_av_R_equivalents    0.0581
_diffrn_reflns_av_unetI/netI       0.0455
_diffrn_reflns_Laue_measured_fraction_full  0.998
_diffrn_reflns_Laue_measured_fraction_max  0.992
_diffrn_reflns_limit_h_max         5
_diffrn_reflns_limit_h_min         -5
_diffrn_reflns_limit_k_max         23
_diffrn_reflns_limit_k_min         -23
_diffrn_reflns_limit_l_max         17
_diffrn_reflns_limit_l_min         -17
_diffrn_reflns_number              11120
_diffrn_reflns_point_group_measured_fraction_full  0.998
_diffrn_reflns_point_group_measured_fraction_max  0.992
_diffrn_reflns_theta_full          25.242
_diffrn_reflns_theta_max           26.496
_diffrn_reflns_theta_min           1.841
_diffrn_ambient_temperature        150
_diffrn_detector_area_resol_mean   ?
_diffrn_measured_fraction_theta_full  0.998
_diffrn_measured_fraction_theta_max  0.992
_diffrn_measurement_device_type    Mo
_diffrn_measurement_method         ?
_diffrn_radiation_type             MoK\a
_diffrn_radiation_wavelength       0.71073
_diffrn_source                     ?
_reflns_Friedel_coverage           0.000
_reflns_Friedel_fraction_full      .
_reflns_Friedel_fraction_max       .
_reflns_number_gt                  2110
_reflns_number_total               2434
_reflns_special_details
;
 Reflections were merged by SHELXL according to the crystal
 class for the calculation of statistics and refinement.
 
 _reflns_Friedel_fraction is defined as the number of unique
 Friedel pairs measured divided by the number that would be
 possible theoretically, ignoring centric projections and
 systematic absences.
;
_reflns_threshold_expression       'I > 2\s(I)'
_computing_cell_refinement         'SAINT v8.27A (Bruker, 2012)'
_computing_data_collection         ?
_computing_data_reduction          'SAINT v8.27A (Bruker, 2012)'
_computing_molecular_graphics      'Olex2 (Dolomanov et al., 2009)'
_computing_publication_material    'Olex2 (Dolomanov et al., 2009)'
_computing_structure_refinement    'ShelXL (Sheldrick, 2015)'
_computing_structure_solution      'ShelXT (Sheldrick, 2015)'
_refine_diff_density_max           2.534
_refine_diff_density_min           -2.521
_refine_diff_density_rms           0.407
_refine_ls_extinction_coef         .
_refine_ls_extinction_method       none
_refine_ls_goodness_of_fit_ref     1.154
_refine_ls_hydrogen_treatment      constr
_refine_ls_matrix_type             full
_refine_ls_number_parameters       95
_refine_ls_number_reflns           2434
_refine_ls_number_restraints       6
_refine_ls_R_factor_all            0.0489
_refine_ls_R_factor_gt             0.0402
_refine_ls_restrained_S_all        1.153
_refine_ls_shift/su_max            0.001
_refine_ls_shift/su_mean           0.000
_refine_ls_structure_factor_coef   Fsqd
_refine_ls_weighting_details      
 'w=1/[\s^2^(Fo^2^)+(0.0382P)^2^+28.2504P] where P=(Fo^2^+2Fc^2^)/3'
_refine_ls_weighting_scheme        calc
_refine_ls_wR_factor_gt            0.1034
_refine_ls_wR_factor_ref           0.1080
_refine_special_details            ?
_olex2_refinement_description
;
1. Fixed Uiso
 At 1.2 times of:
  All C(H) groups, All C(H,H) groups, All N(H,H,H) groups
 At 1.5 times of:
  All O(H,H) groups
2. Uiso/Uaniso restraints and constraints
Uanis(C1) \\sim Ueq: with sigma of 0.01 and sigma for terminal atoms of 0.01
3.a Free rotating group:
 O1(H1F,H1G)
3.b Secondary CH2 refined with riding coordinates:
 C1(H1D,H1E)
3.c Aromatic/amide H refined with riding coordinates:
 C4(H4), C3(H3)
3.d Idealised Me refined as rotating group:
 N1(H1A,H1B,H1C)
;
_atom_sites_solution_hydrogens     mixed
_atom_sites_solution_primary       dual
_atom_sites_solution_secondary     ?
loop_
  _atom_site_label
  _atom_site_type_symbol
  _atom_site_fract_x
  _atom_site_fract_y
  _atom_site_fract_z
  _atom_site_U_iso_or_equiv
  _atom_site_adp_type
  _atom_site_occupancy
  _atom_site_site_symmetry_order
  _atom_site_calc_flag
  _atom_site_refinement_flags_posn
  _atom_site_refinement_flags_adp
  _atom_site_refinement_flags_occupancy
  _atom_site_disorder_assembly
  _atom_site_disorder_group
 Pb1 Pb 0.27744(10) 0.60662(2) 0.53953(3) 0.01711(15) Uani 1 1 d . . . . .
 I3 I 0.70396(18) 0.56170(4) 0.37903(6) 0.0176(2) Uani 1 1 d . . . . .
 I2 I -0.14387(18) 0.63453(4) 0.69871(6) 0.0201(2) Uani 1 1 d . . . . .
 I1 I 0.23502(19) 0.75962(4) 0.47010(6) 0.0216(2) Uani 1 1 d . . . . .
 N1 N 0.284(2) 0.6526(6) 0.1467(9) 0.023(2) Uani 1 1 d . . . . .
 H1A H 0.3349 0.6737 0.0923 0.028 Uiso 1 1 calc GR . . . .
 H1B H 0.4479 0.6481 0.1930 0.028 Uiso 1 1 calc GR . . . .
 H1C H 0.1468 0.6795 0.1709 0.028 Uiso 1 1 calc GR . . . .
 C4 C 0.501(3) 0.5182(6) -0.0981(10) 0.019(3) Uani 1 1 d . . . . .
 H4 H 0.5018 0.5318 -0.1644 0.022 Uiso 1 1 calc R . . . .
 C2 C 0.336(3) 0.5400(6) 0.0590(9) 0.012(2) Uani 1 1 d . . . . .
 C3 C 0.336(3) 0.5567(6) -0.0379(10) 0.021(3) Uani 1 1 d . . . . .
 H3 H 0.2199 0.5955 -0.0653 0.025 Uiso 1 1 calc R . . . .
 C1 C 0.155(3) 0.5801(7) 0.1196(10) 0.022(3) Uani 1 1 d . U . . .
 H1D H 0.1416 0.5533 0.1803 0.027 Uiso 1 1 calc R . . . .
 H1E H -0.0477 0.5855 0.0831 0.027 Uiso 1 1 calc R . . . .
 O1 O -0.165(2) 0.7112(4) 0.2399(7) 0.0211(19) Uani 1 1 d . . . . .
 H1F H -0.1221 0.7196 0.3026 0.032 Uiso 1 1 d G . . . .
 H1G H -0.2041 0.7525 0.2136 0.032 Uiso 1 1 d G . . . .

loop_
  _atom_site_aniso_label
  _atom_site_aniso_U_11
  _atom_site_aniso_U_22
  _atom_site_aniso_U_33
  _atom_site_aniso_U_23
  _atom_site_aniso_U_13
  _atom_site_aniso_U_12
 Pb1 0.0196(3) 0.0112(2) 0.0208(3) -0.00052(17) 0.00393(19) 0.00010(17)
 I3 0.0224(4) 0.0115(4) 0.0188(4) 0.0004(3) 0.0033(3) -0.0004(3)
 I2 0.0212(4) 0.0195(4) 0.0203(4) -0.0010(3) 0.0047(3) -0.0013(3)
 I1 0.0293(5) 0.0124(4) 0.0218(4) 0.0002(3) 0.0004(3) -0.0012(3)
 N1 0.013(5) 0.027(6) 0.028(7) -0.006(5) -0.001(4) -0.003(4)
 C4 0.023(6) 0.008(5) 0.023(7) 0.003(5) -0.002(5) -0.003(5)
 C2 0.014(6) 0.006(5) 0.015(6) -0.002(4) -0.004(4) 0.001(4)
 C3 0.026(7) 0.008(5) 0.026(7) -0.003(5) -0.001(5) -0.003(5)
 C1 0.024(6) 0.013(5) 0.031(6) 0.003(5) 0.005(5) -0.003(4)
 O1 0.030(5) 0.011(4) 0.021(5) 0.000(3) 0.000(4) -0.001(4)

_geom_special_details
;
 All esds (except the esd in the dihedral angle between two l.s. planes)
 are estimated using the full covariance matrix.  The cell esds are taken
 into account individually in the estimation of esds in distances, angles
 and torsion angles; correlations between esds in cell parameters are only
 used when they are defined by crystal symmetry.  An approximate (isotropic)
 treatment of cell esds is used for estimating esds involving l.s. planes.
;
loop_
  _geom_bond_atom_site_label_1
  _geom_bond_atom_site_label_2
  _geom_bond_distance
  _geom_bond_site_symmetry_2
  _geom_bond_publ_flag
 Pb1 I3 3.2758(11) . ?
 Pb1 I3 3.3782(11) 3_666 ?
 Pb1 I3 3.2721(11) 1_455 ?
 Pb1 I2 3.2102(11) 1_655 ?
 Pb1 I2 3.1760(11) . ?
 Pb1 I1 3.0500(11) . ?
 I3 Pb1 3.2721(11) 1_655 ?
 I3 Pb1 3.3782(11) 3_666 ?
 I2 Pb1 3.2102(11) 1_455 ?
 N1 C1 1.519(16) . ?
 C4 C2 1.392(16) 3_665 ?
 C4 C3 1.407(19) . ?
 C2 C4 1.392(16) 3_665 ?
 C2 C3 1.372(18) . ?
 C2 C1 1.473(18) . ?

loop_
  _geom_angle_atom_site_label_1
  _geom_angle_atom_site_label_2
  _geom_angle_atom_site_label_3
  _geom_angle
  _geom_angle_site_symmetry_1
  _geom_angle_site_symmetry_3
  _geom_angle_publ_flag
 I3 Pb1 I3 89.52(2) . 3_666 ?
 I3 Pb1 I3 87.47(2) 1_455 3_666 ?
 I3 Pb1 I3 88.45(3) 1_455 . ?
 I2 Pb1 I3 90.20(3) . 1_455 ?
 I2 Pb1 I3 174.52(2) . . ?
 I2 Pb1 I3 174.38(2) 1_655 1_455 ?
 I2 Pb1 I3 85.11(2) . 3_666 ?
 I2 Pb1 I3 87.26(2) 1_655 3_666 ?
 I2 Pb1 I3 89.54(3) 1_655 . ?
 I2 Pb1 I2 91.31(3) . 1_655 ?
 I1 Pb1 I3 91.68(3) . 1_455 ?
 I1 Pb1 I3 177.39(3) . 3_666 ?
 I1 Pb1 I3 92.92(3) . . ?
 I1 Pb1 I2 93.67(3) . 1_655 ?
 I1 Pb1 I2 92.43(3) . . ?
 Pb1 I3 Pb1 90.48(2) . 3_666 ?
 Pb1 I3 Pb1 92.53(2) 1_655 3_666 ?
 Pb1 I3 Pb1 88.45(3) 1_655 . ?
 Pb1 I2 Pb1 91.31(3) . 1_455 ?
 C2 C4 C3 118.9(12) 3_665 . ?
 C4 C2 C1 120.1(11) 3_665 . ?
 C3 C2 C4 118.7(11) . 3_665 ?
 C3 C2 C1 121.1(11) . . ?
 C2 C3 C4 122.3(12) . . ?
 C2 C1 N1 112.1(10) . . ?

_shelx_res_file
;
    mo_cjb20200702_0m.res created by SHELXL-2014/7

TITL mo_cjb20200702_0m_a.res in P2(1)/n
REM Old TITL mo_CJB20200702_0m in Pn #7
REM SHELXT solution in P2(1)/n
REM R1 0.126, Rweak 0.007, Alpha 0.017, Orientation as input
REM Formula found by SHELXT: C5 N I4
CELL 0.71073 4.5672 18.9497 13.7833 90 98.796 90
ZERR 4 0.0012 0.0048 0.0035 0 0.003 0
LATT 1
SYMM 0.5-X,0.5+Y,0.5-Z
SFAC C H I N O Pb
UNIT 16 36 12 4 4 4
ISOR 0.01 0.01 C1

L.S. 20
PLAN  20
SIZE 0.55 0.28 0.25
TEMP -123.15
LIST 6
fmap 2
ACTA
REM <olex2.extras>
REM <HklSrc "%.\\mo_CJB20200702_0m.hkl">
REM </olex2.extras>

WGHT    0.038200   28.250401
FVAR       0.18193
PB1   6    0.277441    0.606622    0.539534    11.00000    0.01963    0.01116 =
         0.02079   -0.00052    0.00393    0.00010
I3    3    0.703958    0.561703    0.379033    11.00000    0.02240    0.01154 =
         0.01884    0.00044    0.00331   -0.00041
I2    3   -0.143869    0.634531    0.698713    11.00000    0.02121    0.01945 =
         0.02027   -0.00097    0.00474   -0.00133
I1    3    0.235018    0.759622    0.470105    11.00000    0.02933    0.01240 =
         0.02185    0.00018    0.00036   -0.00119
N1    4    0.284151    0.652628    0.146660    11.00000    0.01317    0.02694 =
         0.02829   -0.00604   -0.00084   -0.00320
AFIX 137
H1A   2    0.334886    0.673744    0.092309    11.00000   -1.20000
H1B   2    0.447904    0.648117    0.192971    11.00000   -1.20000
H1C   2    0.146840    0.679473    0.170928    11.00000   -1.20000
AFIX   0
C4    1    0.501130    0.518210   -0.098130    11.00000    0.02306    0.00798 =
         0.02288    0.00334   -0.00177   -0.00335
AFIX  43
H4    2    0.501776    0.531796   -0.164442    11.00000   -1.20000
AFIX   0
C2    1    0.336355    0.540030    0.058977    11.00000    0.01419    0.00638 =
         0.01452   -0.00177   -0.00382    0.00095
C3    1    0.335834    0.556652   -0.037916    11.00000    0.02572    0.00830 =
         0.02635   -0.00255   -0.00077   -0.00324
AFIX  43
H3    2    0.219895    0.595452   -0.065322    11.00000   -1.20000
AFIX   0
C1    1    0.155288    0.580080    0.119563    11.00000    0.02350    0.01323 =
         0.03062    0.00348    0.00476   -0.00326
AFIX  23
H1D   2    0.141607    0.553253    0.180341    11.00000   -1.20000
H1E   2   -0.047700    0.585476    0.083094    11.00000   -1.20000
AFIX   6

O1    5   -0.164708    0.711214    0.239918    11.00000    0.03001    0.01118 =
         0.02080    0.00000    0.00000   -0.00055
H1F   2   -0.122064    0.719554    0.302560    11.00000   -1.50000
H1G   2   -0.204056    0.752544    0.213640    11.00000   -1.50000
AFIX   0
HKLF 4

REM  mo_cjb20200702_0m_a.res in P2(1)/n
REM R1 =  0.0402 for    2110 Fo > 4sig(Fo)  and  0.0489 for all    2434 data
REM     95 parameters refined using      6 restraints

END

WGHT      0.0382     28.1543

REM Highest difference peak  2.534,  deepest hole -2.521,  1-sigma level  0.407
Q1    1   0.2759  0.5609  0.5438  11.00000  0.05    2.53
Q2    1   0.2685  0.6548  0.5432  11.00000  0.05    2.42
Q3    1  -0.1445  0.6816  0.7002  11.00000  0.05    2.02
Q4    1   0.3978  0.6041  0.6026  11.00000  0.05    1.99
Q5    1   0.0673  0.6047  0.5440  11.00000  0.05    1.95
Q6    1   0.4721  0.6047  0.5427  11.00000  0.05    1.86
Q7    1   0.2606  0.7082  0.4760  11.00000  0.05    1.86
Q8    1   0.5026  0.5598  0.3753  11.00000  0.05    1.78
Q9    1   0.6482  0.5616  0.3115  11.00000  0.05    1.76
Q10   1   0.9084  0.5617  0.4319  11.00000  0.05    1.75
Q11   1   0.1958  0.6041  0.4738  11.00000  0.05    1.71
Q12   1   0.7072  0.6019  0.3831  11.00000  0.05    1.67
Q13   1   0.7005  0.5154  0.3891  11.00000  0.05    1.61
Q14   1  -0.3445  0.6360  0.7007  11.00000  0.05    1.58
Q15   1   0.4447  0.7598  0.4808  11.00000  0.05    1.46
Q16   1   0.0289  0.6351  0.7545  11.00000  0.05    1.34
Q17   1   0.2250  0.8083  0.4681  11.00000  0.05    1.32
Q18   1  -0.4277  0.6228  0.6225  11.00000  0.05    1.32
Q19   1   0.0368  0.7586  0.4743  11.00000  0.05    1.29
Q20   1   0.2992  0.5624  0.4776  11.00000  0.05    1.26
;
_shelx_res_checksum                80535
_shelx_hkl_file
;
  -1   0   0   39.73    6.28
   1   0   0   40.47    4.75
  -1   0   0   40.14    8.92
  -2   0   0 9999.00  620.66
   2   0   0 9325.02  590.85
  -2   0   0 9692.95  730.03
  -3   0   0    7.30    6.91
   3   0   0   14.95    4.08
  -3   0   0    1.63    9.35
   4   0   0  700.07   45.23
  -4   0   0  666.15   49.49
  -5   0   0    2.36   10.98
   5   0   0    7.77   16.46
  -1  -1   0   70.54    7.00
   1  -1   0   68.27    5.71
  -1  -1   0   62.63    9.39
   1   1   0   71.10    5.54
  -1   1   0   58.95    9.77
  -1   1   0   62.98    6.82
  -2  -1   0  559.10   37.99
   2  -1   0  600.71   35.40
  -2  -1   0  520.96   45.48
  -2   1   0  541.92   45.56
  -2   1   0  535.40   37.87
   2   1   0  559.49   35.32
  -3  -1   0  283.06   24.03
   3  -1   0  282.96   20.64
  -3   1   0  271.02   30.40
   3   1   0  341.54   21.05
  -3   1   0  304.72   24.14
  -4  -1   0   51.47   11.66
   4  -1   0   74.00    9.46
  -4   1   0   53.15   11.83
   4   1   0   62.40   16.59
  -5  -1   0  622.06   50.91
   5  -1   0  761.99   66.39
  -5   1   0  624.47   51.09
   5   1   0  740.40   65.24
   0  -2   0   31.35    4.65
   0   2   0   30.04    4.45
   0   2   0   30.57    2.98
  -1  -2   0   56.20    6.93
  -1   2   0   64.57    6.99
  -1   2   0   56.37    5.38
  -1   2   0   66.83    9.66
  -1   2   0   69.82    7.10
   2  -2   0   15.41    4.03
  -2  -2   0   14.97    5.85
  -2   2   0   11.08    5.89
   2   2   0   28.18    4.80
  -2   2   0   14.83    7.89
   3  -2   0  841.79   53.13
  -3  -2   0  799.55   56.89
  -3   2   0  828.67   56.83
  -3   2   0  798.02   68.27
   3   2   0  892.32   53.18
  -4  -2   0   -0.99    8.99
   4  -2   0    2.69    5.01
   4   2   0    2.99   12.98
  -4   2   0   -5.64    9.00
   5  -2   0  521.55   52.89
  -5  -2   0  445.89   38.36
   5   2   0  491.00   50.38
  -5   2   0  426.03   38.49
   0  -3   0   38.61    5.61
   0   3   0   25.33    3.76
   0   3   0   39.11    7.54
  -1  -3   0  545.43   37.53
   1   3   0  524.33   35.70
  -1   3   0  610.86   37.72
  -1   3   0  544.37   35.80
   1   3   0  567.98   44.44
  -1   3   0  567.97   44.33
  -2  -3   0  330.45   24.43
   2  -3   0  285.95   22.12
  -2   3   0  348.09   30.18
   2   3   0  330.98   22.47
  -2   3   0  347.51   24.42
   3  -3   0  205.68   15.69
  -3  -3   0  205.03   19.25
  -3   3   0  209.96   25.25
   3   3   0  202.22   25.30
  -3   3   0  213.78   19.13
   4  -3   0  133.01   12.67
  -4  -3   0  113.85   15.08
  -4   3   0   97.88   14.92
   4   3   0  123.51   20.01
  -5  -3   0   17.70   11.59
   5  -3   0   27.30   18.04
   5   3   0   33.25   17.30
  -5   3   0   20.42   11.98
   0  -4   0 1876.64  112.32
   0   4   0 1570.00  107.94
  -1  -4   0  180.71   14.15
  -1   4   0  182.57   11.87
  -1   4   0  177.28   13.92
  -1   4   0  202.02   15.33
   1   4   0  209.16   17.39
   1   4   0  177.41   13.86
  -1   4   0  186.30   16.87
  -2  -4   0  393.83   29.23
  -2   4   0  412.62   35.54
  -2   4   0  397.03   24.05
  -2   4   0  439.61   28.22
   2   4   0  406.61   35.43
  -2   4   0  398.53   29.10
   2   4   0  368.43   27.23
  -3  -4   0    2.91    6.98
   3  -4   0   10.25    4.56
  -3   4   0   12.47    7.40
  -3   4   0    9.61    9.78
   3   4   0   10.41    9.59
  -4  -4   0   51.86   11.88
   4  -4   0   74.18    9.67
  -4   4   0   68.21   12.45
   4   4   0   63.50   16.19
   5  -4   0   12.81   17.88
  -5  -4   0   15.46   10.97
  -5   4   0   21.99   11.89
   5   4   0    8.28   14.85
   0   5   0   -4.60    7.39
  -1  -5   0    7.12    3.65
   1   5   0    7.23    4.65
  -1   5   0    0.94    2.98
  -1   5   0    5.41    4.25
  -1   5   0    6.68    4.71
  -2  -5   0 1509.74  104.23
  -2   5   0 1603.25   87.68
  -2   5   0 1621.94   99.54
  -2   5   0 1622.29  123.06
   2   5   0 1575.30  122.84
   2   5   0 1516.73   99.00
  -2   5   0 1685.16  104.37
  -3  -5   0  183.22   18.11
   3  -5   0  169.38   14.60
   3   5   0  196.84   16.69
  -3   5   0  165.55   23.60
   3   5   0  199.99   23.42
  -3   5   0  172.84   18.03
   4  -5   0  695.66   46.99
  -4  -5   0  655.28   51.32
  -4   5   0  665.14   51.10
   4   5   0  799.71   48.54
   4   5   0  723.89   62.22
   5  -5   0  326.65   44.32
  -5  -5   0  297.73   30.10
  -5   5   0  284.75   30.48
   5   5   0  364.08   40.49
   0  -6   0 4942.52  311.19
   0   6   0 4724.22  297.68
  -1  -6   0 2182.26  136.04
  -1  -6   0 2212.73  114.13
   1  -6   0 1797.81  136.19
  -1   6   0 1953.05  130.02
   1   6   0 2205.80  130.11
  -1   6   0 2213.73  114.68
  -2  -6   0 3311.77  222.34
  -2   6   0 3536.93  222.59
  -2   6   0 3624.80  261.61
   2   6   0 3317.65  211.60
  -2   6   0 3539.40  187.42
   2   6   0 3380.74  261.33
  -2   6   0 3346.82  212.12
  -3  -6   0 1944.74  133.10
   3  -6   0 2000.59  126.51
   3   6   0 1995.84  156.77
  -3   6   0 2073.70  133.10
   3   6   0 1992.41  126.25
  -3   6   0 2132.42  111.92
  -3   6   0 2046.34  157.23
  -4  -6   0  906.45   65.14
   4  -6   0  920.06   60.45
   4   6   0  901.71   77.71
   4   6   0  948.39   61.43
  -4   6   0  936.84   65.16
  -4   6   0  944.35   78.07
   5  -6   0  628.18   60.49
  -5  -6   0  544.67   45.00
  -5   6   0  527.37   45.38
   5   6   0  609.01   56.53
   0  -7   0    7.39    4.68
   0   7   0    5.45    7.20
  -1  -7   0  444.45   33.18
  -1  -7   0  460.48   27.16
  -1   7   0  445.76   27.81
   1   7   0  533.99   33.39
  -2  -7   0  367.16   29.00
  -2   7   0  387.85   29.50
   2   7   0  387.60   28.50
  -2   7   0  381.09   30.70
  -2   7   0  382.40   24.71
  -2   7   0  387.49   34.38
   2   7   0  378.46   34.76
  -3  -7   0  879.83   63.76
  -3   7   0  944.92   53.62
  -3   7   0  914.23   75.52
   3   7   0  930.34   75.41
   3   7   0  945.71   60.60
  -3   7   0  974.22   64.06
  -4  -7   0  293.00   27.15
   4  -7   0  285.03   22.80
   4   7   0  285.21   34.46
  -4   7   0  267.73   27.42
   4   7   0  305.41   25.30
  -4   7   0  317.91   34.66
   5  -7   0   65.38   22.05
  -5  -7   0   80.42   15.76
   5   7   0   95.67   20.23
  -5   7   0   99.63   16.99
   0  -8   0 2002.76  131.94
   0   8   0 2041.60  127.59
  -1  -8   0  695.62   41.02
   1  -8   0  722.64   49.42
  -1  -8   0  721.86   49.80
  -1   8   0  703.99   50.23
   1   8   0  730.89   49.30
  -1   8   0  752.57   41.80
  -2  -8   0  561.31   41.19
   2   8   0  596.68   40.24
   2   8   0  579.47   48.64
  -2   8   0  556.65   41.18
  -2   8   0  565.09   47.98
  -2   8   0  609.50   35.03
  -2   8   0  589.76   43.08
  -3  -8   0  117.07   15.96
  -3   8   0  135.92   14.31
   3   8   0   98.05   16.02
  -3   8   0  148.22   17.70
  -3   8   0   96.77   15.50
  -3   8   0  145.74   17.59
   3   8   0  129.65   16.20
   4  -8   0   51.36    9.49
  -4  -8   0   53.13   12.25
   4   8   0   73.45   12.64
  -4   8   0   58.84   13.42
   4   8   0   58.64   15.43
  -4   8   0   47.17   14.89
  -5  -8   0   13.48   12.14
   5  -8   0    5.86   18.34
   5   8   0   15.64   14.75
   0  -9   0    4.60    6.00
   0  -9   0    7.30    7.28
   0   9   0   11.81   10.41
  -1  -9   0   30.53    9.23
  -1  -9   0   34.99    6.53
  -1   9   0   36.71    7.46
  -1   9   0   20.50   13.02
   1   9   0   29.11   12.21
  -2  -9   0  393.85   30.16
  -2   9   0  388.72   31.61
   2   9   0  401.51   30.20
  -2   9   0  398.12   25.60
  -2   9   0  372.93   34.25
   2   9   0  390.36   35.53
  -3  -9   0   12.36    9.02
  -3   9   0   18.43   10.42
   3   9   0   17.32   10.07
   3   9   0   18.22    9.39
  -3   9   0   25.85    7.89
  -3   9   0   12.44   10.00
  -3   9   0   14.11    9.83
   4  -9   0    6.89    7.04
  -4  -9   0    7.63   10.33
  -4   9   0   20.39   11.62
   4   9   0   12.99   10.48
   4   9   0   16.34   12.86
  -4   9   0   17.70   12.53
   5  -9   0   -6.83   18.37
  -5  -9   0   17.48   13.62
   5   9   0   47.90   16.79
   0 -10   0  389.70   24.74
   0 -10   0  380.78   29.82
   0  10   0  352.35   32.91
  -1 -10   0    2.15    8.14
  -1 -10   0    2.35    6.28
  -1  10   0    7.65   13.02
   1  10   0   12.33   11.93
  -2 -10   0   44.39    9.60
   2 -10   0   32.96    7.56
  -2  10   0   51.26   12.85
   2  10   0   45.01   10.94
  -2  10   0   49.64    8.44
   2  10   0   43.34   11.36
  -3 -10   0  225.44   22.09
   3  10   0  186.52   25.66
  -3  10   0  213.33   23.95
  -3  10   0  181.77   25.10
  -3  10   0  187.28   23.67
   3  10   0  217.55   22.06
  -3  10   0  236.50   19.09
  -4 -10   0   97.10   15.72
   4 -10   0   68.44   12.29
   4  10   0   90.30   17.29
   4  10   0  109.15   15.12
  -4  10   0   80.75   16.98
  -4  10   0   76.55   15.39
   5 -10   0   27.67   20.62
   5  10   0   85.86   19.26
   0 -11   0   13.03    7.81
   0 -11   0    9.08    6.95
   0  11   0    5.58   11.49
  -1 -11   0  127.96   17.92
   1  11   0  150.91   18.64
  -1  11   0  152.60   19.55
   2 -11   0  652.92   48.96
  -2 -11   0  728.96   49.87
  -2  11   0  689.65   50.99
   2  11   0  682.31   58.33
   2  11   0  733.77   49.15
  -3 -11   0   98.67   14.94
   3  11   0  106.86   17.10
  -3  11   0   91.37   15.40
   3  11   0  108.60   15.56
  -3  11   0  111.72   17.54
  -4 -11   0  693.37   52.96
   4  11   0  721.15   50.64
  -4  11   0  738.14   62.18
   4  11   0  667.65   62.00
  -5 -11   0    7.33   13.61
   0 -12   0  101.14   12.69
   0 -12   0  117.03   11.14
   0  12   0  105.64   16.37
  -1 -12   0 6395.57  309.44
  -1 -12   0 6007.29  367.71
   1 -12   0 5331.75  366.99
  -1  12   0 4825.56  351.70
   1  12   0 5841.23  352.56
  -2 -12   0   26.73    9.71
   2 -12   0   20.63    6.59
  -2  12   0   41.30   14.48
   2  12   0    8.32   10.80
   3 -12   0 1367.50   93.00
  -3 -12   0 1349.36   92.62
   3  12   0 1293.81  107.97
  -3  12   0 1332.96   91.47
  -3  12   0 1398.17  107.65
   3  12   0 1388.08   88.82
  -4 -12   0  190.81   24.25
   4  12   0  186.76   29.09
   4  12   0  193.94   24.62
   0 -13   0   14.18    7.67
   0 -13   0   18.69    6.96
   0  13   0   30.77   11.59
   1  13   0  109.35   17.00
   2 -13   0   40.09    8.19
  -2 -13   0   40.66   10.73
  -2 -13   0   22.75    7.12
   2  13   0   33.46   12.78
  -2  13   0   44.57   15.03
  -3 -13   0   21.61   11.42
   3  13   0   33.85   13.21
  -3  13   0   47.08   16.93
  -4 -13   0   80.39   15.92
   4  13   0   93.59   16.80
   0 -14   0  405.10   32.17
   0 -14   0  402.62   26.91
   0  14   0  418.39   34.61
  -1 -14   0  155.60   14.68
   1 -14   0  177.21   16.11
   1 -14   0  156.51   15.63
  -1 -14   0  128.45   16.37
  -1  14   0  128.77   19.99
   1  14   0  144.07   19.67
  -2 -14   0  611.66   36.30
   2 -14   0  611.14   43.39
  -2 -14   0  603.83   45.22
   2  14   0  619.78   46.54
  -2  14   0  504.89   48.44
  -3 -14   0   30.03   12.09
  -3  14   0   22.18   16.80
   3  14   0   29.51   14.23
  -4 -14   0  654.57   50.33
   4  14   0  617.10   47.90
   0 -15   0   48.59    9.12
   0  15   0   70.70   14.51
  -1 -15   0  213.99   17.88
   1 -15   0  218.94   18.40
  -1 -15   0  174.44   22.82
   1  15   0  229.68   26.82
  -1  15   0  216.89   27.81
   2 -15   0   12.04    8.75
  -2 -15   0    0.25    9.58
  -2  15   0    2.58   15.56
   2  15   0    8.47   13.71
  -3 -15   0  222.10   25.07
   3 -15   0  169.35   17.25
  -3  15   0  164.77   26.81
   3  15   0  222.33   27.27
  -4 -15   0    3.38   12.43
   4  15   0    3.54   13.09
   0 -16   0  885.03   53.87
   0 -16   0  945.24   64.63
   0  16   0  931.02   65.02
  -1 -16   0  653.32   38.97
   1 -16   0  685.97   45.50
  -1 -16   0  614.51   47.41
   1 -16   0  630.60   38.94
  -1  16   0  573.76   48.96
   1  16   0  581.24   48.14
  -2 -16   0  230.78   25.74
   2 -16   0  252.73   20.99
   2  16   0  254.18   27.96
  -2  16   0  181.30   28.04
  -3 -16   0   13.55   12.00
   3 -16   0   -7.00    9.53
   3  16   0   50.93   15.83
  -3  16   0   22.43   18.50
   4 -16   0   -5.47    7.84
  -4 -16   0   -1.97   12.71
   4  16   0   11.03   13.04
   0 -17   0   30.99   10.17
   0 -17   0   23.05    8.19
   0  17   0   41.51   13.47
   2 -17   0    7.74    8.69
  -2 -17   0  -13.55   10.23
   2  17   0    5.57   14.82
  -2  17   0   -0.11   15.77
   3 -17   0  400.15   27.90
  -3 -17   0  354.57   34.39
   3  17   0  400.75   36.90
  -3  17   0  256.74   37.29
   0 -18   0  334.54   25.20
   0 -18   0  343.49   30.15
   0  18   0  356.72   33.25
  -1 -18   0 1943.96  106.67
   1 -18   0 1822.95  106.67
  -1 -18   0 1904.47  127.58
   1  18   0 1873.80  123.94
  -1  18   0 1931.03  125.21
  -2 -18   0  434.35   37.46
   2 -18   0  438.65   30.55
   2  18   0  419.83   40.60
   3 -18   0  482.09   30.86
  -3 -18   0  426.88   37.89
   3  18   0  413.62   40.35
  -3  18   0  283.02   41.18
   0 -19   0   46.89    9.64
   0  19   0   68.14   15.86
  -1 -19   0  239.39   20.68
   1 -19   0  243.71   21.04
  -1 -19   0  210.03   26.32
   1  19   0  232.78   29.06
  -1  19   0  276.78   30.76
   2 -19   0   89.45   12.01
  -2 -19   0   73.76   14.95
   2  19   0   95.06   19.39
  -2  19   0   33.50   18.52
  -3 -19   0  317.06   35.23
   3 -19   0  412.18   28.77
   3  19   0  383.01   38.44
   0 -20   0  395.94   29.06
   0  20   0  427.12   36.81
  -1 -20   0  687.77   43.02
   1 -20   0  646.99   42.79
  -1 -20   0  690.06   52.41
  -1  20   0  712.88   54.01
   1  20   0  708.82   53.07
   2 -20   0  388.48   28.63
  -2 -20   0  374.76   35.47
  -2  20   0  371.08   41.86
   2  20   0  435.30   38.30
   3 -20   0  121.62   14.90
  -3 -20   0  104.13   18.91
   3  20   0  151.93   22.99
  -3  20   0   50.43   22.88
   0 -21   0   31.64    9.36
   0  21   0   37.21   13.62
  -1 -21   0    6.48    8.78
   1 -21   0   15.87    8.78
   1  21   0   41.84   14.37
  -1  21   0   40.19   15.51
   2 -21   0   64.32   11.50
  -2 -21   0   56.66   14.75
   2  21   0   48.67   15.15
  -2  21   0   54.81   19.38
   0 -22   0  242.90   22.58
   0  22   0  277.97   29.15
  -1 -22   0   24.91    9.36
   1 -22   0   30.91    9.76
  -1  22   0   20.13   13.54
   1  22   0   40.90   13.90
   2 -22   0  265.86   23.21
  -2 -22   0  298.44   30.32
  -2  22   0  275.72   36.14
   2  22   0  275.93   31.04
   0 -23   0   68.38   11.88
   0  23   0  102.93   17.17
   1 -23   0  185.56   20.00
  -1 -23   0  190.71   20.12
  -1  23   0  206.97   26.08
   1  23   0  233.98   26.02
   5   0  -1   37.32   18.79
  -5   0   1   24.78   11.91
  -4   0   1   15.58   12.80
  -4   0   1   32.12    9.58
  -3   0   1   28.46   10.82
  -3   0   1   31.82    7.87
  -2   0   1   20.85    6.00
  -2   0   1   23.23    8.22
  -1   0   1   37.58    7.06
   1   0  -1   38.78    5.63
  -1   0   1   32.53    5.95
   0   0  -1   10.45    1.38
  -1   0  -1   15.75    3.70
   1   0   1   24.02    6.14
   2   0   1    9.08    2.83
  -2   0  -1   16.32    5.98
   3   0   1 1269.45   81.86
  -3   0  -1 1347.89   87.55
   3   0   1 1331.14  104.39
   4   0   1    7.59   14.22
  -4   0  -1   -4.04    9.09
  -5   0  -1  892.97   67.56
   5   0   1  994.43   84.58
  -5  -1   1  445.53   36.89
   5   1  -1  475.59   49.81
  -5   1   1  420.61   36.66
   4  -1  -1 1266.60   79.04
  -4  -1   1 1173.04   83.84
   4   1  -1 1444.00   79.57
  -4   1   1 1180.34  100.50
  -4   1   1 1122.49   83.77
   3  -1  -1  550.19   36.17
  -3  -1   1  520.33   39.01
  -3  -1   1  537.49   47.51
  -3   1   1  544.35   38.88
   3   1  -1  578.53   36.21
  -3   1   1  559.23   47.86
  -2  -1   1 5616.96  355.29
  -2  -1   1 5500.87  418.09
   2  -1  -1 5404.85  338.32
   2   1  -1 5336.62  338.18
  -2   1   1 5569.29  418.25
  -2   1   1 5726.69  355.19
  -1  -1   1 1067.78   69.81
  -1  -1   1 1096.99   82.39
   1  -1  -1 1056.34   66.49
  -1   1   1 1110.04   82.64
  -1   1   1 1103.49   69.60
   1   1  -1 1020.39   66.36
   0  -1  -1 2954.87  155.31
   0  -1   1 3008.05  184.83
   0   1   1 2745.68  175.31
   0   1  -1 2774.85  155.39
  -1  -1  -1 2964.45  197.00
   1  -1   1 3151.89  187.38
   1   1   1 3128.98  232.15
  -1   1  -1 3010.68  197.04
  -2  -1  -1  272.57   21.20
   2  -1   1  257.15   18.33
  -2   1  -1  271.71   21.32
   2   1   1  295.14   18.35
   2   1   1  280.24   27.04
   3  -1   1 2179.70  134.32
  -3  -1  -1 2196.98  142.18
  -3   1  -1 2246.33  142.31
   3   1   1 2201.52  168.27
   3   1   1 2049.98  134.11
   4  -1   1   -1.32   14.18
  -4  -1  -1    5.79    9.52
  -4   1  -1    1.81    9.34
   4   1   1    2.45   13.68
  -5  -1  -1  322.43   31.83
   5  -1   1  391.09   45.30
  -5   1  -1  305.64   32.13
   5   1   1  377.91   44.37
  -5  -2   1   91.47   15.69
   5   2  -1  108.16   21.99
  -5   2   1   94.26   15.76
  -4  -2   1  449.22   37.51
   4  -2  -1  525.88   34.19
  -4   2   1  465.41   37.75
  -4   2   1  537.64   47.78
  -3  -2   1   41.64    8.45
  -3  -2   1   33.17   11.40
   3  -2  -1   42.87    6.44
  -3   2   1   32.36   11.35
  -3   2   1   45.45    8.52
  -2  -2   1  152.21   13.46
   2  -2  -1  133.42   12.26
  -2  -2   1  144.75   17.57
   2   2  -1  139.39   12.18
  -2   2   1  151.98   18.32
  -2   2   1  135.04   13.11
  -1  -2   1  331.35   26.63
  -1  -2   1  308.59   22.48
  -1   2   1  340.00   21.58
  -1   2   1  330.61   21.94
   1   2  -1  301.74   21.11
  -1   2   1  347.05   27.40
   0  -2  -1  498.08   25.76
   0  -2   1  471.22   32.29
   0   2  -1  462.34   29.59
   0   2  -1  491.94   25.70
   0   2   1  414.61   29.46
  -1  -2  -1  888.76   60.27
   1   2   1  867.12   57.20
  -1   2  -1  963.95   57.28
  -1   2  -1  945.46   60.54
   1   2   1  962.64   71.84
   2  -2   1  278.01   18.60
  -2  -2  -1  262.23   21.19
  -2   2  -1  255.06   21.28
   2   2   1  302.63   18.56
   2   2   1  247.94   26.84
  -3  -2  -1  857.79   59.15
   3  -2   1  888.48   55.01
   3   2   1  877.83   54.89
  -3   2  -1  861.20   59.23
   3   2   1  844.20   70.96
  -4  -2  -1    5.93    9.42
   4  -2   1    7.78   14.84
  -4   2  -1   -4.57    8.81
   4   2   1   19.02   13.96
  -5  -2  -1  230.29   27.11
   5  -2   1  268.41   40.14
   5   2   1  268.67   39.03
  -5   2  -1  246.96   27.81
  -5  -3   1    8.95   10.93
  -5   3   1   20.81   11.62
   5   3  -1   14.55   15.85
  -4  -3   1   11.97    9.30
   4  -3  -1   17.26    6.32
  -4   3   1    4.78    9.00
  -4   3   1   16.36   13.26
   3  -3  -1  343.84   24.32
  -3  -3   1  321.80   26.79
  -3  -3   1  310.75   33.22
  -3   3   1  336.50   33.93
  -3   3   1  356.90   26.69
   3   3  -1  400.91   25.21
   2  -3  -1  378.36   28.30
  -2  -3   1  408.37   29.95
  -2  -3   1  427.68   35.82
   2   3  -1  419.34   28.16
  -2   3   1  429.18   36.58
  -2   3   1  444.57   29.48
  -1  -3   1 1366.19   90.35
  -1  -3   1 1371.02  105.79
  -1   3   1 1354.28   85.96
   1   3  -1 1331.96   85.82
  -1   3   1 1458.53  106.41
  -1   3   1 1437.66   89.83
   0  -3  -1  421.89   24.13
   0  -3   1  409.28   31.44
   0  -3  -1  472.09   28.35
   0   3  -1  422.40   24.02
   0   3  -1  387.97   28.82
  -1  -3  -1   54.67    6.58
  -1   3  -1   70.83    8.77
  -1   3  -1   53.17    8.76
  -1   3  -1   53.65    6.84
  -1   3  -1   55.36    5.39
   1   3   1   67.33    7.26
   1   3   1   63.33    9.05
  -2  -3  -1   89.63   11.70
   2   3   1   89.75   13.04
  -2   3  -1   68.41   11.86
  -2   3  -1   85.90    8.32
  -2   3  -1   99.84   10.32
   3  -3   1  362.21   24.45
  -3  -3  -1  368.92   27.91
   3   3   1  335.00   34.90
  -3   3  -1  361.28   28.18
  -4  -3  -1    3.42    9.28
   4  -3   1   -2.89   14.61
   4   3   1   14.42   13.61
  -4   3  -1    4.56    9.53
   5  -3   1   84.19   21.84
  -5  -3  -1   72.35   14.59
   5   3   1   74.45   20.49
  -5   3  -1   55.05   14.87
  -5  -4   1   20.82   11.59
  -5   4   1    9.13   11.01
   5   4  -1   23.98   15.92
  -4  -4   1   33.37   10.86
   4  -4  -1   51.17    8.36
  -4   4   1   38.09   14.61
   4   4  -1   37.58   14.38
  -4   4   1   38.34   10.84
   3  -4  -1   15.26    5.28
  -3  -4   1   13.63    7.36
   3   4  -1   30.76    7.13
  -3   4   1   10.54    6.82
  -3   4   1   12.47    9.82
  -2  -4   1   21.69    8.29
  -2  -4   1   13.69    6.78
   2   4  -1   17.11    6.10
  -2   4   1   26.36    6.19
  -2   4   1   22.24    7.16
  -2   4   1    8.96    8.94
  -1  -4   1  419.51   33.98
  -1  -4   1  439.98   29.80
  -1   4   1  438.79   34.86
   1   4  -1  428.49   28.08
  -1   4   1  404.24   28.09
  -1   4   1  448.70   29.28
   0  -4  -1  525.80   32.50
   0  -4   1  465.17   35.60
   0  -4  -1  496.47   27.60
   0   4  -1  426.04   33.79
   0   4  -1  511.38   27.50
  -1  -4  -1   26.20    4.31
  -1   4  -1   35.85    6.56
   1   4   1   29.53    5.36
  -1   4  -1   28.00    5.10
  -1   4  -1   23.47    3.34
  -1   4  -1   24.67    4.89
   1   4   1   45.61    7.95
  -2  -4  -1  399.04   29.32
   2   4   1  397.60   27.35
  -2   4  -1  419.15   29.91
  -2   4  -1  438.36   28.22
   2   4   1  389.54   36.49
  -2   4  -1  389.81   35.55
  -2   4  -1  379.95   23.93
   3  -4   1  932.57   58.10
  -3  -4  -1  897.67   62.27
  -3   4  -1  907.89   62.22
   3   4   1  925.24   58.17
   3   4   1  895.25   74.31
  -4  -4  -1   12.35   10.05
   4  -4   1    7.07   15.94
  -4   4  -1   16.52   10.27
   4   4   1   25.15   13.71
   5  -4   1 1027.50   88.53
  -5  -4  -1  968.95   70.77
  -5   4  -1  925.38   71.06
   5   4   1 1061.97   87.19
  -5  -5   1   20.81   11.60
  -5   5   1   33.78   12.96
   5   5  -1   42.37   16.64
  -4  -5   1 1229.91   87.83
   4  -5  -1 1256.73   82.73
   4   5  -1 1380.79   83.79
  -4   5   1 1269.33  104.93
   4   5  -1 1305.03  104.55
  -4   5   1 1322.86   87.67
  -3  -5   1   70.44   10.64
   3  -5  -1   55.69    8.36
   3   5  -1   66.00    9.69
  -3   5   1   55.59   12.56
  -3   5   1   60.96    9.40
  -2  -5   1 4874.75  322.41
  -2   5   1 4939.81  307.20
  -2   5   1 5237.64  321.99
   2   5  -1 4851.31  306.77
  -2   5   1 5109.59  379.33
  -1  -5   1  288.30   21.45
   1   5  -1  284.36   20.22
  -1   5   1  294.54   20.55
  -1   5   1  297.17   24.77
   0  -5  -1 5178.91  272.67
   0  -5  -1 5055.59  323.12
   0  -5   1 4943.33  324.55
   0   5  -1 5341.05  272.68
   0   5  -1 4632.45  309.36
  -1  -5  -1  135.08    8.86
  -1  -5  -1  136.42   11.31
  -1   5  -1  127.25   12.58
  -1   5  -1  134.49    9.32
   1   5   1  145.32   16.81
   1   5   1  142.84   12.82
  -2  -5  -1  720.90   49.77
   2   5   1  723.16   47.10
  -2   5  -1  736.13   47.55
  -2   5  -1  706.32   59.01
   2   5   1  758.52   60.01
  -2   5  -1  721.10   41.41
  -2   5  -1  741.97   50.43
   3  -5   1   38.99    6.36
  -3  -5  -1   27.25    8.34
   3   5   1   55.81    8.49
   3   5   1   36.88   11.30
  -3   5  -1   24.85    6.23
  -3   5  -1   34.04    9.18
  -4  -5  -1  124.14   16.50
   4  -5   1  138.31   23.50
   4   5   1  136.83   21.41
  -4   5  -1  138.61   17.08
  -5  -5  -1  114.76   17.98
   5  -5   1  122.38   24.44
   5   5   1  110.91   22.03
  -5   5  -1  100.59   17.78
  -5  -6   1  171.37   24.67
  -5   6   1  233.66   25.35
   5   6  -1  223.44   33.78
  -4  -6   1  714.54   55.96
   4  -6  -1  747.54   52.04
  -4   6   1  804.80   55.99
   4   6  -1  806.44   67.40
  -4   6   1  799.65   68.15
   4   6  -1  847.51   53.57
   3  -6  -1   80.57   10.63
  -3  -6   1   74.20   11.20
  -3   6   1  127.66   13.98
   3   6  -1  105.18   13.73
  -3   6   1   73.64   13.99
   3   6  -1   85.30   13.77
  -2  -6   1   11.71    7.65
  -2   6   1   15.96    7.65
   2   6  -1   15.21    7.54
  -2   6   1   19.60    8.37
  -2   6   1    5.83    9.32
  -1  -6   1  208.49   18.73
   1  -6  -1  273.62   18.38
  -1   6   1  261.50   18.62
  -1   6   1  201.97   20.93
   1   6  -1  237.10   18.04
   0  -6  -1 2798.42  182.62
   0  -6   1 2739.15  184.04
   0  -6  -1 2983.69  154.15
   0   6  -1 3177.57  154.23
   0   6  -1 2441.24  175.66
  -1  -6  -1 1425.17   75.38
  -1  -6  -1 1349.05   89.75
   1  -6   1 1206.08   91.14
  -1   6  -1 1346.47   86.77
   1   6   1 1448.31   86.89
  -1   6  -1 1384.73   75.65
   1   6   1 1465.18  107.03
  -2  -6  -1 2107.09  140.07
  -2   6  -1 2161.67  133.80
  -2   6  -1 2176.69  140.81
   2   6   1 2179.00  133.53
   2   6   1 2157.32  165.44
  -2   6  -1 2160.91  164.75
  -2   6  -1 2106.72  117.78
   3  -6   1  440.19   28.98
  -3  -6  -1  400.83   31.81
   3   6   1  421.75   39.17
   3   6   1  416.73   29.63
  -3   6  -1  405.29   26.13
  -3   6  -1  427.87   32.52
  -4  -6  -1  159.70   21.12
  -4   6  -1  185.37   22.11
   4   6   1  155.75   23.59
   4   6   1  222.33   19.98
  -5  -6  -1   92.18   15.75
   5  -6   1   83.00   22.97
  -5   6  -1  100.72   17.85
   5   6   1   89.08   21.06
  -5  -7   1  780.90   58.65
   5   7  -1  793.05   70.70
   4  -7  -1   49.12    9.26
  -4  -7   1   62.15   12.78
  -4   7   1   40.90   12.26
   4   7  -1   61.03   14.87
  -4   7   1   62.34   15.44
   4   7  -1   65.60   12.90
  -3  -7   1 2530.15  168.51
   3   7  -1 2597.47  160.02
  -3   7   1 2638.83  168.06
   3   7  -1 2564.61  197.66
  -3   7   1 2544.66  198.35
  -2  -7   1  111.88   15.78
   2   7  -1  138.05   13.46
   2   7  -1  130.24   17.83
  -2   7   1  134.33   17.45
  -2   7   1  139.59   16.51
  -2   7   1   98.12   14.93
  -1  -7   1 5596.88  358.14
  -1  -7   1 5766.79  301.15
   1  -7  -1 5038.54  357.52
  -1   7   1 5579.88  341.50
  -1   7   1 5451.36  419.79
   1   7  -1 5896.33  341.34
   0  -7  -1    9.29    3.98
   0  -7   1   23.51    7.72
   0  -7  -1   22.00    4.77
   0   7  -1   25.33    9.09
   0   7  -1    8.88    3.82
   0   7   1   34.16    8.51
  -1  -7  -1 6031.86  379.64
   1  -7   1 5414.35  380.84
  -1  -7  -1 6103.21  319.91
  -1   7  -1 5887.64  320.20
   1   7   1 6046.42  447.45
   1   7   1 6212.75  363.13
  -1   7  -1 5608.96  363.04
  -2  -7  -1  196.80   18.16
   2   7   1  187.70   19.49
   2   7   1  191.72   24.77
  -2   7  -1  195.91   21.86
  -2   7  -1  194.21   15.22
  -2   7  -1  203.74   21.87
  -2   7  -1  199.72   20.07
  -3  -7  -1 1732.37  113.68
  -3   7  -1 1712.16  133.86
   3   7   1 1700.21  107.68
  -3   7  -1 1781.49   95.32
   3   7   1 1662.61  134.08
  -3   7  -1 1707.77  114.08
  -4  -7  -1   20.65   10.80
  -4   7  -1   13.09   11.38
   4   7   1   16.68   13.42
   4   7   1    9.24    9.68
   5  -7   1  140.36   26.61
  -5  -7  -1  138.55   19.27
   5   7   1  149.92   25.34
  -5   7  -1  168.03   21.78
  -5  -8   1  107.02   17.94
   5   8  -1   95.90   21.07
   4  -8  -1   25.05    7.96
  -4  -8   1   23.94   11.28
  -4   8   1   19.01   10.55
   4   8  -1   21.10   12.63
  -4   8   1   13.59   13.04
   4   8  -1   28.31   10.92
  -3  -8   1   62.37   11.34
  -3   8   1   85.31   12.45
   3   8  -1   67.90   11.14
  -3   8   1   71.73   13.10
  -3   8   1   67.68   11.23
   3   8  -1   68.09   12.30
  -2  -8   1   18.94    8.51
  -2   8   1   22.25    9.85
   2   8  -1   34.38    9.10
   2   8  -1   13.22    8.29
  -2   8   1   22.65    9.56
  -2   8   1   10.08    8.64
   1  -8  -1  661.08   37.31
  -1  -8   1  660.51   36.51
   1  -8  -1  523.87   43.30
  -1  -8   1  637.09   45.21
   1   8  -1  683.99   43.83
  -1   8   1  648.51   44.19
   0  -8  -1   18.59    5.58
   0  -8  -1   11.60    4.89
   0  -8   1   19.69    8.41
   0   8   1   23.67    9.42
   0   8  -1    8.87    4.66
   0   8  -1   14.01   10.06
  -1  -8  -1 1733.60   90.07
  -1  -8  -1 1714.75  107.25
   1  -8   1 1616.52  108.84
  -1   8  -1 1698.06   90.39
  -1   8  -1 1499.36  104.64
   1   8   1 1677.99  104.74
   1   8   1 1498.71  128.04
  -2  -8  -1  384.59   29.17
  -2   8  -1  390.96   24.47
   2   8   1  392.04   36.65
   2   8   1  388.16   29.33
  -2   8  -1  388.11   30.45
  -2   8  -1  381.23   33.93
  -2   8  -1  380.13   32.47
  -3  -8  -1   77.90   11.49
  -3   8  -1   87.63   12.56
   3   8   1   78.48   11.79
  -3   8  -1   88.26   13.80
  -3   8  -1   67.40   13.00
  -3   8  -1   81.40    9.60
   3   8   1   70.73   14.32
  -4  -8  -1  622.90   47.08
  -4   8  -1  645.04   47.81
   4   8   1  618.73   43.85
   4   8   1  601.80   56.51
  -5  -8  -1   24.50   13.14
   5  -8   1   15.83   18.34
  -5   8  -1   44.44   15.04
   5   8   1   32.88   16.34
  -5  -9   1  105.78   18.08
   5   9  -1   98.77   20.48
   4  -9  -1    8.22    7.49
  -4  -9   1   16.43   10.60
  -4   9   1    8.34   12.71
   4   9  -1    9.94   12.10
   4   9  -1   15.25   10.73
  -3  -9   1   10.81    8.88
  -3   9   1   20.94   10.35
  -3   9   1   10.56    9.29
  -3   9   1   14.58    9.66
   3   9  -1   15.64    9.48
   3   9  -1   -4.55    8.63
  -2  -9   1  128.91   16.69
   2   9  -1  121.34   14.14
   2   9  -1  107.34   17.52
  -2   9   1  142.92   16.35
  -2   9   1  122.46   17.58
  -1  -9   1   22.57    9.55
   1  -9  -1   13.72    7.07
  -1  -9   1   14.89    6.41
  -1   9   1    8.04   11.25
   1   9  -1   10.58   10.51
   0  -9  -1  261.36   21.59
   0  -9   1  267.49   25.14
   0  -9  -1  276.31   18.59
   0   9  -1  261.18   27.09
   0   9   1  232.72   26.01
   0   9  -1  280.58   18.51
  -1  -9  -1  644.68   35.52
  -1  -9  -1  608.31   42.49
   1  -9   1  627.88   44.64
  -1   9  -1  493.06   45.20
   1   9   1  595.49   45.19
  -1   9  -1  635.57   35.81
   2  -9   1  155.82   18.18
  -2  -9  -1  179.00   17.55
  -2   9  -1  194.31   20.94
   2   9   1  187.33   24.54
   2   9   1  195.85   20.01
  -2   9  -1  178.35   15.10
  -3  -9  -1  644.84   45.74
  -3   9  -1  650.09   38.34
   3   9   1  616.42   54.64
  -3   9  -1  631.25   45.09
  -3   9  -1  633.43   47.43
   3   9   1  615.13   43.71
  -3   9  -1  630.00   53.66
  -4  -9  -1   93.77   15.33
   4   9   1  114.30   15.21
  -4   9  -1   98.77   16.83
   4   9   1   92.06   18.94
   5  -9   1  -21.11   16.15
  -5  -9  -1   28.86   13.16
  -5   9  -1   15.87   14.15
   5   9   1   21.90   15.50
  -5 -10   1  157.02   22.52
   5  10  -1  152.88   24.10
   4 -10  -1  251.93   25.79
  -4 -10   1  328.51   29.88
   4  10  -1  329.46   35.15
  -4  10   1  336.86   35.60
   4  10  -1  331.22   28.20
  -3 -10   1  218.14   23.05
   3  10  -1  216.91   25.46
  -3  10   1  196.80   23.38
   3  10  -1  215.86   22.28
  -3  10   1  221.63   24.79
  -3  10   1  221.80   25.71
   2 -10  -1    6.58    5.33
  -2 -10   1   13.79    8.63
  -2  10   1   10.99   10.46
  -2  10   1   -7.82    6.95
   2  10  -1    6.38    8.55
  -1 -10   1   28.25    7.04
   1 -10  -1   16.62    5.43
   1 -10  -1   40.52    7.91
  -1 -10   1   34.91   10.54
   1  10  -1   43.40   12.62
  -1  10   1   34.15   13.19
   0 -10   1 1554.13  105.94
   0 -10  -1 1583.02  104.66
   0 -10  -1 1600.99   88.36
   0  10   1 1576.30  102.92
   0  10  -1 1691.89   88.63
   0  10  -1 1515.40  102.95
  -1 -10  -1  507.91   29.10
   1 -10   1  511.82   36.76
  -1 -10  -1  481.73   34.95
   1  10   1  466.01   39.26
  -1  10  -1  360.73   38.19
  -1  10  -1  493.34   29.37
   2 -10   1  885.09   68.35
  -2 -10  -1 1041.66   67.90
   2  10   1 1051.29   66.45
  -2  10  -1 1011.77   57.05
  -2  10  -1  988.93   67.74
   2  10   1 1015.28   81.19
  -3 -10  -1  197.15   21.09
  -3  10  -1  167.27   24.20
  -3  10  -1  207.32   18.31
   3  10   1  197.10   26.87
  -3  10  -1  218.89   23.50
  -3  10  -1  206.08   24.56
   3  10   1  198.19   22.16
  -4 -10  -1  131.31   17.58
   4  10   1  147.67   17.79
   4  10   1  123.49   20.70
  -4  10  -1  139.84   19.73
   5 -10   1    6.80   17.01
  -5 -10  -1   56.87   15.44
   5  10   1   64.73   18.30
  -5 -11   1  187.22   25.26
   5  11  -1  236.95   32.82
   4 -11  -1   75.79   14.49
  -4 -11   1   97.59   16.17
  -4  11   1   99.33   18.05
   4  11  -1  122.04   16.56
   4  11  -1   99.56   18.08
   3 -11  -1  709.65   39.27
  -3 -11   1  665.48   49.24
  -3  11   1  637.92   56.17
  -3  11   1  614.43   49.37
   3  11  -1  647.34   55.85
   3  11  -1  663.29   46.89
   2 -11  -1   -8.92    6.85
   2 -11  -1   13.18    5.40
  -2 -11   1   14.85    9.17
  -2  11   1   14.94   11.79
   2  11  -1   15.56    9.66
  -2  11   1   15.86    8.10
   1 -11  -1 1073.27   84.58
  -1 -11   1 1414.81   72.09
  -1 -11   1 1286.26   87.14
   1 -11  -1 1363.95   72.41
   1  11  -1 1350.21   84.73
  -1  11   1 1221.77   84.96
   0 -11  -1  421.34   30.78
   0 -11   1  402.26   32.74
   0 -11  -1  415.77   26.21
   0  11  -1  369.49   34.49
   0  11   1  400.07   34.48
  -1 -11  -1  638.30   45.61
  -1 -11  -1  640.44   38.06
   1 -11   1  649.67   46.27
   1  11   1  630.52   48.05
  -1  11  -1  674.29   38.49
  -2 -11  -1 1330.73   86.61
   2 -11   1 1195.25   87.25
  -2  11  -1 1203.37   85.80
   2  11   1 1365.88   84.33
   2  11   1 1312.73  103.25
  -2  11  -1 1319.89   72.87
  -3 -11  -1   54.31   12.11
  -3  11  -1   63.20   10.68
   3  11   1   64.41   14.93
   3  11   1   68.92   13.32
  -3  11  -1   72.23   15.42
  -4 -11  -1  454.73   36.66
   4  11   1  413.11   43.94
   4  11   1  414.44   34.61
  -4  11  -1  428.38   38.61
  -4 -12   1   33.00   12.73
   4  12  -1   23.58   13.29
  -4  12   1   30.57   14.00
   4  12  -1   38.10   13.37
   3 -12  -1  111.78   11.61
  -3 -12   1   65.88   13.90
  -3  12   1   59.44   13.68
  -3  12   1   96.46   17.80
   3  12  -1   97.06   14.89
   3  12  -1   78.64   14.56
  -2 -12   1    5.67    9.13
   2 -12  -1    5.92    4.99
   2 -12  -1   -1.00    7.14
   2  12  -1    9.02   10.46
  -2  12   1    6.99   12.18
   0 -12   1  196.05   21.35
   0 -12  -1  205.33   19.36
   0 -12  -1  201.86   16.78
   0  12  -1  215.61   24.64
   0  12   1  238.24   24.77
   1  12   1   77.21   15.28
  -1  12  -1   86.87   15.69
  -2 -12  -1  675.18   38.14
  -2 -12  -1  645.89   46.74
   2 -12   1  609.49   46.80
  -2  12  -1  665.24   39.41
   2  12   1  625.96   57.51
  -2  12  -1  627.97   50.12
   2  12   1  695.90   47.83
   3 -12   1   81.14   13.27
  -3 -12  -1   91.03   14.10
   3  12   1   96.50   15.48
   3  12   1   76.48   16.51
  -3  12  -1   74.57   11.80
  -3  12  -1   72.21   17.04
  -4 -12  -1  865.91   62.97
   4  12   1  851.34   59.81
   4  12   1  859.18   74.56
  -4 -13   1  311.85   31.73
   4  13  -1  324.54   31.21
   3 -13  -1 2354.28  125.18
  -3 -13   1 2268.64  150.39
   3  13  -1 2265.95  143.22
  -3  13   1 2099.94  145.86
   2 -13  -1  947.32   52.86
   2 -13  -1  839.93   61.57
  -2 -13   1  857.35   63.85
  -2  13   1  938.45   65.18
   2  13  -1  933.64   62.39
   1 -13  -1 5504.08  271.83
  -1 -13   1 5212.04  323.16
  -1 -13   1 5467.97  271.39
   1 -13  -1 4511.91  321.20
   1  13  -1 4867.68  309.42
  -1  13   1 4266.78  308.91
   0 -13  -1 1543.54  102.89
   0 -13  -1 1516.51   86.87
   0 -13   1 1543.99  103.86
   0  13  -1 1571.90  101.64
   0  13   1 1594.76  101.48
  -1 -13  -1 1492.39   84.67
   1 -13   1 1446.37  101.22
  -1 -13  -1 1446.00  100.79
   1  13   1 1563.28   99.66
  -1  13  -1 1628.21   85.38
   2 -13   1  855.72   62.45
  -2 -13  -1  912.98   62.59
  -2 -13  -1  923.41   51.48
   2  13   1  878.05   62.71
  -2  13  -1  822.27   65.26
  -2  13  -1  947.99   52.73
   3 -13   1   71.81   12.86
  -3 -13  -1   56.56   13.00
   3  13   1   76.44   16.85
  -3  13  -1   63.01   11.31
   3  13   1   75.98   15.80
  -3  13  -1   64.25   18.28
  -4 -13  -1  312.22   30.12
   4  13   1  285.31   29.07
   4  13   1  271.84   36.36
  -4 -14   1    3.33   12.31
  -4  14   1   15.64   15.42
   4  14  -1   21.52   13.02
   3 -14  -1   74.84   11.30
  -3 -14   1   98.20   16.48
  -3  14   1  107.13   20.79
   3  14  -1  113.89   17.30
  -2 -14   1   -4.74    9.61
   2 -14  -1   -4.87    7.46
  -2  14   1    6.94   13.96
   2  14  -1   11.82   12.05
   1 -14  -1   35.21    7.60
  -1 -14   1   25.69    6.97
  -1 -14   1   25.80   10.35
  -1  14   1   27.81   13.39
   1  14  -1    4.07   11.64
   0 -14   1   10.55    7.17
   0 -14   1   10.34    8.29
   0 -14  -1   10.32    6.89
   0 -14  -1   13.43    6.78
   0  14  -1    6.76   10.87
   0  14   1   14.12   10.84
  -1 -14  -1   90.18   12.88
  -1 -14  -1   96.62   10.42
  -1  14  -1  105.82   17.68
   1  14   1  123.66   17.50
   2 -14   1  176.54   18.20
  -2 -14  -1  188.57   15.64
  -2 -14  -1  187.42   20.87
  -2  14  -1  177.86   17.39
  -2  14  -1  129.60   23.42
   2  14   1  171.28   22.55
  -3 -14  -1   16.64   10.89
   3 -14   1   27.54    9.18
  -3  14  -1   35.20   17.63
   3  14   1   35.89   13.89
  -4 -14  -1  384.66   34.46
   4  14   1  348.83   33.73
  -4 -15   1   10.58   13.14
   4  15  -1   27.74   13.63
  -4  15   1   11.33   16.45
  -3 -15   1  249.51   27.25
   3 -15  -1  198.28   19.90
   3  15  -1  262.49   28.32
  -3  15   1  205.63   28.83
  -2 -15   1  371.27   34.25
   2 -15  -1  426.59   27.76
  -2  15   1  384.74   38.94
   2  15  -1  361.53   35.91
  -1 -15   1  551.25   33.48
  -1 -15   1  531.73   42.10
   1 -15  -1  547.40   33.95
   1 -15  -1  546.39   38.10
   1  15  -1  548.61   43.70
  -1  15   1  458.91   43.01
   0 -15   1   97.41   13.99
   0 -15   1   88.60   11.16
   0 -15  -1  120.21   15.39
   0 -15  -1   97.83   11.30
   0  15   1  122.75   16.85
   0  15  -1  139.82   18.34
   1 -15   1  691.63   47.14
  -1 -15  -1  621.23   38.91
  -1 -15  -1  615.54   46.72
   1  15   1  665.39   48.68
  -1  15  -1  609.83   49.29
  -2 -15  -1  226.34   19.63
  -2 -15  -1  269.01   25.20
   2 -15   1  266.89   22.56
   2  15   1  248.54   31.50
  -2  15  -1  210.58   29.14
  -3 -15  -1  308.82   28.40
  -3  15  -1  204.86   31.40
   3  15   1  299.88   31.25
  -4 -15  -1  156.02   21.70
   4  15   1  160.43   21.97
  -4 -16   1   10.63   13.64
   4  16  -1   -2.78   13.12
  -4  16   1   14.49   19.14
   3 -16  -1   21.71    9.78
  -3 -16   1   31.26   13.43
   3  16  -1   43.27   15.47
  -3  16   1   41.06   19.51
  -2 -16   1   10.21   10.95
   2 -16  -1    8.29    8.54
  -2  16   1    6.34   15.36
   2  16  -1   -7.87   13.11
  -1 -16   1   18.20   10.59
   0 -16  -1   18.43    7.68
   0 -16  -1   21.64    8.26
   0 -16   1   17.34    9.40
   0 -16   1   13.14    7.56
   0  16  -1   20.36   12.32
   0  16   1   20.12   12.62
  -1 -16  -1    4.81    7.13
  -1 -16  -1    6.86    9.11
  -1  16  -1   16.04   13.29
   1  16   1    2.49   11.55
  -2 -16  -1  151.30   21.03
   2 -16   1  139.71   16.73
   2  16   1  162.96   22.82
  -3 -16  -1   43.90   13.20
   3  16   1   38.13   15.91
  -3  16  -1   44.92   20.19
  -4 -16  -1  428.19   38.86
   4 -16   1  413.38   30.49
   4  16   1  446.80   40.22
  -3 -17   1  560.88   46.72
   3 -17  -1  611.32   37.59
  -3  17   1  429.34   51.46
   3  17  -1  622.84   47.50
  -2 -17   1   83.46   16.04
   2 -17  -1   91.40   12.20
   2  17  -1  117.85   20.89
  -2  17   1   59.02   19.66
  -1 -17   1 1251.62   68.32
   1 -17  -1 1185.32   68.48
  -1 -17   1 1160.82   82.62
  -1  17   1 1126.60   81.91
   1  17  -1 1175.36   81.67
   0 -17   1   67.22   13.18
   0 -17  -1   86.74   11.31
   0 -17   1   79.93   11.01
   0 -17  -1   90.01   12.78
   0  17  -1   98.21   17.00
   0  17   1   76.35   15.93
   1 -17   1  331.16   23.67
  -1 -17  -1  267.16   22.61
  -1 -17  -1  252.04   27.53
  -1  17  -1  311.81   32.93
   1  17   1  369.29   31.55
  -2 -17  -1    0.63   10.52
  -2  17  -1   10.23   16.52
   2  17   1    4.44   14.31
   3 -17   1    3.39   10.54
  -3 -17  -1   13.52   12.16
  -3  17  -1   10.83   18.81
   3  17   1   29.81   15.70
   3 -18  -1  117.51   14.24
  -3 -18   1   95.62   18.21
   3  18  -1  136.07   21.84
  -3  18   1  105.32   25.00
   2 -18  -1   20.45    9.09
  -2 -18   1   13.63   11.99
  -2  18   1   18.64   16.71
   2  18  -1   11.82   15.16
  -1 -18   1  310.19   24.28
  -1 -18   1  295.33   31.39
   1 -18  -1  318.90   24.45
   1  18  -1  332.11   33.21
  -1  18   1  380.93   34.75
   0  18  -1  265.62   29.56
   0  18   1  262.51   29.03
   1 -18   1 1182.83   72.89
  -1 -18  -1 1228.78   86.79
   1 -18   1 1378.34   86.93
  -1 -18  -1 1292.21   72.97
  -1  18  -1 1254.71   87.05
   1  18   1 1237.72   85.82
  -2 -18  -1   43.60   12.70
   2  18   1   68.94   16.73
  -2  18  -1   33.46   17.88
   3 -18   1  491.09   33.21
  -3 -18  -1  415.81   39.36
   3  18   1  486.60   42.28
   3 -19  -1   64.48   11.96
  -3 -19   1   52.54   16.03
  -3  19   1   49.16   22.27
   3  19  -1  100.22   20.44
  -2 -19   1  786.87   57.77
   2 -19  -1  782.71   46.90
  -2  19   1  658.60   60.57
   2  19  -1  765.98   59.37
  -1 -19   1   82.77   11.65
  -1 -19   1   96.52   16.52
   1 -19  -1   98.65   12.60
  -1  19   1   89.60   19.30
   1  19  -1  108.91   18.61
   0 -19   1 1826.56  106.83
   0 -19  -1 1864.35  107.12
   0 -19   1 1879.45  127.38
   0  19  -1 1916.92  124.15
   0  19   1 2002.96  124.64
   1 -19   1  124.51   13.91
  -1 -19  -1  148.11   16.55
  -1 -19  -1   97.02   15.60
  -1  19  -1  149.89   21.92
   1  19   1  134.23   19.87
  -2 -19  -1 1646.48  108.24
   2 -19   1 1662.27   90.75
  -2  19  -1 1351.72  108.09
   2  19   1 1620.20  105.52
  -3 -19  -1   13.39   12.43
   3 -19   1   26.33   10.75
   3  19   1   25.38   15.33
  -3  19  -1  -12.15   18.07
  -3 -20   1   22.50   14.75
   3 -20  -1   29.96   10.30
  -3  20   1   25.39   20.55
   3  20  -1   29.08   17.04
   2 -20  -1   16.65    8.84
  -2 -20   1   14.91   12.61
   2  20  -1   25.54   15.42
  -2  20   1    6.96   16.56
   1 -20  -1   57.23   10.31
  -1 -20   1   64.92   10.66
  -1 -20   1   54.44   14.07
   1  20  -1   77.27   16.18
  -1  20   1   92.27   17.41
   0 -20   1  469.07   38.14
   0 -20   1  413.94   31.23
   0 -20  -1  473.75   31.71
   0  20   1  465.65   39.80
   0  20  -1  483.82   40.00
  -1 -20  -1  145.05   17.09
   1 -20   1  126.12   14.60
  -1  20  -1  141.58   21.44
   1  20   1  143.60   20.33
   2 -20   1  229.37   20.11
  -2 -20  -1  170.56   24.76
  -2  20  -1  162.08   27.21
   2  20   1  235.19   28.72
   2 -21  -1   79.09   12.42
  -2 -21   1   84.36   16.73
   2  21  -1   84.58   18.64
  -2  21   1  101.65   22.83
  -1 -21   1  604.96   49.53
  -1 -21   1  640.83   40.23
   1 -21  -1  597.59   40.09
  -1  21   1  643.51   50.61
   1  21  -1  657.73   50.58
   0 -21   1  184.38   19.07
   0 -21  -1  184.73   19.18
   0  21  -1  203.76   26.07
   0  21   1  209.58   26.17
  -1 -21  -1  288.07   24.01
   1 -21   1  254.30   23.58
   1  21   1  343.48   32.51
  -1  21  -1  310.78   32.45
   2 -21   1  220.96   21.27
   2  21   1  230.59   28.41
  -2  21  -1  196.14   29.49
  -2 -22   1    1.81   12.10
   2 -22  -1   12.68    9.25
   2  22  -1    8.13   12.86
  -2  22   1   -2.78   15.29
  -1 -22   1  107.10   13.73
   1 -22  -1  133.59   15.34
  -1  22   1  141.47   21.60
   1  22  -1  151.95   21.29
   0 -22  -1   24.48    9.35
   0 -22   1   12.41    8.48
   0  22  -1   43.28   14.25
   0  22   1   30.76   13.31
  -1 -22  -1  430.96   30.17
   1 -22   1  410.76   30.16
   1  22   1  437.60   38.66
  -1  22  -1  421.91   39.59
   2 -22   1   26.20    9.80
  -2  22  -1   12.36   17.08
   2  22   1   22.17   13.40
  -1 -23   1   31.75   10.26
   1 -23  -1   43.11   10.77
   1  23  -1   57.09   15.37
  -1  23   1   42.06   15.89
   0 -23  -1  193.16   20.07
   0 -23   1  164.29   17.95
   0  23   1  240.97   27.16
   0  23  -1  206.29   26.17
  -1 -23  -1   14.77    8.97
   1 -23   1   30.55    9.54
  -1  23  -1   54.62   15.53
   1  23   1   48.96   13.77
  -5   0   2   -2.70    9.92
   4   0  -2 5515.35  331.88
  -4   0   2 5411.12  411.28
  -4   0   2 5240.45  348.53
  -3   0   2    4.73    6.89
   3   0  -2   29.43    6.54
  -3   0   2    1.34    9.60
  -2   0   2 8932.92  653.14
   2   0  -2 8106.02  528.61
  -2   0   2 8901.93  554.89
  -1   0   2   10.57    5.58
  -1   0   2    2.47    3.13
   1   0  -2    4.48    3.12
   0   0  -2 3103.41  186.43
   0   0  -2 3000.07  165.30
   1   0   2   10.51    6.58
  -1   0  -2    4.19    3.30
  -1   0  -2    5.47    2.31
   2   0   2  155.18   11.04
   3   0   2   13.83   11.19
   3   0   2   12.38    4.03
  -3   0  -2    1.87    7.68
   4   0   2  150.04   23.33
  -4   0  -2  170.94   20.58
  -5   0  -2    2.98   11.83
   5   0   2    3.59   16.63
  -5  -1   2   14.09   10.28
  -5   1   2    3.96   10.02
  -4  -1   2   66.07   15.28
  -4  -1   2   52.67   11.04
  -4   1   2   74.37   15.39
  -4   1   2   67.19   11.50
   3  -1  -2   28.54    6.50
  -3  -1   2    6.99    9.65
  -3  -1   2    6.24    6.72
   3   1  -2   30.06    6.71
  -3   1   2    8.20   10.13
  -3   1   2    6.09    6.64
  -2  -1   2  239.07   18.74
   2  -1  -2  246.50   18.08
  -2  -1   2  246.27   23.90
  -2   1   2  248.61   18.51
  -2   1   2  244.72   24.51
   2   1  -2  225.80   17.73
   1  -1  -2  582.68   36.50
  -1  -1   2  571.32   38.36
  -1  -1   2  597.42   45.71
  -1   1   2  561.39   46.02
  -1   1   2  589.84   37.83
   1   1  -2  562.54   36.36
   0  -1  -2  184.94   10.59
   0  -1   2  151.18   17.07
   0  -1  -2  168.77   12.88
   0   1  -2  177.08   10.40
   0   1   2  176.07   11.63
  -1  -1  -2 3839.68  255.93
  -1  -1  -2 3907.06  215.79
   1  -1   2 4234.53  243.30
   1  -1   2 4236.11  301.75
  -1   1  -2 3863.12  215.74
  -1   1  -2 4001.44  256.16
   1   1   2 3517.62  243.29
   1   1   2 4278.04  302.19
  -2  -1  -2  200.16   16.85
   2  -1   2  147.72   13.31
   2  -1   2  233.23   23.55
  -2   1  -2  196.91   12.49
  -2   1  -2  215.01   17.10
   2   1   2  175.11   12.86
   2   1   2  214.60   23.55
   3  -1   2 2513.55  159.06
  -3  -1  -2 2713.61  168.69
   3  -1   2 2649.90  199.37
   3   1   2 2402.79  158.96
   3   1   2 2608.71  199.27
  -3   1  -2 2630.44  168.63
   4  -1   2   63.76   17.84
  -4  -1  -2   56.66   12.24
  -4   1  -2   60.41   12.64
   4   1   2   64.60   16.95
   5  -1   2  456.40   50.30
  -5  -1  -2  389.73   36.21
   5   1   2  435.14   49.30
  -5   1  -2  384.99   36.41
  -5  -2   2    9.20   10.28
  -5   2   2    8.74   10.56
  -4  -2   2    3.60   11.87
  -4  -2   2   10.60    8.86
  -4   2   2    4.29   11.88
  -4   2   2    8.21    8.80
   3  -2  -2   31.25    6.91
  -3  -2   2   25.80   10.78
  -3   2   2   33.36   11.50
  -3   2   2   21.67    7.25
   3   2  -2   42.47    7.45
  -2  -2   2   20.86    6.07
   2  -2  -2   23.71    6.43
  -2  -2   2   33.60    8.76
  -2   2   2   30.94    5.71
  -2   2   2   21.13    8.78
   2   2  -2   19.27    5.55
  -1  -2   2 2276.28  147.44
  -1  -2   2 2426.59  173.20
  -1   2   2 2238.18  173.64
  -1   2   2 2351.37  140.37
   1   2  -2 2120.43  140.04
   0  -2  -2   29.88    3.01
   0  -2   2   27.40    9.22
   0   2  -2   31.64    4.30
   0   2   2   12.78   14.45
   0   2  -2   34.63    3.78
   0   2   2   25.56    3.65
  -1  -2  -2 5503.75  372.09
  -1  -2  -2 5929.88  313.91
   1  -2   2 6047.31  438.06
  -1   2  -2 5950.03  354.17
  -1   2  -2 5803.30  372.57
   1   2   2 5519.26  354.31
   1   2   2 6136.55  438.91
  -1   2  -2 5513.50  313.75
  -2  -2  -2  332.89   25.20
   2  -2   2  361.91   22.60
   2  -2   2  328.89   32.24
  -2   2  -2  324.46   25.59
   2   2   2  354.22   22.09
  -2   2  -2  306.72   20.03
   2   2   2  333.98   32.80
   3  -2   2  832.11   54.18
   3  -2   2  876.57   71.16
  -3  -2  -2  891.01   58.93
  -3   2  -2  869.71   59.21
   3   2   2  845.40   70.77
   3   2   2  845.38   54.18
   4  -2   2  340.29   39.97
  -4  -2  -2  326.13   29.64
   4   2   2  336.52   38.96
  -4   2  -2  345.38   29.93
   5  -2   2    8.65   17.57
  -5  -2  -2    2.13   11.28
   5   2   2    7.62   16.03
  -5   2  -2  -15.76   11.53
   5  -3  -2   67.45   11.55
  -5  -3   2   23.46   11.66
   4  -3  -2  250.84   19.10
  -4  -3   2  190.74   22.32
  -4  -3   2  223.77   29.54
  -4   3   2  219.82   21.90
  -4   3   2  209.78   30.40
  -3  -3   2  142.72   21.75
   3  -3  -2  157.23   14.89
  -3  -3   2  151.03   16.41
  -3   3   2  150.21   15.97
   3   3  -2  177.53   15.60
  -3   3   2  154.58   22.83
   2  -3  -2    4.19    6.54
  -2  -3   2    8.95    7.68
  -2  -3   2    3.86    6.03
   2   3  -2    9.79    5.44
  -2   3   2    6.55    8.48
  -2   3   2    5.68    4.93
   1  -3  -2  693.53   38.84
  -1  -3   2  749.13   54.70
  -1  -3   2  702.49   47.21
   1   3  -2  676.75   44.29
  -1   3   2  711.34   55.79
  -1   3   2  692.42   44.43
   0  -3   2  332.99   28.47
   0  -3  -2  371.81   19.98
   0   3  -2  372.04   19.84
   0   3   2  324.37   23.13
   0   3  -2  341.11   23.59
   1  -3   2   47.46    8.07
  -1  -3  -2   55.21    5.15
   1   3   2   53.90   10.17
  -1   3  -2   80.01    9.70
   1   3   2   64.93    8.04
  -1   3  -2   59.83    6.37
   2  -3   2  292.35   31.05
  -2  -3  -2  315.12   24.28
   2   3   2  360.56   21.74
  -2   3  -2  315.34   24.98
   2   3   2  328.10   32.21
  -2   3  -2  284.24   19.23
  -3  -3  -2  679.11   47.71
   3  -3   2  683.41   58.19
   3  -3   2  684.27   43.57
  -3   3  -2  653.38   47.89
   3   3   2  641.84   57.69
   3   3   2  721.14   43.77
  -4  -3  -2  323.37   28.54
   4  -3   2  320.01   39.14
   4   3   2  299.44   37.48
  -4   3  -2  330.08   29.13
   5  -3   2  171.81   28.55
  -5  -3  -2  163.01   20.49
  -5   3  -2  147.20   20.66
   5   3   2  178.72   27.88
   5  -4  -2   26.16    8.70
  -5  -4   2    4.29   10.58
  -5   4   2   12.30   15.15
  -5   4   2   -6.55   10.31
   5   4  -2   -6.65   13.82
  -4  -4   2  589.83   47.53
   4  -4  -2  639.01   44.14
  -4   4   2  616.99   58.57
   4   4  -2  789.74   46.54
  -4   4   2  649.94   47.28
  -3  -4   2   67.09    9.87
   3  -4  -2   61.27    9.21
  -3  -4   2   51.22   12.22
   3   4  -2   67.89    9.47
  -3   4   2   60.96   12.86
  -3   4   2   57.33    9.14
  -2  -4   2  576.77   40.77
  -2  -4   2  565.62   47.85
  -2   4   2  585.90   49.16
  -2   4   2  627.78   39.56
   2   4  -2  553.25   38.18
  -1  -4   2  195.64   16.90
  -1  -4   2  206.91   16.29
   1  -4  -2  184.93   11.86
   1   4  -2  202.99   14.36
  -1   4   2  183.63   14.33
  -1   4   2  192.83   19.21
   0  -4  -2  277.17   16.04
   0  -4   2  268.75   24.06
   0   4  -2  264.14   20.30
   0   4  -2  280.56   15.85
   0   4   2  240.94   19.27
  -1  -4  -2  824.81   44.26
   1  -4   2  810.99   62.02
  -1  -4  -2  801.56   52.65
   1   4   2  842.75   64.84
  -1   4  -2  780.30   44.29
   1   4   2  763.69   51.04
  -1   4  -2  832.62   54.55
  -1   4  -2  740.37   50.51
  -2  -4  -2  159.64   16.62
   2  -4   2  150.27   19.58
   2   4   2  173.72   24.73
  -2   4  -2  167.35   12.91
  -2   4  -2  217.85   15.99
  -2   4  -2  173.25   18.47
   2   4   2  201.45   15.36
  -3  -4  -2  644.72   46.30
   3  -4   2  638.92   42.36
   3  -4   2  639.21   56.40
  -3   4  -2  645.46   46.72
   3   4   2  661.06   56.41
   3   4   2  704.59   42.83
  -4  -4  -2   29.57   10.94
   4  -4   2   31.08   16.32
  -4   4  -2   23.68   11.47
   4   4   2   28.78   14.63
   5  -4   2  321.51   43.02
  -5  -4  -2  294.65   29.76
   5   4   2  311.18   40.99
  -5   4  -2  250.13   29.82
   5  -5  -2   15.15    8.14
  -5  -5   2   12.17   11.13
   5   5  -2    3.70   14.69
  -5   5   2   -9.49   11.09
   5   5  -2   19.07   12.91
  -5   5   2   -0.55   14.83
   4  -5  -2   57.46    9.05
  -4  -5   2   23.42   10.48
  -4   5   2   54.64   15.31
  -4   5   2   36.89   10.12
  -3  -5   2    9.22    7.39
  -3  -5   2   -6.19    8.38
   3   5  -2    6.58    7.10
  -3   5   2   -5.18    6.18
  -3   5   2   -1.68    9.40
   2  -5  -2 2119.43  123.39
  -2  -5   2 2299.14  172.79
  -2  -5   2 2231.54  147.53
  -2   5   2 2307.53  140.50
  -2   5   2 2327.63  173.82
  -2   5   2 2342.86  146.41
   2   5  -2 2201.75  139.97
   1  -5  -2  170.59   11.56
  -1  -5   2  176.58   16.03
  -1   5   2  184.71   18.62
   1   5  -2  172.58   13.95
  -1   5   2  178.74   13.90
   0  -5  -2 4398.70  231.96
   0  -5   2 4366.42  277.12
   0   5  -2 4282.26  231.82
   0   5   2 4087.33  262.75
   0   5  -2 4257.51  263.11
  -1  -5  -2 1039.69   66.05
  -1  -5  -2 1039.11   55.48
  -1   5  -2 1010.17   55.64
   1   5   2 1024.23   80.73
   1   5   2 1009.56   64.45
  -1   5  -2  927.93   63.86
  -2  -5  -2  490.80   36.54
   2   5   2  531.19   35.14
  -2   5  -2  493.87   30.13
   2   5   2  543.75   46.51
  -2   5  -2  534.69   35.00
  -2   5  -2  525.64   38.23
  -3  -5  -2 1202.29   79.28
   3  -5   2 1142.41   94.20
   3  -5   2 1240.52   74.31
   3   5   2 1153.93   94.43
  -3   5  -2 1176.02   65.85
  -3   5  -2 1138.83   79.53
   3   5   2 1179.53   74.37
   4  -5   2   59.13   18.01
  -4  -5  -2   68.63   13.11
   4   5   2   65.73   16.73
  -4   5  -2   86.10   14.14
   5  -5   2  352.25   45.92
  -5  -5  -2  321.03   31.72
   5   5   2  370.27   43.15
  -5   5  -2  299.19   32.59
  -5  -6   2  375.92   36.17
   5  -6  -2  435.46   32.78
   5   6  -2  437.03   45.43
  -5   6   2  439.01   46.29
   5   6  -2  410.48   35.34
   4  -6  -2  913.37   63.06
  -4  -6   2  896.84   67.24
   4   6  -2 1007.26   80.28
  -4   6   2  952.82   81.01
  -4   6   2 1011.04   66.77
   4   6  -2 1005.90   64.39
  -3  -6   2  686.92   48.14
   3  -6  -2  608.76   45.57
  -3   6   2  699.88   57.52
   3   6  -2  716.02   45.48
  -2  -6   2 2652.57  200.76
   2  -6  -2 2434.90  143.73
  -2  -6   2 2648.09  171.76
   2   6  -2 2677.67  163.05
  -2   6   2 2758.44  170.59
  -2   6   2 2638.87  163.46
  -2   6   2 2635.68  201.80
   1  -6  -2 2773.24  151.16
  -1  -6   2 2737.60  180.53
  -1   6   2 2787.21  171.40
  -1   6   2 2689.92  211.27
   1   6  -2 2883.28  171.23
   0  -6  -2 4317.21  223.12
   0  -6  -2 4554.40  264.06
   0  -6   2 4023.80  266.50
   0   6  -2 4175.53  222.95
   0   6   2 3671.15  252.84
   0   6  -2 3902.76  253.37
  -1  -6  -2 2335.71  143.31
  -1  -6  -2 2325.49  120.68
   1  -6   2 2022.37  145.29
   1   6   2 2211.98  138.27
   1   6   2 2217.84  171.24
  -1   6  -2 2069.99  137.96
  -1   6  -2 2300.50  120.86
  -2  -6  -2 1314.74   86.50
   2   6   2 1339.02  103.88
   2   6   2 1309.82   82.65
  -2   6  -2 1269.27   72.49
  -2   6  -2 1297.41   87.98
  -2   6  -2 1324.78   82.71
   3  -6   2  164.18   12.77
  -3  -6  -2  150.17   16.90
   3   6   2  128.13   14.87
  -3   6  -2  127.67   12.96
  -3   6  -2  139.50   18.22
   3   6   2  115.87   18.62
   4  -6   2   -4.12   14.76
  -4  -6  -2   31.75   11.44
  -4   6  -2   38.70   12.24
   4   6   2   38.99   15.06
  -5  -6  -2   91.49   16.45
   5  -6   2  104.01   24.31
  -5   6  -2   81.91   17.46
   5   6   2  114.21   23.17
  -5  -7   2   87.38   16.39
   5  -7  -2  135.70   16.52
   5   7  -2   99.33   19.86
   5   7  -2  109.76   16.87
  -5   7   2   75.82   20.00
  -4  -7   2    6.26    9.77
   4  -7  -2    4.22    6.72
  -4   7   2   -1.65    9.36
   4   7  -2    4.63   10.95
   4   7  -2    9.58   11.68
  -4   7   2   16.04   12.93
   3  -7  -2  189.81   14.61
  -3  -7   2  243.92   21.47
  -3   7   2  215.12   25.82
   2  -7  -2  238.89   18.55
  -2  -7   2  301.05   24.85
   2   7  -2  291.95   23.13
  -2   7   2  295.17   24.45
  -2   7   2  295.93   23.46
  -2   7   2  295.76   29.06
  -1  -7   2 2191.28  152.92
   1  -7  -2 2257.17  127.73
   1   7  -2 2450.66  145.05
  -1   7   2 2142.80  178.44
   1   7  -2 2458.09  127.51
  -1   7   2 2486.41  145.49
   0  -7  -2 1003.29   52.70
   0  -7   2  922.95   65.22
   0  -7  -2 1017.59   61.95
   0   7   2  808.14   60.95
   0   7  -2 1012.00   52.52
   0   7  -2  864.20   61.96
  -1  -7  -2  922.41   59.90
   1  -7   2  920.41   63.76
  -1  -7  -2  945.48   50.37
  -1   7  -2  845.76   60.26
   1   7   2  900.49   60.68
  -1   7  -2  917.61   50.53
   1   7   2  849.40   75.40
  -2  -7  -2  266.01   20.72
  -2   7  -2  247.85   25.20
   2   7   2  247.93   21.74
  -2   7  -2  244.10   21.46
   2   7   2  243.40   29.74
  -2   7  -2  226.93   16.93
  -3  -7  -2   -0.30    7.48
  -3   7  -2   14.16    9.40
  -3   7  -2    0.90    5.71
   3   7   2   13.80   11.12
   3   7   2   12.70    7.75
  -4  -7  -2  161.85   20.55
   4  -7   2   94.27   21.27
   4   7   2  144.70   22.35
  -4   7  -2  163.54   22.31
   5  -7   2   -7.54   16.87
  -5  -7  -2    4.67   11.35
  -5   7  -2   -6.98   12.50
   5   7   2   10.96   15.48
  -5  -8   2  191.84   25.30
   5   8  -2  189.57   23.83
   5   8  -2  182.53   27.01
  -5   8   2  211.35   32.75
   4  -8  -2  595.96   44.41
  -4  -8   2  643.79   48.23
   4   8  -2  661.97   56.68
  -4   8   2  652.58   57.73
   4   8  -2  653.10   45.58
  -3  -8   2  479.65   35.63
   3  -8  -2  429.11   27.31
  -3   8   2  462.61   34.37
   3   8  -2  446.57   33.05
  -3   8   2  452.66   41.59
   3   8  -2  489.70   40.55
  -3   8   2  450.65   34.24
   2  -8  -2 1361.07   74.52
  -2  -8   2 1329.07   89.74
  -2   8   2 1360.22   85.80
   2   8  -2 1334.08   84.74
  -2   8   2 1290.22  104.43
   1  -8  -2  376.95   25.44
  -1  -8   2  389.23   33.73
  -1   8   2  364.93   36.69
   1   8  -2  423.53   25.01
   1   8  -2  445.47   30.79
  -1   8   2  467.38   31.61
   0  -8  -2  700.23   42.96
   0  -8   2  657.62   47.40
   0  -8  -2  670.17   36.77
   0   8  -2  681.73   36.48
   0   8   2  533.77   43.80
   0   8  -2  538.93   45.18
  -1  -8  -2   55.10    7.87
  -1  -8  -2   55.30    6.38
   1  -8   2   64.30   13.26
   1   8   2   55.36   14.21
  -1   8  -2   45.41    6.36
  -1   8  -2   70.17   14.45
   1   8   2   32.17   16.51
  -2  -8  -2  605.95   42.85
   2   8   2  646.42   54.25
   2   8   2  614.26   42.47
  -2   8  -2  596.86   42.68
  -2   8  -2  609.93   35.87
   3  -8   2   43.25   10.64
  -3  -8  -2   48.29    9.97
  -3   8  -2   48.21   10.61
  -3   8  -2   54.28    8.13
  -3   8  -2   51.01   12.55
   3   8   2   55.14   14.21
   3   8   2   58.81   10.88
   4  -8   2  787.96   73.13
  -4  -8  -2  886.55   61.70
  -4   8  -2  877.49   62.82
   4   8   2  877.15   74.23
   5  -8   2   17.48   18.04
  -5  -8  -2   18.33   12.30
  -5   8  -2   30.03   14.68
   5   8   2   25.42   17.22
  -5  -9   2   40.68   14.05
  -5   9   2   38.57   16.71
   5   9  -2   38.77   13.80
   5   9  -2   40.69   16.47
  -4  -9   2    4.99   10.64
   4  -9  -2  -18.89    6.70
   4   9  -2   12.42   11.42
  -4   9   2   -0.12   11.95
   4   9  -2    0.01   10.29
   3  -9  -2  157.24   12.15
  -3  -9   2  177.24   19.78
  -3   9   2  147.36   18.57
  -3   9   2  149.14   22.26
  -3   9   2  155.66   20.14
   3   9  -2  157.27   20.80
   3   9  -2  141.30   18.42
  -2  -9   2  438.57   34.38
   2  -9  -2  422.62   27.17
  -2   9   2  424.62   38.34
  -2   9   2  439.71   33.70
   2   9  -2  450.54   31.91
  -1  -9   2  200.33   25.75
   1  -9  -2  234.81   18.19
  -1   9   2  290.43   24.98
   1   9  -2  260.75   23.82
   0  -9   2   83.44   14.81
   0  -9  -2   92.67    9.16
   0  -9  -2  105.06   11.74
   0   9  -2   88.51    8.58
   0   9   2   72.64   14.03
   0   9  -2   90.65   16.27
  -1  -9  -2   53.45    6.73
   1  -9   2   63.23   13.18
  -1  -9  -2   42.84    8.07
  -1   9  -2   40.44    6.54
   1   9   2   33.10   16.05
   1   9   2   47.70   14.35
  -1   9  -2   48.85   14.55
   2  -9   2  225.86   27.20
  -2  -9  -2  318.25   24.35
   2   9   2  325.13   26.26
   2   9   2  314.36   34.13
  -2   9  -2  313.94   20.44
  -2   9  -2  320.40   26.83
   3  -9   2  444.89   38.02
  -3  -9  -2  398.29   33.39
  -3   9  -2  437.48   27.89
  -3   9  -2  426.00   36.37
  -3   9  -2  442.15   33.43
   3   9   2  411.83   42.01
   3   9   2  441.31   32.83
   4  -9   2  403.31   40.95
  -4  -9  -2  414.84   34.93
  -4   9  -2  402.87   37.05
   4   9   2  401.30   43.22
   5  -9   2  294.59   42.95
  -5  -9  -2  327.75   32.54
  -5   9  -2  377.84   35.76
   5   9   2  325.68   42.08
  -5 -10   2   19.68   13.18
  -5  10   2   25.34   15.25
   5  10  -2   15.51   14.53
   5  10  -2   -1.38   12.07
   4 -10  -2    1.60    9.98
  -4 -10   2   36.70   12.51
   4  10  -2   38.47   12.11
  -4  10   2   32.37   13.53
   4  10  -2   34.79   13.11
   3 -10  -2    4.05    4.50
  -3 -10   2   13.13   10.01
  -3  10   2    3.18   10.76
  -3  10   2    1.81    9.29
   3  10  -2   10.03    9.53
   3  10  -2    2.47    9.08
   2 -10  -2   -1.60    6.54
  -2 -10   2   19.58    9.92
   2 -10  -2   35.94    7.63
   2  10  -2   15.13    8.93
  -2  10   2   18.42    8.71
  -2  10   2   20.67   10.70
  -1 -10   2  190.31   24.89
   1 -10  -2  211.31   16.91
  -1  10   2  238.66   24.21
   1  10  -2  201.00   23.27
   0 -10  -2  433.10   31.22
   0 -10   2  449.15   37.21
   0 -10  -2  446.91   27.44
   0  10  -2  427.25   26.93
   0  10  -2  402.78   37.12
   0  10   2  448.37   35.53
  -1 -10  -2  320.81   20.23
  -1 -10  -2  308.44   23.80
   1 -10   2  321.85   29.11
  -1  10  -2  299.03   20.18
   1  10   2  262.35   29.32
  -2 -10  -2  479.77   33.69
  -2 -10  -2  435.94   27.04
   2 -10   2  381.13   35.24
  -2  10  -2  455.18   36.84
  -2  10  -2  467.06   28.21
   2  10   2  487.14   35.33
   2  10   2  484.31   44.44
   3 -10   2   76.98   12.77
  -3 -10  -2   67.03   11.98
   3  10   2   73.01   16.25
   3  10   2   75.58   13.54
  -3  10  -2   75.38   14.35
  -3  10  -2   69.62   10.24
  -4 -10  -2   57.19   13.89
   4 -10   2   59.71   14.52
  -4  10  -2   77.80   16.47
   4  10   2   54.72   16.78
  -5 -11   2   91.62   18.70
   5  11  -2  117.04   18.05
   5  11  -2  114.14   20.95
  -5  11   2   98.14   20.65
  -4 -11   2    6.72   11.57
  -4  11   2   -2.21   11.63
   4  11  -2    3.91   11.09
   4  11  -2   -3.46   11.23
   3 -11  -2   23.80    5.66
  -3 -11   2   17.41   11.19
   3  11  -2   22.10    9.91
   3  11  -2   28.73   11.12
  -3  11   2    8.54   11.95
  -3  11   2   15.97   10.42
   2 -11  -2  584.39   45.96
  -2 -11   2  703.56   49.55
   2 -11  -2  671.81   39.66
  -2  11   2  727.85   48.70
   2  11  -2  662.73   46.34
  -2  11   2  655.61   54.59
   1 -11  -2  229.27   18.54
  -1 -11   2  237.91   26.27
   1 -11  -2  274.39   18.74
   1  11  -2  240.38   25.34
  -1  11   2  270.13   26.06
   0 -11  -2 1852.64  124.98
   0 -11   2 1942.57  127.92
   0 -11  -2 1919.62  106.09
   0  11  -2 1935.58  123.20
   0  11   2 1896.13  122.51
   0  11  -2 1951.15  106.02
  -1 -11  -2   64.90    9.08
  -1 -11  -2   54.10    7.43
   1 -11   2   66.57   11.98
   1  11   2   63.14   14.21
  -1  11  -2   53.80    7.49
  -1  11  -2   36.86   14.06
   2 -11   2 1401.53  103.98
  -2 -11  -2 1599.42   85.65
  -2 -11  -2 1639.55  102.75
  -2  11  -2 1592.61   86.43
  -2  11  -2 1469.51  101.50
   2  11   2 1577.25  100.17
   2  11   2 1518.56  123.71
  -3 -11  -2  296.58   25.46
   3 -11   2  245.06   27.62
   3  11   2  272.82   26.84
  -3  11  -2  260.83   28.55
   3  11   2  289.26   34.22
  -3  11  -2  279.99   21.70
  -4 -11  -2  610.76   46.29
  -4  11  -2  562.98   48.18
   4  11   2  583.88   56.05
  -4 -12   2   23.75   13.17
  -4  12   2   16.50   13.74
   4  12  -2   39.36   13.28
   3 -12  -2 3377.91  180.76
  -3 -12   2 3273.36  216.64
   3  12  -2 3299.74  205.60
  -3  12   2 3349.27  252.52
  -3  12   2 3138.70  207.63
  -2 -12   2   10.30   10.32
   2 -12  -2    4.49    6.89
  -2  12   2   13.14   11.98
   2  12  -2    1.46    9.40
  -2  12   2    8.98    7.95
  -1 -12   2 2541.21  155.93
   1 -12  -2 2461.41  129.63
   1 -12  -2 2104.54  152.19
  -1  12   2 2196.59  148.78
   1  12  -2 2444.03  149.02
   0 -12  -2  572.99   41.06
   0 -12   2  591.70   44.70
   0 -12  -2  567.99   35.58
   0  12  -2  613.38   45.00
   0  12   2  588.66   43.97
   0  12  -2  612.37   35.52
  -1 -12  -2  540.99   35.36
   1 -12   2  512.91   37.54
  -1 -12  -2  494.85   29.70
  -1  12  -2  371.42   38.83
   1  12   2  458.01   38.21
  -1  12  -2  477.23   29.75
  -2 -12  -2  366.94   22.78
   2 -12   2  308.24   28.80
  -2 -12  -2  369.54   28.35
  -2  12  -2  388.63   24.00
  -2  12  -2  335.40   34.76
   2  12   2  308.78   39.56
   2  12   2  357.87   32.16
  -3 -12  -2   55.05   11.85
   3 -12   2   50.39   12.26
  -3  12  -2   55.24   10.30
   3  12   2   50.77   16.29
  -3  12  -2   50.97   15.80
   3  12   2   69.91   14.55
  -4 -12  -2   13.02   11.61
   4  12   2    1.66   13.85
  -4 -13   2   11.27   12.54
   4  13  -2   13.89   12.35
  -3 -13   2   43.03   13.55
   3 -13  -2   20.35    7.07
  -3  13   2   33.00   11.56
  -3  13   2   52.50   16.01
  -2 -13   2    5.06   11.11
   2 -13  -2   -4.28    7.23
   2  13  -2    9.67   10.89
  -2  13   2   13.58   13.13
  -1 -13   2   37.02    7.54
  -1 -13   2   36.14   11.87
   1 -13  -2   33.40    7.68
  -1  13   2   75.95   14.15
   1  13  -2   43.32   12.85
  -1 -13  -2   15.23    7.16
  -1 -13  -2   10.16    5.97
   1  13   2   20.62   11.31
  -1  13  -2   23.50   13.19
  -1  13  -2    2.17    5.71
  -2 -13  -2 1128.00   75.01
  -2 -13  -2 1124.16   62.31
   2 -13   2 1071.38   76.10
  -2  13  -2 1205.50   63.38
   2  13   2 1059.85   75.27
  -2  13  -2  954.46   77.16
  -3 -13  -2   44.85   12.02
   3 -13   2   39.69   11.11
  -3  13  -2   72.89   11.00
   3  13   2   81.58   15.84
  -3  13  -2   51.39   17.87
   3  13   2   45.43   17.07
  -4 -13  -2  410.91   36.13
   4 -13   2  406.29   38.44
   4  13   2  398.81   44.94
  -4 -14   2  125.45   20.45
   4  14  -2  135.54   19.40
  -4  14   2  142.10   23.66
   3 -14  -2   46.67    8.92
  -3 -14   2   60.94   15.24
   3  14  -2   71.87   15.35
  -3  14   2   75.81   19.00
  -2 -14   2  869.28   65.93
   2 -14  -2  963.12   53.49
  -2  14   2  866.47   65.73
   2  14  -2  904.73   63.15
  -1 -14   2  240.62   17.74
   1 -14  -2  211.51   18.04
  -1 -14   2  224.95   25.56
  -1  14   2  198.94   26.18
   1  14  -2  218.53   27.78
   0 -14   2 3265.98  218.79
   0 -14  -2 3243.25  183.60
   0 -14  -2 3260.21  217.04
   0  14  -2 3462.19  210.50
   0  14   2 3507.82  210.46
  -1 -14  -2  716.85   44.29
   1 -14   2  814.74   54.95
  -1 -14  -2  741.96   52.60
  -1  14  -2  705.73   55.28
  -1  14  -2  753.01   44.69
   1  14   2  797.64   54.59
  -2 -14  -2 1833.92   95.92
  -2 -14  -2 1788.45  114.64
   2 -14   2 1756.96  115.91
  -2  14  -2 1395.39  114.05
  -2  14  -2 1833.91   96.79
   2  14   2 1625.88  112.30
  -3 -14  -2  241.50   25.97
   3 -14   2  259.02   25.70
   3  14   2  272.33   30.01
  -3  14  -2  233.78   30.33
  -3  14  -2  285.38   22.55
  -4 -14  -2  231.19   27.46
  -4 -15   2   13.37   14.08
  -4  15   2   23.19   17.77
   4  15  -2   39.60   14.61
   3 -15  -2  -12.81    6.81
  -3 -15   2   -4.18   12.16
   3  15  -2   -3.57   12.63
  -3  15   2   -1.39   15.96
   2 -15  -2  122.76   13.46
  -2 -15   2  146.14   20.24
   2  15  -2  126.63   20.02
  -2  15   2  165.00   23.72
   1 -15  -2  220.99   18.49
  -1 -15   2  239.94   18.29
  -1 -15   2  201.47   25.59
  -1  15   2  180.03   23.63
   1  15  -2  233.22   25.96
   0 -15  -2   62.49   10.00
   0 -15  -2   54.04    9.14
   0 -15   2   51.83   11.83
   0  15  -2   71.27   14.70
   0  15   2   58.47   13.66
  -1 -15  -2   56.89   10.41
  -1 -15  -2   44.22    8.47
  -1  15  -2   63.10   15.64
  -1  15  -2   38.69    8.49
   1  15   2   69.78   14.54
  -2 -15  -2   -1.27    8.90
  -2 -15  -2    8.69    6.63
   2 -15   2   15.06    7.01
  -2  15  -2   11.84    7.93
  -2  15  -2   -6.92   15.92
   2  15   2   26.64   14.50
   3 -15   2   26.33   10.01
  -3 -15  -2   17.74   10.94
  -3  15  -2    2.61   17.38
   3  15   2   20.04   14.42
  -3  15  -2    4.60    8.88
  -4 -15  -2   46.75   14.68
  -4 -16   2  159.44   24.43
   4  16  -2  200.95   24.16
  -4  16   2  152.29   27.85
   3 -16  -2  389.89   27.33
  -3 -16   2  371.57   36.73
   3  16  -2  384.62   36.38
  -3  16   2  378.48   42.28
  -2 -16   2  170.01   22.64
   2 -16  -2  209.54   19.17
  -2  16   2  182.94   26.81
   2  16  -2  232.86   26.00
   1 -16  -2  201.68   18.06
  -1 -16   2  175.22   24.68
  -1 -16   2  228.69   17.73
  -1  16   2  121.56   21.21
   1  16  -2  175.18   23.52
   0 -16   2   14.88    9.87
   0 -16  -2   22.74    8.68
   0 -16  -2   13.75    7.46
   0  16  -2   33.94   12.78
   0  16   2   40.81   13.57
  -1 -16  -2   29.13    8.33
  -1 -16  -2   33.84    9.85
   1  16   2   66.95   14.86
  -1  16  -2   52.14   15.40
  -2 -16  -2   68.23   13.19
  -2 -16  -2   87.16   11.22
   2 -16   2  110.47   14.93
   2  16   2  107.47   18.95
  -2  16  -2   80.58   11.49
  -2  16  -2   47.26   19.52
  -3 -16  -2   -1.59   10.76
   3  16   2   12.43   14.77
  -3  16  -2    7.09   18.97
  -4 -16  -2   15.92   13.47
   4  17  -2   -9.30   13.52
  -3 -17   2   91.10   18.44
   3 -17  -2  110.10   12.89
   3  17  -2   98.89   19.09
  -3  17   2  100.33   23.92
   2 -17  -2   15.33    8.97
  -2 -17   2    5.46   12.80
  -2  17   2   -3.30   15.40
   2  17  -2   16.53   14.84
  -1 -17   2  688.31   53.81
  -1 -17   2  740.00   43.30
   1 -17  -2  715.47   43.46
   1  17  -2  685.62   54.34
  -1  17   2  672.75   53.77
   0 -17   2  263.98   22.75
   0 -17   2  286.52   28.87
   0 -17  -2  292.11   22.77
   0  17   2  351.47   31.43
   0  17  -2  323.79   31.30
  -1 -17  -2  710.53   54.12
   1 -17   2  856.78   57.19
  -1 -17  -2  722.75   45.83
  -1  17  -2  741.91   56.79
   1  17   2  782.16   56.39
  -2 -17  -2  993.77   71.34
   2 -17   2  991.78   71.64
   2  17   2 1077.38   72.15
  -3 -17  -2  316.04   30.39
   3  17   2  305.73   33.79
   3 -18  -2 1014.99   55.72
  -3 -18   2  881.23   68.77
  -3  18   2  786.31   71.46
   3  18  -2  917.12   67.03
  -2 -18   2  342.33   33.79
   2 -18  -2  321.93   24.72
  -2  18   2  289.54   37.62
   2  18  -2  294.59   35.93
   1 -18  -2  966.24   59.77
  -1 -18   2 1016.44   73.04
  -1 -18   2 1015.98   59.48
   1  18  -2 1011.63   72.32
  -1  18   2 1064.02   72.56
   0 -18  -2  703.43   44.36
   0 -18   2  691.39   53.58
   0 -18   2  710.52   44.14
   0  18   2  722.20   53.80
   0  18  -2  776.05   54.48
  -1 -18  -2  187.12   24.24
  -1 -18  -2  197.11   19.52
   1  18   2  259.89   28.51
  -1  18  -2  286.36   29.98
  -2 -18  -2  151.91   20.72
   2  18   2  137.07   20.37
  -2  18  -2   85.84   22.28
  -3 -18  -2   24.95   12.26
   3  18   2   30.22   15.49
   3 -19  -2   43.00   10.66
  -3 -19   2   19.91   15.01
   3  19  -2   45.58   17.35
  -3  19   2   30.09   19.13
   2 -19  -2  152.33   17.78
  -2 -19   2  146.47   20.71
  -2  19   2  102.78   22.83
   2  19  -2  127.17   22.27
   1 -19  -2  568.48   36.90
  -1 -19   2  562.80   36.08
  -1 -19   2  550.99   45.95
  -1  19   2  558.32   46.44
   1  19  -2  563.28   46.28
   0 -19   2  290.57   23.43
   0 -19  -2  257.96   23.40
   0 -19   2  315.57   30.21
   0  19   2  334.72   31.48
   0  19  -2  319.90   32.04
   1 -19   2  380.33   31.30
  -1 -19  -2  296.59   24.50
   1 -19   2  290.78   25.04
   1  19   2  329.19   32.47
  -1  19  -2  333.25   33.74
  -2 -19  -2    0.12   10.67
  -2  19  -2   -4.15   15.55
   2  19   2    4.38   12.44
  -3 -19  -2   53.23   14.22
   3  19   2   51.91   16.53
  -3 -20   2  528.71   45.69
   3 -20  -2  559.46   35.36
  -3  20   2  369.62   49.41
   3  20  -2  514.83   46.53
   2 -20  -2  361.08   27.11
  -2 -20   2  384.09   35.81
   2  20  -2  362.60   38.39
  -2  20   2  300.71   39.20
  -1 -20   2  530.36   35.56
  -1 -20   2  558.45   45.31
   1 -20  -2  569.41   36.58
   1  20  -2  537.61   45.47
  -1  20   2  551.29   45.97
   0 -20  -2  601.64   39.73
   0 -20   2  586.23   39.49
   0 -20   2  612.45   48.75
   0  20  -2  627.28   48.69
   0  20   2  682.56   49.23
  -1 -20  -2  386.36   28.30
   1 -20   2  364.04   28.33
   1  20   2  392.26   36.62
  -1  20  -2  433.83   38.32
   2 -20   2  214.70   21.86
  -2  20  -2  210.24   30.15
   2  20   2  257.90   28.96
  -2 -21   2  233.42   28.82
   2 -21  -2  242.26   22.02
   2  21  -2  251.38   32.47
  -2  21   2  205.51   30.61
   1 -21  -2   33.74    9.79
  -1 -21   2    9.53   12.16
  -1 -21   2   18.85    8.90
   1  21  -2   24.75   13.78
  -1  21   2   35.74   15.35
   0 -21   2  195.02   25.16
   0 -21  -2  201.66   20.07
   0 -21   2  189.99   20.00
   0  21  -2  234.27   27.16
   0  21   2  225.55   27.03
  -1 -21  -2   18.12    9.22
   1 -21   2   13.77    8.83
   1  21   2   19.76   12.70
  -1  21  -2   29.86   14.72
   2 -21   2  112.85   14.21
  -2  21  -2   83.72   21.93
   2  21   2  110.13   18.77
   2 -22  -2  213.04   21.03
  -2 -22   2  212.28   27.63
  -2  22   2  186.27   28.74
   2  22  -2  192.62   25.86
   1 -22  -2   63.29   11.35
  -1 -22   2   46.61    9.98
  -1 -22   2   44.31   13.93
   1  22  -2   75.42   16.40
  -1  22   2   63.15   16.40
   0 -22  -2  505.51   36.03
   0 -22   2  507.79   35.66
   0  22   2  605.24   45.17
   0  22  -2  559.16   44.45
   1 -22   2   55.02   10.75
  -1 -22  -2   42.62   10.31
   1  22   2   52.59   14.08
  -1  22  -2   51.77   15.53
   1 -23  -2  733.90   47.94
  -1 -23   2  746.43   58.97
  -1 -23   2  774.98   47.90
   1  23  -2  781.20   58.16
  -1  23   2  770.66   58.92
   0 -23   2   24.04    9.42
   0 -23  -2   30.25    9.77
   0  23   2   39.71   14.46
   0  23  -2   53.02   14.28
   1 -23   2  721.63   48.01
  -1 -23  -2  741.02   48.16
  -1  23  -2  815.41   59.30
   1  23   2  808.99   57.58
  -5   0   3    7.31   15.13
  -5   0   3   -4.00    9.60
  -4   0   3   29.08   13.19
   3   0  -3   25.74    7.44
  -3   0   3   15.37    7.13
  -3   0   3   20.09   10.95
  -2   0   3    2.22    8.42
   2   0  -3    9.13    5.52
  -2   0   3   -0.28    4.93
  -1   0   3 1225.48   78.85
   1   0  -3 1215.25   75.20
  -1   0   3 1195.31   93.83
   0   0  -3    2.22    2.61
   0   0   3   -0.49    7.33
   0   0  -3    5.49    2.25
   0   0   3   12.15   15.66
  -1   0  -3 3080.52  205.32
  -1   0  -3 3234.51  173.07
   1   0   3 3251.68  243.25
  -2   0  -3    5.57    6.73
   2   0   3   19.01   11.66
  -2   0  -3   -2.96    4.23
  -3   0  -3  591.05   41.90
   3   0   3  567.40   51.41
  -4   0  -3   -2.32    9.75
   4   0   3   31.87   15.98
   5   0   3    4.99   17.56
  -5   0  -3   13.93   12.65
  -5  -1   3  105.94   21.74
  -5  -1   3  115.65   16.17
  -5   1   3  113.78   16.89
  -5   1   3  135.38   23.47
  -4  -1   3 1060.54   80.31
  -4  -1   3 1140.28   96.61
   4  -1  -3 1280.83   76.81
  -4   1   3 1163.41   80.36
  -4   1   3 1117.58   96.77
   4   1  -3 1360.51   77.09
   3  -1  -3 1625.17  102.67
  -3  -1   3 1634.02  127.88
  -3  -1   3 1628.62  107.58
  -3   1   3 1705.33  107.54
  -3   1   3 1595.09  127.95
   3   1  -3 1620.44  102.55
  -2  -1   3  205.96   17.32
  -2  -1   3  214.45   23.35
   2  -1  -3  214.37   16.76
  -2   1   3  204.36   23.66
  -2   1   3  217.48   16.70
   2   1  -3  208.45   16.54
   1  -1  -3 6692.54  421.65
  -1  -1   3 7210.54  520.88
  -1  -1   3 6985.17  442.84
  -1   1   3 7028.53  521.30
  -1   1   3 7152.56  442.18
   1   1  -3 6325.74  421.54
   0  -1   3   34.14   17.44
   0  -1   3   56.16   11.58
   0  -1  -3   73.72    8.66
   0  -1  -3   94.74    6.75
   0   1  -3   84.92    6.35
   0   1   3   93.89    6.94
   0   1  -3   79.93    6.44
  -1  -1  -3 3809.19  207.96
   1  -1   3 3977.34  291.54
  -1  -1  -3 3677.76  246.51
  -1   1  -3 3804.60  246.90
  -1   1  -3 3873.24  207.92
   1   1   3 3868.90  292.04
  -2  -1  -3   16.17    7.12
   2  -1   3   20.79   11.47
  -2  -1  -3   15.47    4.75
   2   1   3   18.65   11.83
  -2   1  -3   22.17    4.84
  -2   1  -3   12.26    7.23
   2   1   3   10.24    2.89
   3  -1   3  267.95   30.24
  -3  -1  -3  253.46   22.49
  -3   1  -3  240.83   22.74
   3   1   3  263.86   30.21
   4  -1   3   -2.60   13.92
  -4  -1  -3    3.65   10.09
  -4   1  -3   15.58   10.78
   4   1   3   -1.77   13.99
   5  -1   3   14.87   18.39
  -5  -1  -3   -0.70   11.58
   5   1   3   11.96   18.14
  -5   1  -3   25.79   12.15
  -4  -2   3   42.48   14.00
  -4  -2   3   33.77   10.04
  -4   2   3   44.72   14.29
  -4   2   3   53.28   10.27
  -3  -2   3  727.82   61.44
  -3  -2   3  732.88   50.95
   3  -2  -3  732.77   48.64
  -3   2   3  778.30   50.59
   3   2  -3  742.12   48.37
  -3   2   3  713.71   61.78
  -2  -2   3  331.80   29.60
   2  -2  -3  313.08   22.56
  -2  -2   3  297.65   23.51
  -2   2   3  333.44   22.64
   2   2  -3  296.28   22.15
  -2   2   3  287.44   30.14
  -1  -2   3 2219.75  161.38
  -1  -2   3 2167.39  137.71
   1  -2  -3 2070.73  115.13
   1   2  -3 2067.53  130.38
  -1   2   3 2078.79  162.36
   0  -2   3   15.46    9.59
   0  -2  -3   25.92    3.23
   0  -2   3   19.34   15.07
   0   2  -3   27.02    3.14
   0   2  -3   12.33    3.69
   0   2   3   -1.64   15.15
   0   2   3   20.66    3.34
   1  -2   3 1435.26  109.23
  -1  -2  -3 1477.10   77.31
  -1  -2  -3 1367.22   91.45
   1   2   3 1389.16  110.67
  -1   2  -3 1386.97   77.09
  -1   2  -3 1399.66   92.37
   2  -2   3   64.71   13.97
   2  -2   3   85.01    8.58
  -2  -2  -3   70.73    9.74
  -2   2  -3   69.12   10.43
  -2   2  -3   75.86    8.76
   2   2   3  104.32   15.95
  -3  -2  -3  297.15   25.34
   3  -2   3  313.67   32.99
   3   2   3  314.92   21.23
   3   2   3  298.57   33.10
  -3   2  -3  287.05   25.54
  -4  -2  -3  893.13   62.94
   4  -2   3  964.69   78.01
   4   2   3  874.59   77.08
  -4   2  -3  831.27   62.96
   5  -2   3   56.96   21.77
  -5  -2  -3   65.41   15.50
   5   2   3   62.29   21.20
  -5   2  -3   63.26   15.38
  -5  -3   3    7.52   10.36
  -5   3   3   45.47   17.46
  -5   3   3   18.93   11.71
  -4  -3   3  202.68   28.15
  -4  -3   3  174.69   20.51
  -4   3   3  198.32   20.17
  -4   3   3  197.63   29.04
   3  -3  -3  206.41   17.81
  -3  -3   3  183.83   18.18
  -3  -3   3  218.35   24.17
   3   3  -3  187.48   17.89
  -3   3   3  183.75   24.88
  -3   3   3  173.71   17.40
  -2  -3   3   16.08    7.23
   2  -3  -3   21.39    7.03
  -2  -3   3   18.33    8.81
  -2   3   3   26.08    5.58
   2   3  -3   14.92    5.94
  -2   3   3   24.02   10.41
  -1  -3   3 1957.82  134.84
   1  -3  -3 2060.20  112.56
  -1  -3   3 2205.09  157.40
  -1   3   3 2003.08  158.84
  -1   3   3 2133.30  127.62
   1   3  -3 2057.00  127.42
   0  -3   3   12.17    9.18
   0  -3  -3   10.49    2.59
   0   3  -3   12.29    4.22
   0   3   3    0.16   13.84
   0   3  -3   11.79    2.60
   0   3   3   11.67    3.36
   1  -3   3  814.77   59.72
  -1  -3  -3  725.47   49.46
  -1  -3  -3  796.22   41.88
  -1   3  -3  684.56   46.90
  -1   3  -3  762.63   51.35
   1   3   3  745.26   62.70
  -1   3  -3  747.63   41.70
   2  -3   3  511.80   46.45
  -2  -3  -3  490.83   37.19
   2  -3   3  609.30   34.26
   2   3   3  514.23   48.16
  -2   3  -3  500.96   38.23
  -2   3  -3  493.60   30.62
   2   3   3  566.37   34.39
  -3  -3  -3    5.82    8.03
   3  -3   3   14.85   11.35
   3   3   3   24.65   11.90
  -3   3  -3   20.85    5.22
  -3   3  -3   18.79    8.95
   4  -3   3  334.89   41.06
  -4  -3  -3  313.02   29.47
   4   3   3  374.80   40.13
  -4   3  -3  317.20   30.30
  -5  -3  -3   -2.22   11.07
   5  -3   3    4.84   17.55
  -5   3  -3    7.09   12.56
   5   3   3    8.27   16.99
   5   4  -3  202.87   25.70
  -4  -4   3  167.93   27.61
  -4  -4   3  158.88   20.48
  -4   4   3  198.11   19.49
  -4   4   3  192.54   28.25
  -3  -4   3   76.67   13.87
   3  -4  -3   97.59   11.63
  -3  -4   3   91.08   11.74
   3   4  -3   93.05   11.34
  -3   4   3   82.86   14.95
  -3   4   3   91.16   10.50
  -2  -4   3  456.77   34.99
  -2  -4   3  487.59   41.02
  -2   4   3  473.64   42.74
   2   4  -3  482.77   32.55
  -2   4   3  490.30   32.86
   1  -4  -3 1295.91   71.72
  -1   4   3 1274.89  102.37
  -1   4   3 1306.46   81.49
   1   4  -3 1349.50   81.43
   0  -4  -3  176.69   10.78
   0  -4   3  168.77   19.34
   0   4  -3  182.95   14.04
   0   4   3  161.38   12.71
   0   4  -3  171.49   10.64
   1  -4   3 5823.87  420.29
  -1  -4  -3 6109.94  301.12
  -1  -4  -3 5469.01  356.74
  -1   4  -3 5588.79  300.96
   1   4   3 5458.90  422.47
  -1   4  -3 4771.67  340.01
  -1   4  -3 5669.53  358.61
  -2  -4  -3   17.65    7.42
   2  -4   3   42.47   11.08
   2   4   3   49.76    7.64
  -2   4  -3   20.48    5.20
   2   4   3   25.97   13.27
  -2   4  -3   21.63    9.17
   3  -4   3 2443.89  185.14
  -3  -4  -3 2452.40  156.43
   3   4   3 2358.56  185.43
  -3   4  -3 2459.10  156.91
   3   4   3 2243.34  147.51
  -4  -4  -3  138.95   17.24
   4  -4   3  126.39   22.78
   4   4   3  144.87   23.20
  -4   4  -3  143.02   18.33
  -5  -4  -3  264.18   29.07
   5  -4   3  336.50   43.90
   5   4   3  288.61   41.53
  -5   4  -3  263.40   30.54
  -5  -5   3   39.61   13.12
   5   5  -3   73.50   15.58
  -5   5   3   50.87   17.67
   4  -5  -3 1266.25   81.17
  -4  -5   3 1167.95   85.42
  -4  -5   3 1293.59  101.85
  -4   5   3 1244.20  102.44
   4   5  -3 1302.19   81.62
  -4   5   3 1264.54   84.65
  -3  -5   3   11.05    9.38
   3  -5  -3   -4.44    7.98
  -3  -5   3   -0.44    7.65
  -3   5   3    1.19    5.97
  -3   5   3    6.95   10.01
   3   5  -3    5.46    7.39
   2  -5  -3 1068.63   62.45
  -2  -5   3 1194.48   88.65
  -2  -5   3 1139.20   76.26
   2   5  -3 1124.26   71.67
  -2   5   3 1137.72   72.09
  -2   5   3 1133.13   90.23
  -1  -5   3   19.00    7.87
   1  -5  -3   14.65    3.38
  -1   5   3   14.71    4.88
   1   5  -3   16.23    4.95
  -1   5   3    4.66    8.71
   0  -5  -3  555.10   30.22
   0  -5   3  506.57   39.65
   0   5  -3  541.70   30.02
   0   5   3  518.48   34.82
   0   5  -3  548.85   35.54
  -1  -5  -3  604.96   38.54
  -1  -5  -3  605.61   32.55
   1   5   3  520.80   52.12
  -1   5  -3  527.66   38.70
  -1   5  -3  583.49   32.56
  -2  -5  -3  354.91   26.44
   2  -5   3  336.97   31.96
   2   5   3  360.74   37.49
  -2   5  -3  363.84   29.03
  -2   5  -3  376.06   24.87
   2   5   3  333.41   25.73
  -2   5  -3  321.59   21.55
  -3  -5  -3 1571.23  100.21
   3  -5   3 1459.15  118.63
   3   5   3 1464.67   94.22
  -3   5  -3 1507.49   83.50
   3   5   3 1522.23  119.70
  -3   5  -3 1509.76  100.84
  -4  -5  -3   54.75   12.28
   4  -5   3   46.55   16.62
   4   5   3   63.49   17.47
  -4   5  -3   39.70   12.90
  -5  -5  -3  317.80   32.74
   5  -5   3  336.74   46.19
  -5   5  -3  358.03   34.21
   5   5   3  360.57   44.90
  -5  -6   3   41.14   13.18
   5   6  -3   62.89   17.87
   5   6  -3   53.13   14.99
  -5   6   3   37.67   16.79
   4  -6  -3  510.81   34.78
  -4  -6   3  449.02   37.40
  -4   6   3  460.37   37.29
  -4   6   3  448.48   46.23
   4   6  -3  499.72   36.60
  -3  -6   3  436.82   35.55
   3  -6  -3  444.51   34.41
  -3  -6   3  504.11   42.08
   3   6  -3  467.33   33.75
  -3   6   3  516.11   33.98
  -3   6   3  453.56   43.28
  -2  -6   3 1553.72  103.97
   2  -6  -3 1546.13   85.89
  -2  -6   3 1615.34  120.48
  -2   6   3 1521.11  122.10
  -2   6   3 1559.62   98.39
   2   6  -3 1573.78   97.97
  -1  -6   3  634.44   47.82
   1  -6  -3  658.99   37.21
  -1   6   3  611.23   55.44
  -1   6   3  660.12   42.71
   1   6  -3  701.59   42.85
   0  -6   3  208.06   22.61
   0  -6  -3  232.56   14.00
   0   6  -3  225.65   13.67
   0   6  -3  216.14   18.81
   0   6   3  215.40   17.40
  -1  -6  -3   38.60    5.11
   1  -6   3   52.94   12.30
  -1  -6  -3   42.66    6.15
  -1   6  -3   36.01    5.16
   1   6   3   49.29   11.35
  -1   6  -3   35.09   10.77
   1   6   3   38.83   16.15
   2  -6   3   48.75    9.18
  -2  -6  -3   48.84    8.35
  -2   6  -3   50.72    6.67
  -2   6  -3   71.24    9.41
   2   6   3   64.23   15.63
   2   6   3   66.51   10.45
  -2   6  -3   46.80   11.95
  -3  -6  -3   11.37    8.05
   3  -6   3  -14.46    8.20
  -3   6  -3   12.16    5.78
   3   6   3   10.60   12.34
  -3   6  -3    1.58    9.77
   3   6   3   17.88    7.81
  -4  -6  -3  188.53   22.74
   4  -6   3  187.20   26.79
  -4   6  -3  209.12   24.85
   4   6   3  212.66   32.48
   5  -6   3   12.90   17.92
  -5  -6  -3   13.93   12.56
   5   6   3   14.29   16.95
  -5   6  -3   17.67   13.75
  -5  -7   3  610.97   50.24
   5  -7  -3  683.03   46.69
   5   7  -3  689.37   60.92
   5   7  -3  624.61   48.62
  -5   7   3  644.74   61.82
  -4  -7   3   30.56   11.34
   4  -7  -3   22.15    8.85
  -4   7   3   27.84   13.70
   4   7  -3   27.63   11.55
  -3  -7   3 2462.39  159.03
  -3  -7   3 2509.93  185.92
  -3   7   3 2311.50  186.88
   3   7  -3 2408.16  150.60
  -3   7   3 2390.46  157.24
  -2  -7   3   77.33   13.21
  -2  -7   3   73.88   11.20
   2  -7  -3   87.71    9.00
  -2   7   3   67.95   13.76
   2   7  -3   86.65   10.88
  -2   7   3   80.74   11.38
   1  -7  -3 4026.33  211.97
  -1  -7   3 3440.57  253.48
   1   7  -3 4067.06  211.55
   1   7  -3 4072.09  240.08
  -1   7   3 4040.81  240.22
  -1   7   3 3706.70  297.22
   0  -7  -3   69.26    7.52
   0  -7   3   69.72   13.41
   0   7   3   52.30    9.39
   0   7  -3   65.89   11.35
   0   7   3   29.15   15.06
   0   7  -3   57.71    6.67
  -1  -7  -3 1431.96   85.69
   1  -7   3 1209.60   89.53
  -1  -7  -3 1448.55   72.28
   1   7   3 1054.47  106.32
   1   7   3 1226.12   84.41
  -1   7  -3 1394.92   72.35
  -2  -7  -3 1289.34   71.38
   2  -7   3 1234.88   99.94
  -2  -7  -3 1310.70   85.32
   2   7   3 1359.43  104.28
  -2   7  -3 1287.34   71.59
   2   7   3 1248.48   82.24
  -2   7  -3 1288.10   81.91
  -2   7  -3 1301.67   88.09
  -3  -7  -3   12.42    8.45
   3  -7   3    4.37    7.71
   3   7   3   13.97   12.79
  -3   7  -3   17.68    6.49
  -3   7  -3   26.99   11.03
   3   7   3   26.53    8.90
   4  -7   3  688.62   65.92
  -4  -7  -3  805.37   55.20
   4   7   3  760.69   67.74
  -4   7  -3  754.50   56.32
  -5  -7  -3   17.25   12.52
   5  -7   3    8.33   18.40
  -5   7  -3   21.59   14.14
   5   7   3    8.87   16.02
   5  -8  -3  262.59   23.04
  -5  -8   3  207.21   26.74
   5   8  -3  224.95   32.99
  -5   8   3  196.13   33.26
   5   8  -3  211.29   23.83
   4  -8  -3    4.05    9.22
  -4  -8   3   23.47   10.90
   4   8  -3   21.14   11.59
   4   8  -3   17.79   12.18
  -4   8   3   13.23   12.70
  -3  -8   3 1251.53   81.85
   3  -8  -3 1117.52   66.43
   3   8  -3 1219.13   76.86
  -3   8   3 1191.13   95.65
   2  -8  -3  177.75   13.61
  -2  -8   3  177.72   21.89
  -2   8   3  185.53   19.62
  -2   8   3  156.51   22.75
   2   8  -3  164.41   18.10
  -1  -8   3  456.13   42.55
   1  -8  -3  535.72   31.36
   1   8  -3  550.41   30.56
  -1   8   3  500.20   48.59
  -1   8   3  536.08   37.53
   1   8  -3  537.43   37.30
   0  -8  -3 1645.28   87.44
   0  -8   3 1614.43  107.73
   0   8  -3 1525.50  101.62
   0   8   3 1520.40  100.55
   0   8  -3 1612.66   87.19
  -1  -8  -3  268.87   17.17
  -1  -8  -3  267.05   20.19
   1  -8   3  241.33   28.66
  -1   8  -3  258.22   17.30
   1   8   3  248.53   26.43
  -2  -8  -3 1814.24   97.62
  -2  -8  -3 1849.70  116.43
   2   8   3 1803.85  140.47
   2   8   3 1711.04  112.13
  -2   8  -3 1678.16  111.79
  -2   8  -3 1780.51   97.93
  -3  -8  -3  212.59   21.35
   3  -8   3  216.01   22.80
  -3   8  -3  213.46   25.01
   3   8   3  225.55   30.65
  -3   8  -3  216.44   17.26
   3   8   3  207.03   20.93
   4  -8   3  336.80   39.61
  -4  -8  -3  438.78   33.95
   4   8   3  401.99   43.67
  -4   8  -3  387.33   35.99
  -5  -8  -3   22.81   12.65
   5  -8   3   24.18   18.42
   5   8   3   14.60   17.20
  -5   8  -3    7.87   14.14
  -5  -9   3    3.64   12.15
   5  -9  -3   27.50   10.15
   5   9  -3    5.17   12.42
   5   9  -3    7.29   13.59
  -5   9   3   17.28   14.68
   4  -9  -3  148.47   19.89
  -4  -9   3  194.38   23.82
  -4   9   3  185.56   28.34
   4   9  -3  180.24   26.79
   4   9  -3  189.56   20.07
  -3  -9   3   81.34   13.70
   3  -9  -3   85.77    8.64
  -3   9   3   57.10   13.44
   3   9  -3   87.57   12.63
  -3   9   3   83.27   13.49
  -2  -9   3  497.86   38.53
   2  -9  -3  452.07   28.71
   2   9  -3  474.34   34.08
  -2   9   3  496.84   35.66
  -2   9   3  454.61   41.90
  -1  -9   3  945.60   70.55
   1  -9  -3  992.28   55.89
   1   9  -3 1005.15   55.30
  -1   9   3  970.55   80.93
  -1   9   3 1034.90   65.41
   1   9  -3  942.17   64.69
   0  -9  -3  928.22   57.02
   0  -9   3  855.82   63.31
   0  -9  -3  906.80   49.13
   0   9   3  764.65   58.05
   0   9  -3  858.30   48.71
   0   9  -3  828.70   60.45
  -1  -9  -3   92.03   11.58
   1  -9   3  130.77   16.87
  -1  -9  -3  100.54   10.49
  -1   9  -3   96.59   10.21
  -1   9  -3   68.67   16.09
   1   9   3   54.84   19.04
   1   9   3  118.85   15.95
  -2  -9  -3  698.05   45.55
   2  -9   3  613.43   49.26
  -2  -9  -3  651.60   37.56
   2   9   3  656.90   59.42
  -2   9  -3  640.23   46.13
  -2   9  -3  644.23   38.12
   2   9   3  650.43   46.19
  -3  -9  -3   87.43   13.15
   3  -9   3  105.97   15.80
  -3   9  -3   97.27   16.61
   3   9   3  109.14   14.35
  -3   9  -3   87.25   10.48
   3   9   3   89.99   18.59
  -4  -9  -3  119.64   17.43
   4  -9   3  132.40   20.18
   4   9   3  129.35   23.09
  -4   9  -3  148.59   20.89
  -5 -10   3   22.98   13.89
   5 -10  -3    8.28    9.79
   5  10  -3   20.62   14.42
   5  10  -3   26.70   13.38
  -5  10   3   11.26   14.52
  -4 -10   3  324.37   31.90
   4 -10  -3  267.94   29.98
  -4  10   3  300.62   36.80
   4  10  -3  368.06   35.36
   4  10  -3  373.55   29.86
   3 -10  -3   36.00    6.18
  -3 -10   3   45.48   12.51
  -3  10   3   52.76   12.78
   3  10  -3   49.20   11.00
   3  10  -3   40.94   10.95
  -3  10   3   34.78   11.72
  -2 -10   3 1070.81   73.79
   2 -10  -3 1040.28   59.26
   2  10  -3 1040.12   68.05
  -2  10   3 1072.26   69.71
  -2  10   3 1000.64   83.40
   1 -10  -3  153.42   14.45
  -1 -10   3  126.97   19.36
   1  10  -3  158.85   13.25
   1  10  -3  160.52   17.41
  -1  10   3  166.35   26.03
  -1  10   3  160.41   20.24
   0 -10   3  534.73   44.37
   0 -10  -3  559.93   32.43
   0 -10  -3  591.81   36.95
   0  10   3  444.20   49.96
   0  10  -3  481.16   42.39
   0  10  -3  557.61   31.98
   1 -10   3  257.11   28.63
  -1 -10  -3  311.89   19.32
  -1 -10  -3  296.26   22.33
   1  10   3  282.84   27.66
  -1  10  -3  284.01   19.06
  -2 -10  -3   72.73   10.28
  -2 -10  -3   76.00    7.97
   2 -10   3   62.03   13.51
  -2  10  -3   74.27   14.84
   2  10   3   45.03   16.29
   2  10   3   67.45   13.95
  -2  10  -3   68.44    8.07
   3 -10   3  764.85   64.58
  -3 -10  -3  804.73   55.93
   3  10   3  792.39   69.48
   3  10   3  749.47   54.23
  -3  10  -3  835.99   46.98
   4 -10   3  152.71   24.52
  -4 -10  -3  167.00   22.62
  -4  10  -3  199.88   24.09
   4  10   3  165.59   25.91
  -5 -11   3  201.12   28.70
   5  11  -3  219.26   24.74
  -5  11   3  220.56   33.29
  -4 -11   3   58.30   15.13
   4  11  -3  109.01   17.41
  -4  11   3   64.59   16.54
   4  11  -3   79.60   14.96
  -3 -11   3  134.53   19.54
   3 -11  -3  144.65   11.95
   3  11  -3  118.79   16.95
  -3  11   3  149.15   22.71
   3  11  -3  130.85   16.27
  -3  11   3  128.54   18.35
   2 -11  -3 1627.66   92.11
  -2 -11   3 1660.48  112.51
  -2  11   3 1647.63  128.83
   2  11  -3 1645.12  105.22
  -2  11   3 1679.87  106.91
   1 -11  -3   26.73    7.25
  -1 -11   3   36.89   13.09
  -1  11   3   40.30   11.34
   1  11  -3   50.33   11.74
   1  11  -3   35.86    6.74
   0 -11   3 2639.47  170.00
   0 -11  -3 2684.65  166.00
   0 -11  -3 2664.18  140.88
   0  11  -3 2406.06  162.14
   0  11  -3 2535.10  140.49
   0  11   3 2424.41  161.13
  -1 -11  -3  144.73   14.01
  -1 -11  -3  130.93   12.36
   1 -11   3  155.62   18.67
  -1  11  -3   90.20   17.47
  -1  11  -3  135.79   12.20
   1  11   3  148.13   17.52
   2 -11   3  251.94   25.95
  -2 -11  -3  256.88   21.90
  -2 -11  -3  259.29   17.66
  -2  11  -3  225.28   28.91
   2  11   3  236.61   27.12
   2  11   3  245.10   35.44
  -2  11  -3  258.04   18.41
  -3 -11  -3  224.65   20.86
   3 -11   3  111.07   20.80
   3  11   3  178.37   22.49
   3  11   3  171.19   25.23
  -3  11  -3  166.47   17.31
  -4 -11  -3    2.86   11.45
   4  11   3   13.68   15.31
  -4 -12   3   34.04   14.69
  -4  12   3   15.41   12.91
   4  12  -3   33.46   12.95
   3 -12  -3   26.69    6.51
  -3 -12   3   34.52   13.38
   3  12  -3   78.59   13.47
  -3  12   3   44.31   14.55
  -3  12   3   30.34   11.90
   2 -12  -3  335.69   22.92
  -2 -12   3  294.23   32.15
  -2  12   3  350.19   32.09
  -2  12   3  315.62   30.57
   2  12  -3  316.76   28.39
  -1 -12   3  135.27   17.97
   1 -12  -3   89.01   10.75
  -1  12   3  145.50   17.51
   1  12  -3  117.28   16.32
   1  12  -3  100.88   10.58
   0 -12  -3 1723.17  114.01
   0 -12   3 1787.40  118.01
   0 -12  -3 1722.24   97.07
   0  12   3 1748.06  112.45
   0  12  -3 1740.31   96.85
   0  12  -3 1761.25  113.33
  -1 -12  -3  781.28   43.84
  -1 -12  -3  783.55   51.55
   1 -12   3  727.61   55.14
  -1  12  -3  620.26   54.16
   1  12   3  836.47   53.75
  -1  12  -3  748.54   43.73
  -2 -12  -3 1035.94   64.36
  -2 -12  -3 1016.37   53.55
   2 -12   3  930.23   66.63
  -2  12  -3  773.63   66.25
   2  12   3  925.27   64.86
   2  12   3  761.44   80.31
  -2  12  -3 1017.58   54.14
   3 -12   3  181.85   25.88
  -3 -12  -3  286.36   25.30
   3  12   3  257.61   36.82
  -3  12  -3  262.54   21.15
   3  12   3  266.06   27.52
  -4 -12  -3  134.36   18.80
   4  12   3  121.50   23.93
  -4 -13   3  435.26   39.44
  -4  13   3  391.65   42.62
   4  13  -3  424.66   36.05
  -3 -13   3  589.24   48.57
   3 -13  -3  588.52   36.15
   3  13  -3  601.82   44.50
  -3  13   3  593.57   52.51
  -3  13   3  588.60   48.40
   2 -13  -3  958.31   55.49
  -2 -13   3  932.62   69.80
  -2  13   3  953.50   76.92
   2  13  -3  934.97   64.65
  -2  13   3  973.77   67.16
   1 -13  -3   60.03    9.13
  -1 -13   3   56.02   14.55
  -1  13   3   57.47   13.65
   1  13  -3   81.52   15.02
   0 -13   3 1237.19   82.28
   0 -13  -3 1132.01   66.85
   0 -13  -3 1141.31   78.06
   0  13  -3 1213.24   79.61
   0  13   3 1212.68   78.63
   0  13  -3 1150.94   66.60
  -1 -13  -3    5.95    6.34
  -1 -13  -3   14.47    5.95
   1 -13   3   37.92   10.78
  -1  13  -3    2.10    5.86
  -1  13  -3   -4.72   12.01
   1  13   3    8.14   10.88
   2 -13   3  571.95   43.30
  -2 -13  -3  585.92   34.00
  -2 -13  -3  568.38   41.06
  -2  13  -3  441.22   46.40
   2  13   3  575.48   44.51
  -2  13  -3  564.69   34.65
  -3 -13  -3   71.46   13.20
   3 -13   3   58.37   13.92
   3  13   3   72.40   19.84
  -3  13  -3   93.10   11.47
   3  13   3   75.87   16.91
  -4 -13  -3   87.79   16.53
   4 -13   3   55.40   17.50
   4  13   3   72.32   20.35
  -4 -14   3   12.94   13.87
  -4  14   3   16.70   15.77
   4  14  -3   16.25   12.97
  -3 -14   3   10.21   13.51
   3 -14  -3    7.33    6.35
  -3  14   3    6.84   15.14
   3  14  -3   27.28   13.07
   2 -14  -3   78.73   10.71
  -2 -14   3   76.34   17.32
  -2  14   3   79.49   17.08
   2  14  -3   71.31   15.00
  -1 -14   3    4.18   11.80
   1 -14  -3   22.21    7.61
   1  14  -3   17.53   12.37
  -1  14   3   45.46   13.20
   0 -14  -3  777.53   45.80
   0 -14  -3  722.81   52.70
   0 -14   3  764.26   56.82
   0  14   3  849.70   55.70
   0  14  -3  817.25   56.05
   0  14  -3  741.70   45.38
  -1 -14  -3   10.12    7.15
  -1 -14  -3   17.95    6.66
  -1  14  -3   12.89   12.83
  -1  14  -3    9.77    5.98
   1  14   3   45.85   12.79
  -2 -14  -3  456.50   34.70
   2 -14   3  466.91   36.59
  -2 -14  -3  439.31   28.45
  -2  14  -3  437.44   29.31
   2  14   3  434.92   38.65
  -3 -14  -3  114.20   16.31
   3 -14   3   96.59   16.27
   3  14   3  133.91   20.32
  -3  14  -3  130.35   13.64
   3  14   3  105.68   23.22
   4 -14   3   -7.90   11.40
  -4 -14  -3   32.15   13.79
   4  14   3   13.04   18.23
  -4  14  -3   39.88   11.14
  -4 -15   3    7.69   13.90
  -4  15   3   21.40   17.70
   4  15  -3   18.36   13.55
   3 -15  -3  439.69   28.12
  -3 -15   3  380.61   39.45
  -3  15   3  422.23   42.41
   3  15  -3  421.45   36.81
  -2 -15   3  422.07   40.19
   2 -15  -3  437.63   29.43
  -2  15   3  394.07   39.67
   2  15  -3  446.85   37.80
  -1 -15   3  665.23   49.14
   1 -15  -3  625.88   37.98
   1  15  -3  582.52   48.16
  -1  15   3  547.67   47.00
   0 -15  -3 1096.75   65.94
   0 -15   3 1140.10   80.33
   0  15  -3 1201.80   78.41
   0  15   3 1276.00   78.71
   0  15  -3 1064.22   65.66
  -1 -15  -3  611.30   37.21
  -1 -15  -3  599.60   43.34
   1 -15   3  653.50   47.56
  -1  15  -3  554.57   36.88
   1  15   3  633.93   46.37
  -1  15  -3  586.39   47.55
   2 -15   3  166.24   18.55
  -2 -15  -3  138.72   14.43
  -2 -15  -3  119.89   15.45
   2  15   3  136.44   19.71
  -2  15  -3  124.35   13.12
  -2  15  -3   58.96   21.10
   3 -15   3  202.74   23.77
  -3 -15  -3  205.66   23.51
   3  15   3  207.23   25.23
  -3  15  -3  193.87   20.15
  -4 -15  -3   -6.62   11.90
  -4  15  -3   13.22    9.64
  -4 -16   3   20.67   15.92
  -4  16   3   30.98   19.07
   4  16  -3   30.12   14.76
  -3 -16   3    2.25   13.85
   3 -16  -3   33.44    8.23
   3  16  -3   12.55   13.76
  -3  16   3    8.82   17.07
   2 -16  -3   46.53   10.06
  -2 -16   3   50.82   17.24
   2  16  -3   52.15   15.88
  -2  16   3   36.37   16.80
   1 -16  -3   89.92   11.38
  -1 -16   3   83.39   16.48
  -1 -16   3   82.55   10.64
   1  16  -3   96.33   18.92
  -1  16   3   74.61   16.77
   0 -16   3 1132.13   79.52
   0 -16  -3 1078.02   65.37
   0  16   3 1247.89   78.03
   0  16  -3 1209.41   78.47
   0  16  -3 1035.54   65.07
  -1 -16  -3   68.22   10.13
  -1 -16  -3   54.45   10.65
   1 -16   3  106.11   15.79
  -1  16  -3   67.28   16.93
   1  16   3   72.34   15.20
  -1  16  -3   40.50    9.07
  -2 -16  -3 1545.06  102.30
   2 -16   3 1430.78  103.39
  -2 -16  -3 1534.29   85.78
  -2  16  -3 1486.13   86.24
   2  16   3 1581.82  100.55
  -3 -16  -3   45.84   12.97
   3 -16   3   57.21   13.25
  -3  16  -3   46.85   10.56
   3  16   3   68.26   17.26
  -3 -17   3  131.05   21.74
  -3  17   3  145.13   26.31
   3  17  -3  167.97   22.62
   2 -17  -3   21.33    9.23
  -2 -17   3  -11.99   13.45
  -2  17   3   12.60   15.67
   2  17  -3    4.67   14.13
   1 -17  -3   62.85   10.50
  -1 -17   3   81.49   10.29
  -1 -17   3   45.01   14.34
  -1  17   3   71.70   16.26
   1  17  -3   57.08   16.75
   0 -17   3  218.20   27.06
   0 -17  -3  235.21   20.63
   0  17  -3  262.45   29.88
   0  17   3  277.82   28.56
  -1 -17  -3   10.44    8.04
  -1  17  -3   23.23   14.10
   1  17   3   31.36   13.51
  -1  17  -3   17.13    7.57
   2 -17   3  394.19   32.09
  -2 -17  -3  312.43   30.38
  -2  17  -3  358.03   26.08
   2  17   3  354.08   33.37
  -3 -17  -3   52.90   13.51
  -3  17  -3   85.90   12.27
   3  17   3   75.21   17.15
   3 -18  -3  599.27   37.94
  -3 -18   3  541.12   48.89
  -3  18   3  539.92   52.51
   3  18  -3  549.08   47.25
  -2 -18   3   31.15   15.02
  -2  18   3   23.83   16.67
  -1 -18   3  861.89   50.97
   1 -18  -3  849.43   51.57
  -1 -18   3  895.72   64.32
  -1  18   3  798.68   62.44
   1  18  -3  831.53   63.88
   0 -18  -3  296.00   24.25
   0 -18   3  294.89   30.63
   0  18   3  352.51   32.91
   0  18  -3  323.75   33.12
  -1 -18  -3  308.90   26.38
   1 -18   3  393.65   34.60
   1  18   3  404.39   34.98
  -1  18  -3  395.15   36.31
  -2 -18  -3  103.59   15.42
  -2  18  -3   67.42   21.20
  -2  18  -3   94.37   12.37
   2  18   3   94.07   17.18
  -3 -18  -3  220.94   26.31
   3  18   3  253.09   28.76
  -3 -19   3   -3.18   14.15
   3 -19  -3   14.08   10.21
  -3  19   3   15.40   19.30
   3  19  -3   32.57   16.03
  -2 -19   3 1769.77  111.50
   2 -19  -3 1645.44   90.54
   2  19  -3 1552.56  107.27
  -2  19   3 1310.68  107.18
   1 -19  -3   10.68    8.77
  -1 -19   3    5.40   12.43
  -1 -19   3    9.05    8.30
   1  19  -3   25.62   14.81
  -1  19   3    1.18   13.25
   0 -19  -3 1324.31   80.36
   0 -19   3 1389.56   96.84
   0 -19   3 1316.17   80.22
   0  19   3 1506.64   94.82
   0  19  -3 1470.56   94.88
   1 -19   3   62.25   13.66
  -1 -19  -3   29.50    9.52
  -1  19  -3   45.91   15.77
   1  19   3   54.42   14.56
  -2  19  -3   50.47   20.09
   2  19   3   90.00   16.59
  -3 -19  -3   64.39   15.02
   3  19   3   81.51   16.54
  -3 -20   3   26.10   16.42
   3 -20  -3   35.99   10.82
  -3  20   3    8.77   19.20
   3  20  -3   45.56   17.63
   2 -20  -3  316.09   25.23
  -2 -20   3  331.72   34.67
  -2  20   3  252.52   34.05
   2  20  -3  311.58   36.44
  -1 -20   3  115.82   13.10
  -1 -20   3   58.07   16.02
   1 -20  -3   92.49   12.81
  -1  20   3  106.87   20.02
   1  20  -3   98.06   18.69
   0 -20   3   36.44   12.83
   0 -20   3   36.49    9.94
   0 -20  -3   32.42    9.61
   0  20  -3   30.41   14.16
   0  20   3   60.03   15.29
  -1 -20  -3   48.50   10.41
  -1  20  -3   57.46   16.35
   1  20   3   96.83   16.89
  -2  20  -3  113.88   24.87
   2  20   3  181.08   21.75
  -2 -21   3  202.01   25.22
   2 -21  -3  195.06   20.53
  -2  21   3  168.74   27.15
   2  21  -3  169.26   25.93
   1 -21  -3  380.55   29.13
  -1 -21   3  383.46   37.11
  -1 -21   3  384.30   28.43
  -1  21   3  428.33   38.59
   1  21  -3  400.91   38.36
   0 -21   3  175.36   18.88
   0 -21   3  178.15   22.90
   0 -21  -3  176.34   19.20
   0  21   3  238.51   27.90
   0  21  -3  199.38   26.63
   1 -21   3  556.07   39.35
  -1 -21  -3  586.56   39.20
   1  21   3  615.35   47.66
  -1  21  -3  664.01   49.81
   2  21   3   20.02   12.77
  -2  21  -3    0.58   15.66
  -2 -22   3    4.81   13.57
   2 -22  -3   12.91    9.23
   2  22  -3    4.88   14.54
  -2  22   3  -13.57   14.82
   1 -22  -3  142.23   16.28
  -1 -22   3  181.91   18.33
  -1 -22   3  133.05   20.89
  -1  22   3  196.26   25.76
   1  22  -3  186.20   24.06
   0 -22   3  239.13   21.35
   0 -22  -3  194.41   20.84
   0 -22   3  192.02   27.26
   0  22   3  245.94   28.34
   0  22  -3  228.01   28.06
   1 -22   3   23.76    9.63
  -1 -22  -3   20.91    9.27
  -1  22  -3   16.99   13.78
   1  22   3   29.02   13.53
  -1 -23   3  196.66   19.58
   1 -23  -3  205.87   20.65
  -1 -23   3  131.06   22.01
  -1  23   3  231.65   29.39
   1  23  -3  238.68   29.79
   0 -23   3   43.53   11.03
   0 -23  -3   45.45   10.72
   0  23   3   37.61   15.06
   0  23  -3   60.34   15.49
  -5   0   4    6.31   14.11
  -5   0   4    0.24   10.12
  -4   0   4  450.47   45.11
  -4   0   4  453.21   35.46
   4   0  -4  491.64   35.27
   3   0  -4   14.22    7.52
  -3   0   4   -0.34    9.92
   2   0  -4  179.89   15.48
  -2   0   4  166.32   15.27
  -2   0   4  188.42   23.10
   1   0  -4    3.77    3.21
  -1   0   4   15.72    5.02
  -1   0   4   18.91    8.12
   0   0   4  567.40   45.95
   0   0  -4  690.68   36.83
   0   0  -4  700.33   40.94
  -1   0  -4    8.29    4.77
   1   0   4   12.19   12.34
  -1   0  -4    3.35    3.18
   2   0   4  682.43   60.66
  -2   0  -4  705.49   39.77
  -2   0  -4  697.15   48.07
   3   0   4   12.26   12.33
  -3   0  -4   -1.45    7.92
  -4   0  -4   14.32   11.08
   4   0   4   33.21   16.64
  -5   0  -4    1.12   11.89
   5   0   4    4.00   18.08
  -5  -1   4   25.27   15.72
  -5  -1   4   39.79   11.57
  -5   1   4   35.93   11.49
  -5   1   4   23.36   16.20
   4  -1  -4   28.05    9.50
  -4  -1   4   13.68   12.43
  -4  -1   4   17.51    8.78
  -4   1   4    1.16    7.66
  -4   1   4    4.53   12.32
   3  -1  -4  604.83   40.73
  -3  -1   4  578.65   42.20
  -3  -1   4  600.19   51.94
   3   1  -4  607.54   40.73
  -3   1   4  591.81   52.37
  -3   1   4  628.18   42.05
  -2  -1   4  311.64   24.42
  -2  -1   4  321.25   31.76
   2  -1  -4  335.21   23.50
  -2   1   4  325.92   32.47
   2   1  -4  322.40   23.33
  -2   1   4  329.40   23.55
   1  -1  -4 3469.21  208.44
  -1  -1   4 3281.40  219.57
  -1  -1   4 3392.69  258.30
   1  -1  -4 3581.09  184.29
  -1   1   4 3280.63  259.12
   1   1  -4 3377.66  208.36
   0  -1  -4  641.54   32.49
   0  -1   4  465.71   41.57
   0   1  -4  627.51   32.28
   0   1  -4  541.39   35.78
  -1  -1  -4 1451.73   95.82
   1  -1   4 1414.83  116.36
  -1  -1  -4 1567.96   80.89
  -1   1  -4 1586.00   80.81
   1   1   4 1305.21  116.86
  -1   1  -4 1474.49   96.48
  -2  -1  -4  115.34   14.70
   2  -1   4  109.18   18.36
  -2  -1  -4  119.59   11.37
  -2   1  -4  142.54   11.37
   2   1   4  108.11   19.89
  -2   1  -4  141.18   15.66
  -3  -1  -4   52.70   10.29
   3  -1   4   68.57   15.71
  -3   1  -4   51.70   10.47
   3   1   4   49.44   14.58
  -4  -1  -4  362.15   31.13
   4  -1   4  309.68   42.03
   4   1   4  347.31   41.94
  -4   1  -4  335.33   31.01
   5  -1   4   11.14   18.41
  -5  -1  -4   12.33   12.59
  -5   1  -4    8.60   12.30
   5   1   4   10.85   18.72
  -5  -2   4  370.85   32.91
  -5  -2   4  427.22   43.80
  -5   2   4  345.05   33.72
  -5   2   4  398.39   44.06
   4  -2  -4  103.55   13.33
  -4  -2   4   71.01   11.81
  -4  -2   4   64.26   15.78
  -4   2   4   76.07   11.59
  -4   2   4   42.36   15.77
   4   2  -4  112.89   14.78
   3  -2  -4 2946.43  190.42
  -3  -2   4 3049.97  199.71
  -3  -2   4 3103.24  235.83
   3   2  -4 2975.62  190.20
  -3   2   4 3081.18  236.35
  -3   2   4 3297.39  199.42
  -2  -2   4  502.85   35.77
   2  -2  -4  497.18   33.92
  -2  -2   4  484.86   43.40
  -2   2   4  506.52   44.77
  -2   2   4  518.71   34.38
   2   2  -4  502.23   33.66
  -1  -2   4 2599.96  182.52
  -1  -2   4 2881.46  213.85
   1  -2  -4 2950.48  152.63
   1  -2  -4 3013.14  172.79
   1   2  -4 2783.42  172.57
  -1   2   4 2619.68  215.40
   0  -2  -4 2240.09  116.68
   0  -2  -4 1972.98  138.32
   0   2  -4 2242.78  116.55
   0   2  -4 2018.05  131.25
   0   2   4 2224.04  131.31
   1  -2   4   64.71   14.95
  -1  -2  -4   73.97    7.44
  -1  -2  -4   64.07    8.50
  -1   2  -4   73.80    6.79
   1   2   4   63.49   16.94
  -1   2  -4   69.20    9.76
   2  -2   4  895.56   70.09
  -2  -2  -4  814.13   56.38
  -2  -2  -4  814.48   47.09
  -2   2  -4  823.40   57.09
  -2   2  -4  838.12   46.93
   2   2   4  822.99   71.20
  -3  -2  -4   12.26    8.57
   3  -2   4   30.33   13.56
   3   2   4   33.29   13.64
  -3   2  -4   18.07    5.51
  -3   2  -4   22.88    9.05
  -4  -2  -4  187.53   23.52
   4  -2   4  225.68   35.28
   4   2   4  214.99   34.48
  -4   2  -4  186.27   24.36
  -5  -2  -4    2.96   11.82
   5  -2   4   17.62   19.30
  -5   2  -4    7.35   12.57
   5   2   4   13.86   18.71
  -5  -3   4  127.00   17.90
  -5  -3   4  141.68   23.48
  -5   3   4  163.93   25.58
  -4  -3   4   30.18   13.61
   4  -3  -4   44.93   10.46
  -4  -3   4   28.87    9.83
   4   3  -4   58.04   12.35
  -4   3   4   31.54    9.19
  -4   3   4   20.48   13.73
  -3  -3   4    2.45    9.42
   3  -3  -4    6.86    7.63
  -3  -3   4    6.51    7.21
  -3   3   4   -2.55    5.89
  -3   3   4   17.50   11.19
   3   3  -4    3.22    7.33
  -2  -3   4  205.13   23.31
   2  -3  -4  188.45   16.97
  -2  -3   4  189.99   18.66
  -2   3   4  176.02   25.78
  -2   3   4  195.92   15.53
   2   3  -4  179.89   16.43
   1  -3  -4 1166.61   64.93
  -1  -3   4 1237.54   91.61
  -1   3   4 1055.73   94.39
   1   3  -4 1206.26   73.76
  -1   3   4 1243.74   73.94
   0  -3  -4 1461.54   74.44
   0  -3   4 1230.31   91.36
   0   3   4 1302.09   83.63
   0   3  -4 1339.28   83.89
   0   3  -4 1434.88   74.29
   1  -3   4 1223.54   92.00
  -1  -3  -4 1104.83   75.10
  -1  -3  -4 1234.50   63.75
  -1   3  -4 1203.86   63.48
  -1   3  -4 1152.69   77.59
   1   3   4  950.64   94.01
  -2  -3  -4 3695.39  236.40
   2  -3   4 3722.65  279.63
  -2  -3  -4 3648.39  199.11
   2   3   4 3487.82  224.43
  -2   3  -4 3646.61  198.97
  -2   3  -4 3660.21  237.05
   2   3   4 3750.84  281.03
   3  -3   4   61.65   15.22
  -3  -3  -4   70.99   11.22
  -3   3  -4   70.53   11.82
  -3   3  -4   60.14    7.28
   3   3   4   52.66   15.18
   4  -3   4 2583.46  198.12
  -4  -3  -4 2592.04  166.29
  -4   3  -4 2416.79  166.42
   4   3   4 2471.37  197.84
  -5  -3  -4   21.94   13.46
   5  -3   4   17.99   19.12
   5   3   4   24.37   19.13
  -5   3  -4   25.78   14.11
  -5  -4   4  132.67   22.24
  -5  -4   4  105.65   16.60
  -5   4   4  109.93   22.39
  -4  -4   4   17.13   12.62
  -4  -4   4   36.94   10.51
   4  -4  -4   38.83    9.93
   4   4  -4   29.12   11.61
  -4   4   4    9.98   13.01
  -4   4   4   10.03    8.16
  -3  -4   4  632.76   52.50
  -3  -4   4  580.44   43.67
   3  -4  -4  576.39   41.77
   3   4  -4  617.88   41.75
  -3   4   4  656.14   42.45
  -3   4   4  617.45   53.82
  -2  -4   4  286.95   24.30
   2  -4  -4  269.63   21.72
  -2  -4   4  285.85   27.42
   2  -4  -4  244.77   15.83
  -2   4   4  266.55   30.84
   2   4  -4  262.88   20.92
  -1  -4   4 2409.05  166.28
   1  -4  -4 2265.60  118.95
  -1  -4   4 1893.91  143.51
  -1   4   4 2242.20  134.74
  -1   4   4 1983.84  169.33
   1   4  -4 2263.49  134.66
   0  -4  -4   51.35    5.57
   0  -4   4   39.71   10.89
   0   4  -4   46.76    5.11
   0   4  -4   44.32    6.18
   0   4   4   19.78   14.58
   0   4   4   50.57    6.51
  -1  -4  -4 2448.84  118.54
  -1  -4  -4 2131.38  139.99
   1  -4   4 2295.18  167.26
  -1   4  -4 2308.71  118.30
   1   4   4 1843.59  169.72
  -1   4  -4 1821.61  133.80
  -1   4  -4 2288.68  143.10
  -2  -4  -4  232.00   14.92
   2  -4   4  230.30   26.14
  -2  -4  -4  217.62   18.17
  -2   4  -4  205.21   21.45
  -2   4  -4  185.95   14.69
   2   4   4  156.48   17.94
   2   4   4  226.64   32.16
  -3  -4  -4  378.21   30.53
   3  -4   4  430.40   39.12
  -3   4  -4  381.59   31.62
   3   4   4  390.92   40.91
  -3   4  -4  377.13   24.28
  -4  -4  -4   12.83   10.70
   4  -4   4   41.44   17.64
   4   4   4   13.36   15.44
  -4   4  -4    0.46   12.12
  -5  -4  -4   17.21   12.67
   5  -4   4   10.91   18.72
  -5   4  -4    9.87   12.94
   5   4   4   13.59   17.71
  -5  -5   4   -4.93   10.31
  -5   5   4   18.85   15.66
   5   5  -4    7.45   13.64
  -4  -5   4  970.19   80.18
  -4  -5   4  918.71   67.10
   4  -5  -4  953.79   64.20
  -4   5   4  968.47   81.25
   4   5  -4  994.40   64.67
  -3  -5   4  222.75   20.69
   3  -5  -4  194.80   20.18
  -3  -5   4  243.92   25.43
   3   5  -4  199.11   19.41
  -3   5   4  220.39   27.10
  -3   5   4  200.06   18.08
   2  -5  -4  537.16   29.65
  -2  -5   4  528.05   44.30
  -2  -5   4  539.85   39.75
  -2   5   4  505.48   35.73
  -2   5   4  533.51   47.69
   2   5  -4  487.39   35.28
   1  -5  -4 1357.79   72.64
  -1   5   4 1158.76  105.99
  -1   5   4 1333.50   82.56
   1   5  -4 1330.33   72.18
   1   5  -4 1391.82   82.62
   0  -5  -4   21.39    3.55
   0  -5   4   19.07   10.39
   0   5  -4   22.55    3.59
   0   5   4   24.38    5.01
   0   5  -4   15.06    6.17
   0   5   4   16.29   14.42
   1  -5   4 1579.85  125.03
  -1  -5  -4 1720.91   88.72
   1  -5   4 1546.56  108.08
  -1  -5  -4 1571.43  104.70
  -1   5  -4 1630.99   88.53
  -2  -5  -4  122.54   14.12
   2  -5   4  169.99   18.92
  -2  -5  -4  123.36   11.56
   2   5   4  117.35   21.04
  -2   5  -4  106.71   11.47
   2   5   4  119.85   15.59
  -2   5  -4  118.05   15.41
  -2   5  -4  146.24   12.70
  -3  -5  -4  269.47   23.81
   3  -5   4  305.57   29.96
  -3   5  -4  248.78   25.72
  -3   5  -4  267.03   18.87
   3   5   4  276.10   34.55
   4  -5   4  256.94   34.01
  -4  -5  -4  191.08   23.60
  -4   5  -4  193.43   25.01
   4   5   4  176.92   27.69
   5  -5   4   55.52   22.01
  -5  -5  -4   62.70   15.39
   5   5   4   48.02   20.50
  -5   5  -4   70.06   16.54
   5  -6  -4  431.33   31.37
  -5  -6   4  318.10   31.94
  -5   6   4  349.08   42.40
   5   6  -4  282.70   32.57
  -4  -6   4  801.27   68.38
   4  -6  -4  844.00   55.10
  -4  -6   4  765.80   57.55
   4   6  -4  823.48   55.07
  -4   6   4  756.86   69.23
  -3  -6   4 1253.32   83.47
  -3  -6   4 1289.78   97.33
   3  -6  -4 1195.09   79.18
  -3   6   4 1210.14   81.06
   3   6  -4 1209.85   78.43
  -3   6   4 1207.11   98.75
  -2  -6   4 1068.63   79.26
  -2  -6   4 1028.25   70.19
   2  -6  -4 1024.85   55.89
  -2   6   4  958.46   64.60
   2   6  -4  989.95   64.39
  -2   6   4  956.39   82.04
   1  -6  -4  482.15   27.85
  -1  -6   4  393.14   39.59
  -1   6   4  487.64   32.49
  -1   6   4  392.59   47.98
   1   6  -4  503.23   32.64
   1   6  -4  508.31   27.11
   0  -6   4  220.57   26.15
   0  -6  -4  242.52   14.81
   0   6  -4  236.29   19.93
   0   6   4  160.33   27.47
   0   6   4  248.21   17.98
   0   6  -4  242.58   14.63
   1  -6   4  304.16   29.62
  -1  -6  -4  311.58   17.86
  -1  -6  -4  294.04   20.66
  -1   6  -4  192.59   25.97
   1   6   4  216.26   23.45
  -1   6  -4  291.89   17.81
   2  -6   4    6.87    5.89
  -2  -6  -4    1.41    6.12
  -2  -6  -4    3.32    5.17
  -2   6  -4    2.79    4.97
   2   6   4   15.49    9.05
   2   6   4    5.07   14.64
  -2   6  -4   12.84    6.69
  -2   6  -4   26.08   10.98
   3  -6   4  224.18   25.21
  -3  -6  -4  235.85   21.71
  -3   6  -4  232.78   17.41
  -3   6  -4  226.46   24.44
   3   6   4  221.03   32.51
   4  -6   4   13.38   12.20
  -4  -6  -4   -9.74   10.19
   4   6   4    5.81   15.21
  -4   6  -4    8.30   12.16
   5  -6   4   -2.50   17.76
  -5  -6  -4    3.01   11.98
  -5   6  -4    6.44   13.96
   5   6   4   14.24   17.49
   5  -7  -4  518.58   36.54
  -5  -7   4  388.82   37.86
  -5   7   4  414.45   47.83
   5   7  -4  445.62   37.94
   4  -7  -4  177.40   21.29
  -4  -7   4  186.64   27.75
  -4  -7   4  170.02   22.44
  -4   7   4  176.07   28.86
   4   7  -4  159.80   21.98
  -3  -7   4  434.88   33.64
  -3  -7   4  432.69   37.54
   3  -7  -4  367.28   24.03
   3  -7  -4  423.36   31.98
   3   7  -4  421.38   30.46
  -3   7   4  379.05   39.42
  -2  -7   4  179.61   23.01
   2  -7  -4  204.36   12.77
  -2  -7   4  169.81   20.07
  -2   7   4  155.97   26.26
   2   7  -4  148.04   17.68
  -2   7   4  166.91   17.87
  -1  -7   4   77.60   17.47
   1  -7  -4   56.98    6.84
  -1   7   4   55.73   18.12
   1   7  -4   72.97   10.31
   1   7  -4   45.93    5.69
  -1   7   4   76.60    9.81
   0  -7  -4  148.69   11.66
   0  -7   4  148.00   20.28
   0   7   4  113.14   23.22
   0   7  -4  155.52   19.30
   0   7   4  150.78   16.21
   0   7  -4  167.82   11.33
  -1  -7  -4   68.68    6.91
   1  -7   4   37.58   14.15
  -1  -7  -4   50.91    7.04
   1   7   4   39.88   11.39
  -1   7  -4   32.61   13.56
   1   7   4   24.66   19.19
  -1   7  -4   51.75    6.43
   2  -7   4  185.83   20.19
  -2  -7  -4  196.48   18.08
  -2  -7  -4  201.28   14.72
  -2   7  -4  205.01   15.05
   2   7   4  189.37   21.15
  -2   7  -4  216.91   24.68
   2   7   4  201.86   33.25
  -2   7  -4  233.81   18.76
  -3  -7  -4   35.57    9.53
   3  -7   4   30.93    9.48
   3   7   4   36.31   15.99
  -3   7  -4   30.51    7.13
  -3   7  -4   46.29   12.99
   4  -7   4  142.08   22.16
  -4  -7  -4  170.55   21.80
  -4   7  -4  187.78   25.00
   4   7   4  146.54   25.11
   5  -7   4   25.59   19.06
  -5  -7  -4   18.55   13.04
   5   7   4   17.12   18.42
  -5   7  -4   26.82   15.09
  -5  -8   4  133.70   20.22
   5   8  -4  176.03   24.56
  -5   8   4  112.07   23.31
   5   8  -4  141.60   19.82
  -4  -8   4  373.53   33.33
   4  -8  -4  362.22   31.38
   4   8  -4  375.92   31.75
  -4   8   4  350.49   39.78
  -3  -8   4   49.17   12.16
   3  -8  -4   44.75    5.70
  -3  -8   4   50.78   12.03
   3   8  -4   62.07   11.07
  -3   8   4   42.49   12.99
  -2  -8   4 1210.93   81.16
   2  -8  -4 1182.01   64.68
   2   8  -4 1157.97   74.23
  -2   8   4 1161.96   74.78
  -2   8   4 1077.05   93.07
  -1  -8   4   60.72   16.57
   1  -8  -4   43.71    6.82
  -1   8   4   36.34   18.24
   1   8  -4   44.24    6.00
   1   8  -4   63.46   10.99
  -1   8   4   65.78   10.56
   0  -8   4 3492.03  227.95
   0  -8  -4 3616.33  188.90
   0   8  -4 3365.88  188.52
   0   8   4 3477.52  214.45
   0   8  -4 3375.74  215.31
   1  -8   4  103.63   17.55
  -1  -8  -4  106.44   10.31
  -1  -8  -4  108.29   11.38
  -1   8  -4   52.22   15.40
   1   8   4  108.56   14.63
  -1   8  -4  105.44   10.38
   2  -8   4 2203.05  175.63
  -2  -8  -4 2436.41  149.50
  -2  -8  -4 2433.77  125.82
   2   8   4 2089.90  143.88
  -2   8  -4 2239.07  143.16
   2   8   4 2277.53  180.50
  -2   8  -4 2341.22  125.81
  -3  -8  -4   16.22    9.21
   3  -8   4   23.83    8.63
   3   8   4   22.86   15.21
  -3   8  -4   27.20   12.98
  -3   8  -4   22.45    7.36
   4  -8   4   91.56   17.80
  -4  -8  -4  115.45   16.17
   4   8   4  105.33   22.43
  -4   8  -4  100.81   18.83
   5  -9  -4   91.34   15.45
  -5  -9   4   71.43   16.30
  -5   9   4   57.23   18.26
   5   9  -4   52.61   15.60
   5   9  -4   73.87   18.49
  -4  -9   4   67.03   15.19
   4  -9  -4   74.01   15.69
   4   9  -4   79.47   14.73
  -4   9   4   53.78   15.93
  -3  -9   4   15.13    9.93
   3  -9  -4   17.04    4.36
  -3  -9   4   28.26   12.33
   3   9  -4   16.24    9.26
  -3   9   4    9.81   10.88
  -3   9   4   25.48   10.17
  -2  -9   4  274.69   29.24
   2  -9  -4  295.86   18.24
  -2   9   4  265.42   30.43
  -2   9   4  252.11   24.03
   2   9  -4  246.47   23.09
   1  -9  -4 1223.61   71.84
  -1  -9   4 1263.08   90.67
   1   9  -4 1303.32   82.85
  -1   9   4 1399.97  106.29
  -1   9   4 1261.53   82.85
   1   9  -4 1290.67   71.32
   0  -9   4 1934.59  130.23
   0  -9  -4 2005.20  106.00
   0   9  -4 1889.27  105.57
   0   9   4 1933.14  121.56
   0   9  -4 1843.72  122.59
   1  -9   4 1891.97  143.46
  -1  -9  -4 2291.78  139.81
  -1  -9  -4 2211.75  118.13
   1   9   4 2154.39  135.71
  -1   9  -4 2185.34  118.15
   2  -9   4  587.42   45.47
  -2  -9  -4  586.30   33.78
  -2  -9  -4  610.34   40.56
  -2   9  -4  546.17   41.57
  -2   9  -4  584.92   34.07
   2   9   4  561.07   56.10
   2   9   4  514.87   41.59
  -3  -9  -4 1552.39   96.74
   3  -9   4 1351.03  112.87
  -3   9  -4 1543.31   81.04
  -3   9  -4 1346.45   99.08
   3   9   4 1366.15  117.40
  -4  -9  -4   61.54   13.52
   4  -9   4   61.04   14.97
  -4   9  -4   63.41   16.42
   4   9   4   68.96   19.54
  -5 -10   4   18.25   13.38
   5 -10  -4   24.14   12.08
   5  10  -4    3.31   12.45
  -5  10   4   22.54   15.19
   5  10  -4    4.58   13.21
  -4 -10   4  385.55   35.61
   4 -10  -4  316.11   33.75
   4  10  -4  379.54   32.48
   4  10  -4  414.39   38.54
  -4  10   4  377.53   40.77
  -3 -10   4  134.23   18.83
   3 -10  -4  122.55   10.65
  -3  10   4  100.25   17.41
  -3  10   4  117.38   16.56
   3  10  -4  122.90   15.10
  -2 -10   4 1134.74   83.87
   2 -10  -4 1209.91   66.93
   2  10  -4 1179.43   77.02
  -2  10   4 1226.64   78.18
  -2  10   4 1187.68   95.62
   1 -10  -4   48.61    7.51
  -1 -10   4   53.67   15.80
   1  10  -4   50.80    7.08
  -1  10   4   51.52   11.49
  -1  10   4   85.46   17.73
   1  10  -4   64.00   12.04
   0 -10  -4  461.90   26.76
   0 -10   4  402.06   39.14
   0  10   4  461.48   33.87
   0  10  -4  433.28   25.99
   0  10   4  333.27   43.29
   0  10  -4  435.64   36.80
   1 -10   4  918.15   67.73
  -1 -10  -4  932.36   53.35
  -1 -10  -4  948.69   62.84
  -1  10  -4  916.11   53.36
   1  10   4 1017.86   63.83
  -2 -10  -4   -8.03    4.98
   2 -10   4    1.37   11.30
  -2 -10  -4   -6.34    6.44
  -2  10  -4    1.27    5.57
  -2  10  -4    8.02   11.89
   2  10   4    2.52   15.00
   2  10   4    7.46   10.77
   3 -10   4  443.40   40.53
  -3 -10  -4  496.26   35.92
  -3  10  -4  446.79   29.51
   3  10   4  402.60   48.45
  -4 -10  -4    1.49   10.94
  -4  10  -4   15.00   14.82
   4  10   4   -1.40   15.62
   5 -11  -4   37.68   13.86
  -5 -11   4   10.99   13.88
  -5  11   4   28.75   16.53
   5  11  -4   42.13   14.51
  -4 -11   4  406.62   36.38
   4 -11  -4  276.36   35.10
  -4  11   4  372.67   39.95
   4  11  -4  387.82   32.27
  -3 -11   4    8.55   12.76
   3 -11  -4   10.83    4.91
   3  11  -4   19.26   10.58
  -3  11   4   11.74   11.65
  -3  11   4   -6.22   10.55
  -2 -11   4 1253.39   92.23
   2 -11  -4 1291.55   73.76
   2  11  -4 1304.78   85.03
  -2  11   4 1384.09   86.63
  -2  11   4 1324.77  104.86
  -1 -11   4  415.21   37.42
   1 -11  -4  374.20   25.31
   1  11  -4  369.40   24.52
  -1  11   4  463.46   42.12
   1  11  -4  389.00   32.12
  -1  11   4  394.03   32.35
   0 -11   4 1573.67  104.97
   0 -11  -4 1675.84   85.11
   0  11   4 1567.97   98.28
   0  11   4 1293.02  120.43
   0  11  -4 1600.25   84.56
   0  11  -4 1399.78   99.70
  -1 -11  -4   30.67    6.00
   1 -11   4   15.01   11.36
  -1 -11  -4   39.20    6.65
   1  11   4  -14.17   13.23
   1  11   4   27.94   11.19
  -1  11  -4    7.49   12.57
  -1  11  -4   22.14    5.83
   2 -11   4  915.97   69.25
  -2 -11  -4 1003.03   54.64
  -2 -11  -4 1025.10   65.28
   2  11   4  946.04   65.35
  -2  11  -4 1004.91   54.96
  -2  11  -4  799.93   66.63
  -3 -11  -4  323.34   27.62
   3 -11   4  234.13   31.94
   3  11   4  300.23   41.53
  -3  11  -4  326.82   22.93
  -4 -11  -4  279.87   28.05
   4  11   4  267.79   39.67
   4 -12  -4   65.45   19.83
  -4 -12   4   87.96   18.52
  -4  12   4   70.53   17.69
   4  12  -4  117.18   17.08
   3 -12  -4  186.31   16.52
  -3 -12   4  254.46   29.80
   3  12  -4  250.48   24.90
  -3  12   4  245.27   28.90
  -3  12   4  239.08   27.78
  -2 -12   4  272.38   33.18
   2 -12  -4  319.11   21.48
  -2  12   4  313.87   32.37
   2  12  -4  272.96   26.60
  -2  12   4  292.83   29.44
  -1 -12   4  153.96   20.70
   1 -12  -4  117.99   14.01
   1  12  -4  152.09   18.05
  -1  12   4  202.07   27.28
  -1  12   4  160.07   20.61
   1  12  -4  115.51   12.75
   0 -12  -4    2.22    5.75
   0 -12   4   -4.05   11.51
   0  12   4    9.28   10.60
   0  12  -4  -11.87    4.62
   0  12  -4   -1.08   11.69
   0  12   4   -0.19   10.75
  -1 -12  -4  164.24   13.59
   1 -12   4  175.17   23.42
  -1 -12  -4  148.37   14.84
   1  12   4  170.97   21.82
  -1  12  -4  156.50   20.53
  -1  12  -4  139.26   13.10
  -2 -12  -4   24.00    8.54
   2 -12   4   39.90   12.78
  -2 -12  -4   40.66    7.58
   2  12   4   56.87   13.52
   2  12   4   14.17   16.41
  -2  12  -4   17.55   15.25
  -2  12  -4   31.58    7.20
  -3 -12  -4    6.86    9.48
   3 -12   4  -15.70   10.80
   3  12   4  -15.50   14.99
  -3  12  -4    1.02    7.34
   4 -12   4  -16.35   15.72
  -4 -12  -4    4.68   11.62
   4  12   4   16.64   16.96
  -4 -13   4   18.68   14.79
  -4  13   4    9.38   13.00
   4  13  -4   42.52   13.79
  -3 -13   4   -0.84   13.76
   3 -13  -4   -7.48    5.11
   3  13  -4    6.04   11.49
  -3  13   4   12.79   11.35
  -3  13   4    5.18   13.50
   2 -13  -4  713.28   42.65
  -2 -13   4  675.42   56.51
   2  13  -4  694.71   50.41
  -2  13   4  725.36   52.87
  -2  13   4  713.84   60.37
   1 -13  -4  122.87   13.78
  -1 -13   4  113.36   19.10
   1  13  -4  116.66   17.01
  -1  13   4   90.62   16.02
   1  13  -4   95.55   10.46
  -1  13   4  162.57   24.92
   0 -13   4  895.08   64.54
   0 -13  -4  873.23   50.90
   0  13   4  925.95   61.16
   0  13  -4  864.76   50.40
   0  13  -4  913.88   62.43
   0  13   4  805.37   72.66
   1 -13   4  180.67   25.06
  -1 -13  -4  189.38   17.88
  -1 -13  -4  233.08   16.34
  -1  13  -4  178.93   15.69
  -1  13  -4  216.57   26.60
   1  13   4  227.36   24.42
  -2 -13  -4    9.24    6.44
   2 -13   4   22.61   11.10
  -2 -13  -4   13.60    8.23
  -2  13  -4    1.89   15.69
   2  13   4   -5.53   15.40
  -2  13  -4    6.65    6.71
   2  13   4    4.60   11.50
  -3 -13  -4  156.23   20.20
   3 -13   4  149.95   21.61
  -3  13  -4  161.93   17.16
   3  13   4  130.83   25.92
  -4 -13  -4  203.59   24.46
   4 -13   4  160.57   26.11
  -4  13  -4  197.31   20.87
   4  13   4  141.71   28.06
  -4 -14   4 1174.53   85.24
   4  14  -4 1125.62   78.22
  -3 -14   4  479.58   45.82
   3 -14  -4  550.76   32.15
  -3  14   4  512.39   44.37
   3  14  -4  485.75   40.29
  -3  14   4  479.80   46.71
   2 -14  -4 2661.86  152.20
  -2 -14   4 2865.86  185.34
  -2  14   4 2762.78  175.97
  -2  14   4 2804.93  212.58
   2  14  -4 2683.74  173.95
  -1 -14   4 1104.90   70.54
   1 -14  -4  898.07   54.44
  -1  14   4  899.23   65.35
   1  14  -4  933.39   54.09
   1  14  -4  859.05   65.19
   0 -14  -4 1258.16   73.36
   0 -14   4 1352.31   90.56
   0  14   4 1248.29  103.48
   0  14   4 1340.98   86.24
   0  14  -4 1243.63   73.01
   0  14  -4 1336.39   87.12
   1 -14   4  189.52   25.88
  -1 -14  -4  182.15   17.72
  -1 -14  -4  191.09   16.13
  -1  14  -4  223.85   27.11
  -1  14  -4  157.06   15.56
   1  14   4  227.56   24.76
   2 -14   4   89.92   15.67
  -2 -14  -4   76.95   12.29
  -2 -14  -4   84.94   10.06
   2  14   4  103.24   16.27
  -2  14  -4   90.22   11.14
  -2  14  -4   37.42   18.52
   3 -14   4   57.31   14.42
  -3 -14  -4   52.84   12.29
  -3  14  -4   35.25    9.78
   3  14   4   33.99   19.39
  -4 -14  -4   -7.61   11.50
   4 -14   4   -6.61   12.58
  -4  14  -4    3.03    9.36
   4  14   4   12.62   17.05
  -4 -15   4    7.19   15.56
  -4  15   4    8.06   16.29
   4  15  -4   26.66   13.64
  -3 -15   4   32.33   17.16
   3  15  -4   28.65   13.44
  -3  15   4   18.45   16.25
   2 -15  -4   18.09    8.65
  -2 -15   4    6.18   14.92
  -2  15   4    6.77   14.53
   2  15  -4    4.72   12.62
   1 -15  -4   38.98    9.15
  -1 -15   4   69.37   17.08
   1  15  -4   40.73    8.32
  -1  15   4   52.15   15.00
   1  15  -4   48.39   15.34
   0 -15   4  112.45   17.38
   0 -15  -4   77.43   10.66
   0  15   4  115.75   17.45
   0  15  -4  103.10   10.96
   0  15  -4  108.13   17.72
   1 -15   4  670.63   54.07
  -1 -15  -4  690.74   41.94
  -1 -15  -4  673.39   49.24
   1  15   4  751.61   51.79
  -1  15  -4  684.62   41.84
  -1  15  -4  726.06   53.55
   2 -15   4  170.04   20.98
  -2 -15  -4   98.87   11.15
  -2 -15  -4   78.27   13.00
   2  15   4  106.14   16.78
  -2  15  -4   24.52   19.34
  -2  15  -4   87.96   11.19
   3 -15   4 1317.18  106.66
  -3 -15  -4 1680.85  105.18
  -3  15  -4 1619.23   88.44
  -4 -16   4   36.27   17.92
  -4  16   4   50.52   20.58
   4  16  -4   58.04   16.61
  -3 -16   4   11.56   15.46
  -3  16   4    9.66   16.31
   3  16  -4    6.19   13.38
  -2 -16   4  341.59   37.83
   2 -16  -4  337.05   25.64
   2  16  -4  339.31   34.43
  -2  16   4  341.49   36.72
  -1 -16   4   58.82   16.66
   1 -16  -4   63.28   10.41
  -1  16   4   55.39   15.89
   1  16  -4   74.53   18.04
   0  16  -4  253.63   28.10
   0  16  -4  214.66   18.74
  -1 -16  -4  197.63   17.88
   1 -16   4  210.85   27.05
  -1  16  -4  176.92   17.48
  -1  16  -4  218.78   28.70
   1  16   4  217.23   26.28
  -2 -16  -4    2.90    9.09
  -2 -16  -4   -5.00    7.16
  -2  16  -4   10.28    7.76
   2  16   4    8.34   12.22
  -2  16  -4  -27.51   15.61
   3 -16   4   41.38   12.66
  -3 -16  -4   30.53   12.06
  -3  16  -4   29.95    9.46
  -3 -17   4  286.53   36.22
   3 -17  -4  371.15   24.89
   3  17  -4  292.40   33.04
  -3  17   4  234.10   34.31
  -2 -17   4  778.51   60.64
   2 -17  -4  766.40   46.08
  -2  17   4  705.45   58.55
   2  17  -4  715.60   57.07
  -1 -17   4  311.44   33.29
   1 -17  -4  294.28   23.20
  -1  17   4  253.79   31.76
   1  17  -4  265.65   33.87
   0 -17  -4 1806.05  107.53
   0 -17   4 1907.05  129.78
   0  17  -4 2020.63  125.50
   0  17  -4 1781.07  107.28
   0  17   4 2093.54  125.47
  -1 -17  -4  185.98   19.05
   1 -17   4  271.08   29.45
   1  17   4  239.18   27.46
  -1  17  -4  240.95   29.66
  -1  17  -4  203.06   18.94
   2 -17   4  568.59   45.57
  -2 -17  -4  545.41   36.42
  -2  17  -4  539.14   36.43
   2  17   4  619.47   45.37
  -3 -17  -4  112.80   17.75
   3 -17   4  114.01   17.98
  -3  17  -4  130.69   14.57
   3 -18  -4   83.09   12.19
  -3 -18   4   23.17   16.94
   3  18  -4   74.48   18.04
  -3  18   4   78.81   22.12
  -2 -18   4  138.48   22.99
   2 -18  -4  138.24   15.05
  -2  18   4  142.65   24.13
   2  18  -4  153.01   23.72
  -1 -18   4   43.03   15.29
   1 -18  -4   61.38   11.20
  -1 -18   4   56.90   10.85
  -1  18   4   64.71   17.20
   1  18  -4   98.07   19.99
   0 -18   4   44.66   13.80
   0 -18  -4   49.05   10.28
   0  18  -4   38.88    9.15
   0  18   4   53.04   15.88
   0  18  -4   60.10   15.95
  -1 -18  -4   25.57    9.05
   1 -18   4   77.60   15.75
  -1  18  -4   41.61    9.33
   1  18   4   59.45   15.05
  -1  18  -4   58.58   16.41
   2 -18   4  339.22   32.10
  -2  18  -4  275.71   23.76
   2  18   4  318.21   31.55
  -3 -18  -4    7.03   11.87
   3 -18   4   36.37   12.73
  -3  18  -4   11.79    8.95
   3 -19  -4  137.64   15.47
  -3 -19   4  107.30   22.45
  -3  19   4  129.45   26.62
   3  19  -4  138.92   22.77
   2 -19  -4    8.19    9.18
  -2 -19   4    4.01   14.51
   2  19  -4    8.06   15.28
  -2  19   4    8.43   15.80
  -1 -19   4   30.16   14.03
  -1 -19   4   50.41    9.36
   1 -19  -4   38.82    9.84
   1  19  -4   43.16   15.91
   0 -19   4   83.00   16.25
   0 -19  -4   95.97   12.82
   0  19   4  121.95   19.31
   0  19  -4  120.62   19.78
  -1 -19  -4   25.49    8.71
  -1  19  -4   32.32    8.68
   2 -19   4  261.32   27.79
  -2  19  -4  165.29   18.71
  -2  19  -4  124.86   25.85
   2  19   4  198.15   25.63
  -2 -20   4  286.72   34.52
   2 -20  -4  306.91   24.39
   2  20  -4  311.09   35.53
  -2  20   4  200.73   30.36
  -1 -20   4  954.11   69.83
  -1 -20   4  914.49   55.36
   1 -20  -4  890.39   56.05
   1  20  -4  900.63   67.97
  -1  20   4  981.62   69.09
   0 -20  -4  168.37   18.76
   0 -20   4  143.19   20.65
   0  20  -4  185.40   23.14
   0  20   4  138.45   21.29
   1 -20   4 1303.41   98.50
  -1 -20  -4 1347.18   81.51
  -1  20  -4 1561.09   97.33
   1  20   4 1466.44   95.18
   2 -20   4   26.70   12.58
  -2  20  -4   18.57    8.74
  -2  20  -4   -9.48   15.95
   2  20   4   12.12   12.25
   2 -21  -4   55.10   11.34
  -2 -21   4   59.05   18.02
  -2  21   4   51.12   19.02
   2  21  -4   62.17   18.91
  -1 -21   4  112.41   19.81
  -1 -21   4  118.52   14.42
   1 -21  -4  122.31   14.26
   1  21  -4  116.24   20.45
  -1  21   4  148.21   23.04
   0 -21  -4  482.66   35.54
   0 -21   4  512.51   44.30
   0 -21   4  520.37   35.59
   0  21  -4  558.99   45.04
   0  21   4  572.37   45.11
  -1 -21  -4  202.50   21.56
   1 -21   4  246.51   28.52
  -1  21  -4  281.74   31.19
   1  21   4  271.59   28.95
   2  21   4  411.69   37.09
  -1 -22   4  106.18   19.76
   1 -22  -4  132.24   15.10
  -1 -22   4  172.92   18.32
   1  22  -4  152.19   22.16
  -1  22   4  114.14   22.38
   0 -22  -4    2.51    8.98
   0 -22   4    8.04   12.19
   0 -22   4   14.76    9.37
   0  22   4    4.75   13.67
   0  22  -4   11.43   12.82
   1 -22   4  133.22   20.46
  -1 -22  -4  174.44   19.32
   1  22   4  196.08   25.23
  -1  22  -4  175.71   24.20
   0 -23   4    4.69   12.71
   0 -23  -4    8.31    9.25
   0 -23   4   13.24    9.24
   0  23   4   -8.06   11.85
   0  23  -4   10.70   12.41
  -5   0   5   49.56   17.57
  -5   0   5   62.40   13.26
   5   0  -5  101.43   17.63
  -4   0   5    1.44    8.26
   4   0  -5   12.67   10.10
  -4   0   5  -11.14   12.14
   3   0  -5 1232.71   80.30
  -3   0   5 1289.40   83.73
  -3   0   5 1263.34  100.90
  -2   0   5    5.68    6.09
  -2   0   5    7.72   11.64
   2   0  -5    3.79    6.60
  -1   0   5 1073.46   97.03
   1   0  -5 1285.12   75.85
   1   0  -5 1275.34   67.00
   0   0   5    3.30    7.97
   0   0  -5    2.20    2.99
   0   0   5  -11.48   15.03
   0   0  -5    2.37    2.42
  -1   0  -5  119.35   14.43
   1   0   5   70.72   23.10
  -1   0  -5  124.12   10.32
  -2   0  -5    1.66    5.38
  -2   0  -5    3.13    7.40
   2   0   5   28.06   15.37
   3   0   5  461.62   46.20
  -3   0  -5  451.19   27.91
  -3   0  -5  456.56   34.92
  -4   0  -5    4.03   11.25
   4   0   5   12.04   16.82
  -5   0  -5    9.99   12.73
   5   0   5   16.37   19.10
   5  -1  -5 1140.33   73.54
  -5  -1   5  937.74   73.73
  -5  -1   5 1073.80   90.86
   5   1  -5 1174.28   74.05
  -5   1   5 1011.36   90.98
   4  -1  -5   35.56   10.99
  -4  -1   5   21.19   13.53
  -4  -1   5   22.69    9.21
  -4   1   5   35.45   14.80
  -4   1   5   26.64    8.99
   4   1  -5   43.01   11.28
  -3  -1   5 2139.61  140.71
  -3  -1   5 2210.43  167.29
   3  -1  -5 2089.17  134.46
  -3   1   5 2250.42  140.51
  -3   1   5 2114.70  167.46
   3   1  -5 2121.26  134.44
  -2  -1   5   34.43   11.98
  -2  -1   5   21.74    7.32
   2  -1  -5   19.79    6.98
   2   1  -5   36.94    7.45
  -2   1   5   12.53    5.98
  -2   1   5   23.94   12.69
   1  -1  -5  969.65   59.33
  -1  -1   5  914.10   76.52
   1  -1  -5  990.54   52.38
   1   1  -5  966.90   52.24
  -1   1   5  803.72   78.09
   1   1  -5  994.80   59.33
   0  -1  -5  198.63   12.46
   0  -1  -5  199.23   12.33
   0  -1   5  118.54   24.35
   0  -1   5  172.93   21.12
   0   1  -5  170.04   12.31
   0   1  -5  188.67   11.90
  -1  -1  -5   53.67    6.38
   1  -1   5   43.44   20.35
  -1  -1  -5   54.16    8.38
  -1   1  -5   69.29   10.51
   1   1   5   17.40   20.25
  -1   1  -5   62.31    6.56
  -2  -1  -5    4.00    7.55
  -2  -1  -5   15.06    5.82
   2  -1   5   21.35   15.17
  -2   1  -5   15.39    5.47
  -2   1  -5   23.04    8.40
   2   1   5   18.44   16.17
  -3  -1  -5   38.85    6.84
   3  -1   5   44.33   15.23
  -3  -1  -5   31.06    9.55
   3   1   5   18.71   14.06
  -3   1  -5   32.80    6.55
  -3   1  -5   36.46   10.27
   4  -1   5  107.85   23.04
  -4  -1  -5  102.18   16.26
   4   1   5   92.85   22.41
  -4   1  -5  107.86   16.49
   5  -1   5   17.04   19.43
  -5  -1  -5   -0.13   11.86
   5   1   5   27.09   19.71
  -5   1  -5    2.38   12.29
  -5  -2   5  142.55   23.47
  -5  -2   5  121.95   17.61
   5   2  -5  221.84   26.40
  -5   2   5  143.88   24.83
  -4  -2   5   20.72    9.40
   4  -2  -5   17.10   10.22
  -4  -2   5   22.30   13.23
  -4   2   5   22.12    8.36
  -4   2   5    7.24   13.11
   4   2  -5   28.67   11.75
  -3  -2   5  338.26   27.21
   3  -2  -5  338.70   26.50
  -3  -2   5  360.92   34.98
  -3   2   5  343.37   36.01
  -3   2   5  382.36   26.55
   3   2  -5  343.16   26.35
   2  -2  -5  169.71   16.33
  -2  -2   5  191.01   24.23
  -2  -2   5  187.07   18.57
   2   2  -5  190.44   16.34
  -2   2   5  173.93   15.06
  -2   2   5  178.12   27.77
   1  -2  -5  261.43   15.41
  -1  -2   5  245.61   26.84
   1  -2  -5  250.70   17.72
   1   2  -5  239.96   17.40
  -1   2   5  213.65   33.12
   1   2  -5  256.94   15.03
   0  -2   5 3124.54  226.36
   0  -2  -5 3290.53  224.18
   0  -2  -5 3798.02  188.80
   0   2  -5 3379.78  212.45
   0   2  -5 3745.47  188.66
  -1  -2  -5  272.85   16.74
  -1  -2  -5  248.01   19.36
   1  -2   5  191.82   31.14
  -1   2  -5  265.94   15.99
   1   2   5  172.50   30.87
  -1   2  -5  250.92   24.25
  -2  -2  -5 5118.30  332.18
   2  -2   5 5080.47  393.16
  -2  -2  -5 5258.90  280.12
  -2   2  -5 5299.48  279.96
   2   2   5 5129.47  394.19
  -2   2  -5 5026.77  332.70
   3  -2   5   73.25   18.12
  -3  -2  -5   73.87   12.07
   3   2   5   84.15   18.63
  -3   2  -5   87.24   13.20
  -3   2  -5   78.44    8.50
  -4  -2  -5 1395.16   94.08
   4  -2   5 1354.47  114.71
  -4   2  -5 1346.89   94.35
   4   2   5 1395.32  114.82
   5  -2   5   69.16   23.50
  -5  -2  -5   61.43   15.55
  -5   2  -5   41.46   15.04
   5   2   5   43.04   21.67
  -5  -3   5  446.61   40.42
  -5  -3   5  536.45   51.59
   5  -3  -5  514.30   41.61
   5   3  -5  602.09   44.06
  -5   3   5  480.38   52.74
   4  -3  -5    8.14    9.88
  -4  -3   5    9.89    8.85
  -4  -3   5    3.94   12.34
   4   3  -5   18.65   11.14
  -4   3   5    6.64   13.00
  -3  -3   5  910.81   72.61
   3  -3  -5  894.20   58.06
  -3  -3   5  859.59   60.62
   3   3  -5  843.62   57.52
  -3   3   5  941.90   59.43
  -3   3   5  850.64   73.69
   2  -3  -5  523.02   35.46
  -2  -3   5  543.30   38.95
  -2  -3   5  502.65   45.33
  -2   3   5  531.05   48.71
   2   3  -5  505.92   35.12
  -1  -3   5  199.65   21.75
   1  -3  -5  169.83   11.65
  -1  -3   5  125.66   18.66
   1   3  -5  176.12   13.50
  -1   3   5  135.51   23.86
   1   3  -5  178.34   11.02
   0  -3  -5 1204.14   59.49
   0  -3   5  879.75   74.36
   0   3  -5 1168.16   59.21
   0   3  -5 1034.20   66.61
   0   3   5 1145.14   66.49
   0   3   5  899.25   89.70
   1  -3   5   23.96   19.52
  -1  -3  -5    6.46    5.37
  -1  -3  -5    6.89    5.74
  -1   3  -5   10.22   11.48
   1   3   5   -5.10   18.83
  -1   3  -5   12.73    4.69
   2  -3   5  100.05   17.04
  -2  -3  -5   62.70    7.50
  -2  -3  -5   68.50    9.34
  -2   3  -5   55.63   11.73
  -2   3  -5   59.29    7.44
   2   3   5   70.61   19.25
   3  -3   5   16.79   13.79
  -3  -3  -5   25.09    9.20
  -3   3  -5   18.76    9.80
   3   3   5   23.81   15.25
  -3   3  -5   25.04    6.35
  -4  -3  -5  287.56   28.21
   4  -3   5  270.94   40.93
   4   3   5  285.01   40.76
  -4   3  -5  269.07   28.92
  -5  -3  -5   81.28   16.69
   5  -3   5   83.78   24.90
  -5   3  -5   81.79   17.54
   5   3   5   85.03   24.27
   5  -4  -5   91.08   16.13
  -5  -4   5   84.90   14.89
  -5  -4   5   70.93   18.52
   5   4  -5  103.26   19.66
  -5   4   5   71.84   19.83
   4  -4  -5   -1.94    9.93
  -4  -4   5    8.87    9.23
  -4  -4   5   -7.36   12.00
  -4   4   5    0.18   12.92
   4   4  -5   11.06   11.45
  -3  -4   5 2234.37  168.50
   3  -4  -5 2121.35  136.15
  -3  -4   5 2114.05  143.02
  -3   4   5 2189.22  169.93
   3   4  -5 2150.64  135.94
  -3   4   5 2248.38  141.48
   2  -4  -5  387.35   27.59
   2  -4  -5  390.91   21.60
  -2  -4   5  349.03   34.76
  -2  -4   5  368.68   31.26
  -2   4   5  369.43   39.92
   2   4  -5  353.98   26.97
   1  -4  -5 5477.43  307.11
  -1  -4   5 5791.24  428.88
  -1   4   5 5670.52  347.24
   1   4  -5 5785.46  306.93
   1   4  -5 5614.85  347.15
   0  -4   5  943.23   75.26
   0  -4  -5 1178.13   59.49
   0   4  -5 1158.40   59.26
   0   4   5  930.20   90.48
   0   4  -5 1035.85   67.05
   0   4   5 1109.43   66.70
   1  -4   5 1482.45  132.33
  -1  -4  -5 1706.79  107.72
  -1  -4  -5 1896.52   91.49
  -1   4  -5 1778.53   91.10
   1   4   5 1396.33  102.14
  -2  -4  -5  677.97   38.64
   2  -4   5  671.68   57.61
  -2  -4  -5  669.38   45.96
  -2   4  -5  642.44   38.38
   2   4   5  702.50   63.25
  -2   4  -5  646.76   48.29
  -3  -4  -5  709.92   48.86
   3  -4   5  748.85   60.79
   3   4   5  671.75   63.06
  -3   4  -5  657.11   40.02
  -3   4  -5  644.25   49.89
  -4  -4  -5  278.30   26.44
   4  -4   5  289.26   38.65
   4   4   5  197.77   31.73
  -4   4  -5  221.73   27.50
  -5  -4  -5  512.42   42.76
   5  -4   5  515.24   58.31
  -5   4  -5  465.72   43.54
   5   4   5  513.66   57.45
   5  -5  -5   22.58   12.56
  -5  -5   5   10.75   10.63
  -5  -5   5    8.25   14.34
   5   5  -5  -11.40   13.24
  -5   5   5   10.53   15.21
   4  -5  -5  190.08   22.20
  -4  -5   5  186.79   22.13
  -4  -5   5  183.12   28.36
  -4   5   5  196.34   30.70
   4   5  -5  196.56   23.53
  -3  -5   5  293.98   30.49
   3  -5  -5  263.07   24.29
  -3  -5   5  308.86   25.88
   3   5  -5  285.23   23.60
  -3   5   5  307.79   33.27
  -2  -5   5  703.72   50.88
  -2  -5   5  728.29   56.32
   2  -5  -5  696.72   38.47
  -2   5   5  631.39   60.75
   2   5  -5  652.97   45.19
   1  -5  -5 2652.34  148.58
   1   5  -5 2816.01  168.38
  -1   5   5 2684.61  168.27
   1   5  -5 2758.30  148.31
   0  -5  -5  588.29   32.43
   0  -5   5  538.67   45.97
   0   5   5  566.19   36.47
   0   5   5  518.27   56.96
   0   5  -5  579.53   32.12
   0   5  -5  547.88   37.50
  -1  -5  -5 1728.89  112.27
   1  -5   5 1587.45  136.24
   1  -5   5 1716.33  116.32
  -1  -5  -5 1825.58   95.24
  -1   5  -5 1761.76   95.00
  -2  -5  -5    7.20    5.53
  -2  -5  -5   -6.86    6.00
  -2   5  -5    5.50   10.50
  -2   5  -5   -1.04    4.86
   2   5   5   -8.52   15.85
   2   5   5    3.54    8.22
  -3  -5  -5    6.89    8.81
   3   5   5    4.55   15.32
  -3   5  -5    6.40    6.08
  -3   5  -5    5.78   10.40
   4  -5   5  252.51   33.03
  -4  -5  -5  166.00   22.46
  -4   5  -5  138.19   20.59
   4   5   5  153.90   27.21
  -5  -5  -5   86.72   16.58
   5  -5   5   74.76   24.22
   5   5   5   70.51   23.17
  -5   5  -5   91.52   18.78
   5  -6  -5   58.17   14.56
  -5  -6   5   63.05   17.42
  -5  -6   5   47.25   13.58
  -5   6   5   54.44   18.07
   5   6  -5   46.15   15.80
   4  -6  -5   53.92   12.88
  -4  -6   5   40.94   14.45
  -4  -6   5   41.59   11.97
   4   6  -5   48.34   12.54
  -4   6   5   43.99   15.66
   3  -6  -5   -0.40    8.75
  -3  -6   5   14.19    9.71
  -3  -6   5    1.89    9.10
  -3   6   5    9.09   11.80
   3   6  -5    2.94    7.78
  -2  -6   5   27.55    9.22
  -2  -6   5    4.79   11.57
  -2   6   5   14.41    7.35
  -2   6   5    8.57   13.94
   2   6  -5   11.18    7.44
  -1  -6   5   16.32   16.60
   1  -6  -5   19.25    5.22
   1   6  -5   25.78    8.32
  -1   6   5   39.63   20.96
  -1   6   5   27.17    7.57
   1   6  -5   19.37    4.37
   0  -6   5  205.75   25.63
   0  -6  -5  231.80   15.52
   0   6   5  238.58   18.40
   0   6  -5  237.65   20.81
   0   6  -5  244.83   15.30
   0   6   5  196.83   30.81
  -1  -6  -5   52.82    6.75
  -1  -6  -5   39.53    6.25
   1  -6   5   36.44   13.64
   1   6   5  -14.42   19.12
   1   6   5   36.78    8.45
  -1   6  -5   40.96    6.06
  -1   6  -5   26.73   12.60
  -2  -6  -5  650.69   36.37
  -2  -6  -5  639.32   42.88
   2  -6   5  578.47   51.32
  -2   6  -5  600.07   36.02
  -2   6  -5  634.88   47.30
   2   6   5  588.85   60.02
   3  -6   5   41.36   10.05
  -3  -6  -5   22.74    9.34
   3   6   5    8.35   16.37
  -3   6  -5   20.23   12.17
  -3   6  -5   16.91    6.85
   4  -6   5   94.38   18.39
  -4  -6  -5   78.10   15.08
   4   6   5   96.15   22.27
  -4   6  -5   70.27   16.23
   5  -7  -5  593.22   45.77
  -5  -7   5  575.99   47.13
   5   7  -5  580.28   46.09
  -5   7   5  609.20   58.60
  -4  -7   5   16.48   12.43
  -4  -7   5   44.67   14.25
   4  -7  -5   35.05   12.42
  -4   7   5   30.58   14.88
   4   7  -5   26.55   12.28
   3  -7  -5  877.92   60.07
   3  -7  -5  857.32   50.25
  -3  -7   5  997.61   73.23
  -3  -7   5  958.98   64.32
   3   7  -5  854.33   58.90
  -3   7   5  845.61   75.40
  -2  -7   5 1044.12   72.86
   2  -7  -5 1052.00   56.82
  -2  -7   5 1061.09   80.06
  -2   7   5  940.00   84.59
   2   7  -5 1011.42   65.54
  -2   7   5  976.04   65.53
  -1  -7   5  343.57   37.62
   1  -7  -5  329.19   20.91
  -1   7   5  315.33   25.33
   1   7  -5  342.93   26.05
  -1   7   5  324.31   48.09
   1   7  -5  321.09   19.92
   0  -7  -5 2215.19  120.52
   0  -7   5 2258.10  148.26
   0   7   5 1921.82  173.91
   0   7  -5 2204.02  137.80
   0   7  -5 2263.21  120.39
   0   7   5 2305.66  136.74
  -1  -7  -5   26.07    5.68
  -1  -7  -5   22.65    5.79
   1  -7   5   39.15   13.69
  -1   7  -5   19.87    5.40
  -1   7  -5    8.15   12.40
   1   7   5   36.43    9.11
   1   7   5    0.34   18.11
  -2  -7  -5  109.83   11.64
  -2  -7  -5  118.79   13.73
   2  -7   5  122.68   16.00
   2   7   5  100.74   22.95
  -2   7  -5  119.99   11.70
   2   7   5  110.31   14.02
   3  -7   5    7.87    7.70
  -3  -7  -5    1.07    8.52
   3   7   5   20.39   16.83
  -3   7  -5    1.20   12.00
  -3   7  -5   -8.89    6.57
   4  -7   5  196.41   26.67
  -4  -7  -5  136.88   18.04
   4   7   5  127.16   25.72
  -4   7  -5  110.02   20.15
  -5  -8   5   67.16   15.90
   5  -8  -5   62.25   15.49
  -5   8   5   63.37   19.18
   5   8  -5   82.00   17.47
  -4  -8   5  230.42   27.27
   4  -8  -5  231.18   26.51
  -4  -8   5  273.35   31.42
   4   8  -5  233.77   25.04
  -4   8   5  198.72   33.15
  -3  -8   5  194.25   24.43
   3  -8  -5  199.53   13.10
  -3  -8   5  209.63   24.06
   3   8  -5  182.47   19.82
  -3   8   5  146.18   23.54
   2  -8  -5 1411.75   75.22
  -2  -8   5 1374.29   94.59
  -2   8   5 1340.46   86.45
   2   8  -5 1392.61   86.22
  -2   8   5 1234.53  109.17
   1  -8  -5  597.34   35.55
  -1  -8   5  571.65   51.36
   1   8  -5  610.68   42.27
  -1   8   5  608.77   41.68
   1   8  -5  602.38   34.68
  -1   8   5  673.25   63.31
   0  -8  -5 1261.94   68.50
   0  -8   5 1244.35   87.93
   0   8  -5 1257.60   68.25
   0   8   5 1039.43  102.42
   0   8  -5 1247.86   80.26
   0   8   5 1285.03   78.43
   1  -8   5  118.74   17.57
  -1  -8  -5  122.30   11.50
  -1  -8  -5  119.51   12.21
   1   8   5  107.13   13.45
  -1   8  -5  144.42   11.32
  -2  -8  -5  460.10   32.56
   2  -8   5  471.62   38.06
  -2  -8  -5  459.66   27.43
   2   8   5  400.31   33.31
   2   8   5  389.63   49.64
  -2   8  -5  466.60   27.47
   3  -8   5   36.66   10.73
  -3  -8  -5   46.32   10.61
   3   8   5   67.52   20.43
  -3   8  -5   40.64    8.25
  -3   8  -5   61.69   15.32
  -4  -8  -5  237.51   25.45
   4  -8   5  237.15   29.89
  -4   8  -5  218.45   29.23
   4   8   5  214.12   32.52
   5  -9  -5  112.80   18.92
  -5  -9   5  103.76   18.53
  -5   9   5   73.47   20.14
   5   9  -5   86.82   17.25
   5   9  -5   87.64   19.79
  -4  -9   5  453.41   37.90
   4  -9  -5  393.33   35.83
   4   9  -5  431.09   34.33
  -4   9   5  374.64   43.64
  -3  -9   5   41.87   14.60
   3  -9  -5   40.46    5.59
  -3  -9   5   49.49   12.01
   3   9  -5   50.91   10.99
  -3   9   5   33.89   14.33
  -2  -9   5  851.89   66.81
   2  -9  -5  946.40   50.80
  -2   9   5  902.67   59.45
  -2   9   5  865.89   75.94
   2   9  -5  880.38   58.85
  -1  -9   5  401.35   37.42
   1  -9  -5  313.58   21.60
   1   9  -5  318.30   27.05
  -1   9   5  379.92   45.15
   1   9  -5  295.81   20.37
  -1   9   5  356.99   26.55
   0  -9  -5  801.03   45.89
   0  -9   5  785.43   61.38
   0   9  -5  780.22   55.69
   0   9  -5  825.15   45.60
   0   9   5  810.46   53.56
  -1  -9  -5  152.29   14.22
  -1  -9  -5  175.06   13.24
   1  -9   5  229.40   26.11
  -1   9  -5  112.98   19.03
  -1   9  -5  157.71   12.80
   1   9   5  183.89   19.40
  -2  -9  -5   -7.41    5.32
   2  -9   5   11.28   11.26
  -2  -9  -5    7.15    6.91
   2   9   5   18.98    9.98
  -2   9  -5   -2.97    5.16
   2   9   5   -9.01   15.35
   3  -9   5  129.29   20.03
  -3  -9  -5  144.30   18.57
  -3   9  -5  145.35   15.64
   3   9   5  106.73   24.50
  -4  -9  -5  125.35   17.39
   4  -9   5  114.16   20.38
  -4   9  -5  141.71   21.64
   4   9   5  113.26   24.83
  -5 -10   5   11.09   14.41
   5 -10  -5   15.39   14.05
  -5  10   5   20.76   16.01
   5  10  -5   -0.48   12.99
  -4 -10   5   78.68   18.14
   4 -10  -5   71.91   17.05
  -4  10   5   69.02   17.34
   4  10  -5   77.59   14.79
   3 -10  -5  198.66   13.58
  -3 -10   5  144.36   23.63
  -3 -10   5  186.11   23.96
  -3  10   5  179.97   28.29
  -3  10   5  173.99   21.84
   3  10  -5  203.11   21.49
  -2 -10   5    3.34   13.94
   2  10  -5    5.03    8.51
  -2  10   5    6.59   12.81
  -2  10   5    9.67    9.36
  -1 -10   5 1768.23  117.25
   1 -10  -5 1629.31   94.05
  -1  10   5 1689.37  107.75
   1  10  -5 1604.70  107.74
   1  10  -5 1620.87   93.44
  -1  10   5 1915.13  138.04
   0 -10  -5  101.66   11.15
   0 -10   5  104.61   18.34
   0  10  -5  114.78   10.57
   0  10  -5  109.73   16.50
   0  10   5  120.36   14.24
   0  10   5   68.23   18.11
  -1 -10  -5 3909.96  232.36
  -1 -10  -5 3896.53  196.57
   1 -10   5 3404.57  236.26
   1  10   5 3467.59  223.24
  -1  10  -5 3083.99  224.57
  -1  10  -5 3782.28  196.44
  -2 -10  -5  517.90   35.94
  -2 -10  -5  493.02   30.11
   2 -10   5  496.91   41.73
   2  10   5  447.46   36.56
  -2  10  -5  496.32   30.23
  -3 -10  -5 2537.11  155.91
  -3  10  -5 2444.73  131.09
   3  10   5 2076.92  187.57
  -4 -10  -5  136.98   18.16
   4  10   5  114.32   25.48
   4 -11  -5  783.71   61.39
  -4 -11   5  880.61   64.89
   4  11  -5  855.31   58.77
  -4  11   5  831.47   73.45
  -3 -11   5   16.19   15.33
   3 -11  -5   26.49    5.65
  -3  11   5   19.43   12.99
   3  11  -5   13.40   10.51
  -3  11   5   21.40   12.32
   2 -11  -5  541.87   30.13
  -2 -11   5  436.24   44.43
  -2  11   5  471.81   46.88
   2  11  -5  442.79   35.84
  -2  11   5  489.54   37.44
   1 -11  -5  243.49   18.46
  -1 -11   5  268.80   31.96
  -1  11   5  333.68   38.05
   1  11  -5  235.56   24.71
  -1  11   5  278.15   24.69
   1  11  -5  230.21   17.24
   0 -11   5    5.07   12.32
   0 -11  -5    5.46    5.44
   0  11  -5    3.77   11.76
   0  11   5   10.32   12.54
   0  11   5    7.87    9.91
   0  11  -5  -11.67    4.54
   1 -11   5  233.46   27.74
  -1 -11  -5  238.21   16.85
  -1 -11  -5  242.87   19.04
  -1  11  -5  227.81   27.81
   1  11   5  268.82   24.32
  -1  11  -5  223.87   16.96
  -2 -11  -5   -5.27    5.85
  -2 -11  -5    4.37    6.95
   2 -11   5    3.34   11.90
   2  11   5   -5.72   15.96
   2  11   5   12.50   10.61
  -2  11  -5   -0.85    5.99
   3 -11   5   44.29   16.11
  -3 -11  -5   45.11   11.62
  -3  11  -5   62.12    9.75
   3  11   5   37.91   19.92
  -4 -11  -5   36.59   12.85
   4  11   5   25.36   19.73
   4 -12  -5  265.32   30.37
  -4 -12   5  269.07   33.28
  -4  12   5  260.93   34.51
   4  12  -5  250.92   27.74
  -3 -12   5  298.47   34.69
   3 -12  -5  264.31   19.93
   3  12  -5  304.20   28.20
  -3  12   5  322.74   30.54
  -3  12   5  312.91   35.22
  -2 -12   5  563.15   50.83
   2 -12  -5  571.48   35.45
  -2  12   5  576.10   53.57
   2  12  -5  583.00   42.34
  -2  12   5  595.40   44.19
  -1 -12   5  712.82   52.56
   1 -12  -5  564.02   37.44
  -1  12   5  663.44   45.72
   1  12  -5  563.08   36.59
  -1  12   5  746.02   60.05
   1  12  -5  591.52   45.84
   0 -12   5   50.87   14.70
   0 -12  -5   50.30    7.68
   0  12   5   46.55   14.70
   0  12  -5   58.84   15.29
   0  12  -5   54.31    7.42
   0  12   5   83.03   13.83
  -1 -12  -5   86.83   11.39
  -1 -12  -5   91.48   10.71
   1 -12   5   89.65   15.98
  -1  12  -5   89.48   17.29
   1  12   5   89.24   14.26
  -1  12  -5   71.33    8.81
   2 -12   5   92.11   17.61
  -2 -12  -5   80.58    9.64
  -2 -12  -5   88.67   11.55
  -2  12  -5   81.96   10.06
   2  12   5  107.95   15.67
  -3 -12  -5    4.97    9.59
   3 -12   5   20.79   14.32
   3  12   5    6.90   17.80
  -3  12  -5   21.01    8.51
  -4 -12  -5   12.03   11.41
   4 -12   5   14.24   16.67
  -4  12  -5   12.94    9.48
   4  12   5   15.84   17.69
  -4 -13   5  463.52   44.87
   4  13  -5  458.53   38.45
  -4  13   5  461.71   47.50
   3 -13  -5   21.89    5.79
  -3 -13   5    4.74   14.79
  -3  13   5    1.28   11.85
  -3  13   5    2.16   12.67
   3  13  -5   14.53   12.01
   2 -13  -5  743.88   45.03
  -2 -13   5  730.10   61.42
   2  13  -5  727.45   53.35
  -2  13   5  769.68   55.29
  -2  13   5  783.76   65.91
   1 -13  -5  211.48   17.91
  -1 -13   5  272.69   31.35
   1  13  -5  196.63   16.70
   1  13  -5  216.04   25.88
  -1  13   5  277.87   34.05
  -1  13   5  220.18   25.14
   0 -13  -5  444.05   27.19
   0 -13   5  451.47   39.33
   0  13   5  427.79   35.18
   0  13  -5  425.97   37.32
   0  13   5  355.66   41.20
   0  13  -5  418.11   26.47
  -1 -13  -5  218.45   19.04
  -1 -13  -5  231.24   17.04
   1 -13   5  210.30   27.57
   1  13   5  270.92   25.02
  -1  13  -5  192.57   16.65
  -1  13  -5  227.13   28.76
  -2 -13  -5   39.39    9.21
  -2 -13  -5   42.71    7.96
   2 -13   5   39.67   14.47
  -2  13  -5   30.05    7.95
   2  13   5   34.36   12.89
   2  13   5   -0.73   17.07
  -3 -13  -5   -0.63   10.33
   3 -13   5    5.81   13.49
  -3  13  -5    5.81    7.94
   3  13   5   -0.35   17.33
  -4 -13  -5  -11.89   11.04
   4 -13   5   18.08   17.22
  -4  13  -5    8.17    9.46
   4  13   5   12.79   17.64
  -4 -14   5  108.94   22.36
  -4  14   5  118.78   20.64
   4  14  -5  128.18   19.10
  -3 -14   5   22.04   16.86
   3  14  -5   11.28   12.04
  -3  14   5    9.51   12.16
  -3  14   5   23.71   15.09
   2 -14  -5  347.07   26.31
  -2 -14   5  359.55   41.45
   2  14  -5  364.47   33.58
  -2  14   5  378.27   35.36
  -2  14   5  414.94   39.99
  -1 -14   5  113.16   20.51
   1 -14  -5  150.58   14.95
  -1  14   5  124.70   18.84
   1  14  -5  124.48   19.31
  -1  14   5  148.69   21.90
   1  14  -5  107.93   13.28
   0 -14   5   42.78   14.32
   0 -14  -5   24.50    7.60
   0  14   5   37.72   13.37
   0  14  -5   54.23   15.13
   0  14  -5   26.32    6.99
   0  14   5   21.90   12.94
   1 -14   5  940.10   73.32
  -1 -14  -5  971.75   57.99
   1  14   5 1068.41   69.07
  -1  14  -5  997.08   58.02
  -1  14  -5 1082.73   71.33
   2 -14   5   54.18   15.66
  -2 -14  -5   50.86   10.71
  -2 -14  -5   65.37    9.74
   2  14   5   80.85   15.18
  -2  14  -5   44.49    9.15
   3 -14   5  887.40   67.44
  -3 -14  -5  869.07   62.95
  -3  14  -5  886.68   52.88
  -4 -14  -5   -1.56   11.60
   4  14   5   -3.18   16.60
  -4  14  -5    4.53    9.44
  -4 -15   5  555.83   50.13
   4  15  -5  493.88   42.53
   3 -15  -5  543.53   30.27
  -3 -15   5  375.31   44.51
   3  15  -5  394.19   38.01
  -3  15   5  439.40   42.21
   2 -15  -5  283.14   21.69
  -2 -15   5  205.05   29.84
   2  15  -5  243.08   29.04
  -2  15   5  259.92   31.76
  -1 -15   5  617.01   48.46
   1 -15  -5  505.59   34.19
   1  15  -5  487.41   33.35
   1  15  -5  549.01   44.86
  -1  15   5  583.42   44.69
   0 -15  -5   23.21    7.61
   0 -15   5   12.03   12.75
   0  15  -5   13.04    6.98
   0  15  -5   29.69   13.61
  -1 -15  -5  198.45   16.69
   1  15   5  123.55   23.98
  -1  15  -5  281.94   29.83
  -1  15  -5  187.64   16.68
   2 -15   5   19.50   12.45
  -2 -15  -5    5.98    8.89
  -2 -15  -5    1.73    7.23
   2  15   5  -12.97   15.05
  -2  15  -5    6.91    7.66
   2  15   5   23.21   12.39
  -3 -15  -5    6.01   11.14
   3 -15   5   51.38   15.28
  -3  15  -5   31.01    9.14
   3  15   5  -15.06   15.89
  -4 -16   5  186.17   29.54
   4  16  -5  258.38   29.01
  -4  16   5  221.36   30.70
  -3 -16   5   -6.48   15.66
   3  16  -5    7.90   12.70
  -3  16   5    1.01   15.00
  -2 -16   5 1567.27  103.19
   2 -16  -5 1333.90   80.87
  -2  16   5 1390.04   96.71
   2  16  -5 1390.98   95.17
   1 -16  -5  204.51   19.76
  -1 -16   5  221.77   27.51
  -1  16   5  226.83   29.20
   1  16  -5  262.78   28.39
   1  16  -5  210.39   18.77
   0 -16  -5 1443.30   85.77
   0 -16   5 1497.03  104.79
   0  16  -5 1413.54   85.29
   0  16   5 1672.24  100.91
   0  16  -5 1561.19  101.25
  -1 -16  -5 1041.36   64.15
   1 -16   5 1039.95   80.44
  -1  16  -5 1298.74   79.10
   1  16   5 1236.00   76.73
  -1  16  -5 1015.65   64.10
   2 -16   5  548.92   48.12
  -2 -16  -5  599.11   37.54
  -2  16  -5  596.14   37.67
   2  16   5  631.77   45.93
   3 -16   5  707.19   61.53
  -3 -16  -5  827.08   58.48
  -3  16  -5  832.64   49.08
  -3 -17   5   15.11   16.72
   3 -17  -5   32.29    9.79
   3  17  -5   21.03   14.66
  -3  17   5   33.37   18.91
  -2 -17   5  210.10   28.97
   2 -17  -5  260.88   21.66
  -2  17   5  207.06   28.30
   2  17  -5  239.67   31.38
   1 -17  -5  173.86   18.59
  -1 -17   5  165.86   23.92
   1  17  -5  164.97   17.16
   1  17  -5  203.55   26.34
  -1  17   5  168.47   23.67
   0 -17  -5  415.10   30.26
   0 -17   5  450.86   40.06
   0  17  -5  460.72   40.61
   0  17   5  529.74   40.59
   0  17  -5  411.90   29.63
   1 -17   5   60.68   16.16
  -1 -17  -5   54.98    9.66
  -1  17  -5   59.83    9.85
  -1  17  -5   77.70   17.99
  -2 -17  -5  123.61   13.32
   2 -17   5  100.99   18.62
   2  17   5  140.92   19.06
  -2  17  -5  117.28   13.52
   3 -17   5   87.33   17.96
  -3  17  -5   84.38   12.31
   3 -18  -5   67.57   12.55
  -3 -18   5   71.23   21.22
  -3  18   5   69.64   21.94
   3  18  -5   86.60   19.09
  -2 -18   5   20.96   16.98
   2 -18  -5   47.74   10.97
   2  18  -5   40.00   16.55
  -2  18   5   39.35   17.71
   1 -18  -5  205.66   20.36
  -1 -18   5  227.05   31.05
   1  18  -5  209.92   27.41
  -1  18   5  197.74   26.08
   0 -18   5   36.75   13.98
   0 -18  -5   28.69    9.54
   0  18  -5   53.41   15.87
   0  18   5   58.00   16.46
   0  18  -5   42.38    9.14
   1 -18   5  587.90   51.07
  -1 -18  -5  600.29   39.04
  -1  18  -5  738.79   51.13
  -1  18  -5  562.10   38.84
   1  18   5  654.23   48.37
   2 -18   5  151.27   22.66
  -2  18  -5  159.21   17.66
   2  18   5  175.80   21.20
   3 -18   5  407.66   39.25
  -3  18  -5  408.70   29.95
   3 -19  -5   68.88   12.45
  -3 -19   5   48.38   19.33
  -3  19   5   48.87   20.47
   3  19  -5   76.07   18.80
  -2 -19   5  229.77   29.36
   2 -19  -5  219.90   21.42
  -2  19   5  168.42   26.87
   2  19  -5  231.76   28.95
  -1 -19   5  173.98   24.15
   1 -19  -5  187.63   19.77
   1  19  -5  184.18   25.73
  -1  19   5  184.53   25.24
   0 -19   5   12.43   12.10
   0 -19  -5    6.51    8.62
   0  19  -5   21.71   13.84
   0  19  -5   19.32    8.00
   0  19   5   13.95   13.73
  -1 -19  -5   39.14    9.86
   1 -19   5   61.08   16.09
  -1  19  -5   34.05    9.27
  -1  19  -5   74.02   17.69
   1  19   5   67.90   15.61
   2 -19   5    3.36   12.15
  -2  19  -5    2.79    7.90
   2  19   5    4.26   11.72
  -2 -20   5  279.87   35.30
   2 -20  -5  259.55   23.46
   2  20  -5  237.59   31.17
  -2  20   5  244.97   31.84
   1 -20  -5   91.78   13.28
  -1 -20   5   80.09   18.68
  -1 -20   5  158.95   17.27
   1  20  -5  131.52   21.59
   0 -20   5  231.02   29.63
   0 -20  -5  264.34   23.12
   0  20  -5  275.70   32.13
   0  20   5  293.95   31.55
   1 -20   5  175.37   23.27
  -1 -20  -5  160.61   18.47
  -1  20  -5  192.49   24.81
   1  20   5  239.89   26.82
  -1  20  -5  154.94   18.52
   2 -20   5   56.38   16.04
   2  20   5   69.33   15.08
  -2  20  -5   66.08   11.27
  -2 -21   5  -14.29   14.50
   2 -21  -5   16.95    9.83
  -2  21   5  -14.71   15.29
   2  21  -5   16.29   15.72
  -1 -21   5 1129.78   80.20
  -1 -21   5  996.06   63.51
   1 -21  -5 1066.44   64.65
   1  21  -5 1054.07   77.14
  -1  21   5 1167.26   79.05
   0 -21   5   20.32   12.55
   1 -21   5  280.43   32.77
  -1 -21  -5  302.89   25.35
  -1  21  -5  302.28   25.36
  -1  21  -5  412.63   35.74
   1  21   5  354.67   33.47
   1 -22  -5    4.32    9.08
  -1 -22   5   10.76   14.57
  -1 -22   5   10.72    9.40
  -1  22   5    1.87   14.93
   1  22  -5    8.46   13.68
   0 -22   5 1239.13   89.13
   0 -22  -5 1138.35   73.07
   0  22  -5 1255.81   86.43
   0  22   5 1354.69   86.67
  -1 -22  -5  100.17   13.98
   1 -22   5   98.89   18.14
  -1  22  -5  135.18   21.98
   1  22   5  127.91   19.66
  -5   0   6   26.36   15.75
   5   0  -6   23.69   14.47
   4   0  -6  265.19   24.77
  -4   0   6  215.48   32.80
  -4   0   6  238.12   22.62
  -3   0   6    5.21   10.80
   3   0  -6   -1.68    6.97
  -3   0   6    9.78    6.56
  -2   0   6 1556.08  102.58
  -2   0   6 1570.57  123.96
   2   0  -6 1573.63   98.12
  -1   0   6   -1.86   10.51
   1   0  -6    3.26    4.83
   1   0  -6   -0.01    4.60
  -1   0   6   16.96   17.18
   0   0  -6  290.47   20.58
   0   0   6  318.20   30.62
   0   0  -6  324.29   19.60
   1   0   6   14.71   23.60
  -1   0  -6   10.49    5.83
  -1   0  -6   21.22    9.67
   2   0   6  144.80   25.70
  -2   0  -6  141.57   16.95
  -2   0  -6  144.31   13.14
  -3   0  -6    0.28    9.07
   3   0   6   -2.69   16.12
  -3   0  -6   -0.71    6.18
   4   0   6  104.78   24.33
  -4   0  -6   96.63   16.37
  -5  -1   6  291.76   31.07
  -5  -1   6  355.68   41.39
   5  -1  -6  369.79   33.56
  -5   1   6  324.93   41.40
   5   1  -6  383.15   35.61
   4  -1  -6   39.18   11.63
  -4  -1   6   46.20   10.98
  -4  -1   6   44.04   15.64
  -4   1   6   48.87   16.15
   4   1  -6   56.11   12.31
  -4   1   6   52.44   10.40
   3  -1  -6  422.70   30.63
  -3  -1   6  408.38   31.15
  -3  -1   6  425.28   40.59
  -3   1   6  429.40   30.71
   3   1  -6  424.28   30.74
  -3   1   6  416.05   41.35
  -2  -1   6   92.55   11.59
  -2  -1   6   84.97   15.98
   2  -1  -6   83.72   10.47
  -2   1   6   83.51   18.03
   2   1  -6   90.48   10.63
  -2   1   6   86.95   11.45
   1  -1  -6   19.08    5.52
  -1  -1   6   17.73   15.75
  -1  -1   6    5.63   12.70
   1  -1  -6   19.42    5.02
   1   1  -6   21.24    5.39
  -1   1   6    0.68   18.56
   1   1  -6   20.46    4.60
   0  -1  -6 1079.87   55.26
   0  -1   6  795.07   87.60
   0  -1   6 1032.36   70.51
   0  -1  -6 1070.61   61.11
   0   1  -6  912.89   60.96
   0   1   6  813.12   87.20
   0   1   6 1060.20   68.72
   0   1  -6  991.27   54.90
  -1  -1  -6  122.97   11.55
  -1  -1  -6  122.12   16.06
   1  -1   6   44.23   26.47
  -1   1  -6  103.33   15.14
  -1   1  -6  126.62   11.51
   1   1   6   41.48   25.89
  -2  -1  -6  188.28   15.54
  -2  -1  -6  185.85   18.95
   2  -1   6  156.34   27.41
  -2   1  -6  216.41   20.23
  -2   1  -6  212.56   15.30
   2   1   6  225.21   30.98
   3  -1   6   96.14   21.63
  -3  -1  -6  101.99   10.47
  -3  -1  -6  115.11   14.45
  -3   1  -6  113.07   14.69
  -3   1  -6  100.05   10.33
   3   1   6  105.42   22.91
   4  -1   6    8.33   19.11
  -4  -1  -6   16.26   11.82
  -4   1  -6   27.46   12.70
   4   1   6   23.87   19.01
   5  -2  -6  822.09   58.84
  -5  -2   6  793.98   71.97
  -5  -2   6  711.72   57.89
  -5   2   6  828.28   73.64
   5   2  -6  891.08   59.41
   4  -2  -6  260.33   24.16
  -4  -2   6  232.50   23.46
  -4  -2   6  246.87   32.31
  -4   2   6  214.04   34.22
   4   2  -6  260.92   25.41
  -3  -2   6  233.82   27.01
  -3  -2   6  195.12   19.17
   3  -2  -6  190.14   18.92
   3   2  -6  187.78   18.72
  -3   2   6  229.91   18.07
  -3   2   6  217.75   28.78
  -2  -2   6  433.39   43.32
  -2  -2   6  479.43   35.87
   2  -2  -6  471.85   32.50
   2   2  -6  464.39   32.45
  -2   2   6  517.58   48.14
  -1  -2   6   22.65   14.62
  -1  -2   6   15.60   14.71
   1  -2  -6    9.34    4.80
   1  -2  -6   24.57    5.74
  -1   2   6   20.56   21.22
   1   2  -6   11.11    4.36
   1   2  -6   13.58    5.30
   0  -2   6  269.02   31.16
   0  -2   6  225.25   34.71
   0  -2  -6  260.31   16.88
   0   2  -6  274.12   16.42
   0   2   6  215.02   33.48
   0   2  -6  226.80   17.29
  -1  -2  -6   10.59    5.94
  -1  -2  -6    9.91    7.60
   1  -2   6   -1.09   23.30
   1   2   6   -2.92   22.63
  -1   2  -6    3.97    5.39
  -1   2  -6   21.26   12.61
  -2  -2  -6    3.98    7.39
  -2  -2  -6   15.66    6.28
   2  -2   6   20.67   17.21
  -2   2  -6    7.56    8.92
   2   2   6   21.68   18.79
  -2   2  -6   14.57    5.58
  -3  -2  -6    9.91    6.58
   3  -2   6    2.99   15.60
  -3  -2  -6    2.62    8.70
  -3   2  -6    3.19    6.37
  -3   2  -6    7.19    9.83
   3   2   6   15.85   17.46
  -4  -2  -6   31.82   12.49
   4  -2   6   17.78   18.82
   4   2   6   27.57   19.63
  -4   2  -6   20.77   12.81
   5  -3  -6  229.05   27.21
  -5  -3   6  158.63   22.90
  -5  -3   6  207.72   31.87
   5   3  -6  251.55   30.18
  -5   3   6  151.97   27.16
  -4  -3   6  410.85   33.18
   4  -3  -6  417.01   32.72
  -4  -3   6  379.62   41.87
   4   3  -6  412.33   33.38
  -4   3   6  411.04   44.10
  -3  -3   6  709.90   61.13
   3  -3  -6  714.37   48.43
  -3  -3   6  704.26   51.02
   3   3  -6  719.08   48.31
  -3   3   6  752.11   63.53
  -3   3   6  748.61   49.22
  -2  -3   6 3532.62  267.53
  -2  -3   6 3619.51  228.25
   2  -3  -6 3447.82  216.09
   2   3  -6 3421.40  215.97
  -2   3   6 3502.45  270.31
  -1  -3   6  196.13   29.80
   1  -3  -6  206.60   16.67
   1  -3  -6  196.44   14.56
   1   3  -6  197.20   16.64
   1   3  -6  221.94   13.94
   0  -3  -6 8541.30  568.05
   0  -3  -6 9165.57  478.93
   0  -3   6 8506.81  571.07
   0   3   6 9607.08  540.21
   0   3  -6 8604.70  540.20
   0   3  -6 8746.93  478.71
   0   3   6 8688.00  672.79
   1  -3   6  107.98   29.26
  -1  -3  -6  141.90   13.43
  -1  -3  -6  156.73   15.31
  -1   3  -6  158.97   12.53
  -2  -3  -6 4899.83  260.28
  -2  -3  -6 4863.81  308.49
   2  -3   6 4520.97  366.10
  -2   3  -6 4689.18  309.61
   2   3   6 4628.72  368.03
  -2   3  -6 5048.52  260.13
  -3  -3  -6  328.25   23.71
   3  -3   6  368.22   42.86
  -3  -3  -6  374.04   29.81
  -3   3  -6  350.76   23.70
  -3   3  -6  348.08   31.13
   3   3   6  413.78   45.26
  -4  -3  -6  877.90   61.32
   4  -3   6  796.61   78.11
   4   3   6  855.03   78.69
  -4   3  -6  834.12   62.17
   5  -4  -6  395.94   34.90
  -5  -4   6  415.22   43.39
  -5  -4   6  327.29   33.29
   5   4  -6  432.90   37.61
  -5   4   6  387.30   46.08
   4  -4  -6   60.91   13.41
  -4  -4   6   80.82   13.56
  -4  -4   6   68.98   17.55
   4   4  -6  108.22   15.40
  -4   4   6   63.15   17.99
   3  -4  -6  913.35   60.52
  -3  -4   6  911.09   64.21
  -3  -4   6  942.11   75.75
   3   4  -6  937.50   60.42
  -3   4   6  914.31   78.12
   2  -4  -6  551.05   40.56
  -2  -4   6  607.33   46.20
  -2  -4   6  623.98   51.50
   2  -4  -6  694.08   34.45
  -2   4   6  569.00   57.77
   2   4  -6  562.48   40.55
  -1  -4   6  339.88   43.79
   1  -4  -6  452.04   27.23
  -1  -4   6  486.79   43.00
  -1   4   6  322.96   57.80
  -1   4   6  485.73   31.20
   1   4  -6  492.25   26.77
   1   4  -6  473.14   31.41
   0  -4  -6   34.51    6.10
   0  -4   6   38.88   16.94
   0  -4   6   47.24   21.98
   0   4  -6   35.76    7.58
   0   4  -6   40.39    5.76
   0   4   6   45.19    6.36
   0   4   6   38.75   23.17
  -1  -4  -6   96.97   11.19
  -1  -4  -6   82.84   11.74
   1   4   6  100.67    8.99
  -1   4  -6   85.23    8.52
   1   4   6   22.81   23.05
  -2  -4  -6  772.83   43.61
  -2  -4  -6  742.86   51.64
   2  -4   6  860.30   66.73
   2   4   6  718.07   71.13
  -2   4  -6  753.30   43.44
  -2   4  -6  674.77   54.34
   3  -4   6  510.64   46.37
  -3  -4  -6  430.83   33.36
  -3  -4  -6  379.74   26.96
  -3   4  -6  402.35   26.96
   3   4   6  395.46   49.04
  -3   4  -6  439.30   35.48
   4  -4   6  412.67   47.51
  -4  -4  -6  374.88   33.81
   4   4   6  367.37   47.97
  -4   4  -6  351.59   34.98
   5  -5  -6  236.52   27.73
  -5  -5   6  214.44   33.33
  -5  -5   6  220.78   25.74
  -5   5   6  253.82   37.20
   5   5  -6  226.65   29.00
  -4  -5   6   50.98   15.14
  -4  -5   6   46.35   12.54
   4  -5  -6   42.44   12.73
  -4   5   6   41.03   16.67
   4   5  -6   53.78   13.56
   3  -5  -6  654.07   46.71
  -3  -5   6  686.79   50.22
  -3  -5   6  716.49   58.45
  -3   5   6  705.21   61.84
   3   5  -6  686.89   46.55
  -2  -5   6   11.28   12.74
  -2  -5   6   15.70    9.30
   2  -5  -6    9.99    7.90
  -2   5   6    8.09   15.81
   2   5  -6    1.36    6.90
   1  -5  -6  275.22   18.39
  -1  -5   6  260.60   37.39
  -1  -5   6  312.54   30.03
  -1   5   6  283.67   21.39
   1   5  -6  289.95   22.09
  -1   5   6  183.81   36.30
   1   5  -6  290.67   17.42
   0  -5   6  596.36   53.76
   0  -5  -6  693.94   37.52
   0   5  -6  588.39   42.69
   0   5  -6  681.34   37.08
   0   5   6  647.80   41.63
   0   5   6  661.54   67.05
  -1  -5  -6  129.48   13.63
  -1  -5  -6  153.00   12.42
   1  -5   6  150.38   19.52
  -1   5  -6  140.89   12.02
   1   5   6  128.88   11.98
  -2  -5  -6  333.89   25.82
  -2  -5  -6  344.04   22.03
  -2   5  -6  333.13   21.72
   2   5   6  293.95   45.31
  -2   5  -6  350.11   31.19
  -3  -5  -6  244.46   21.51
   3   5   6  178.48   29.85
  -3   5  -6  162.62   16.74
  -3   5  -6  203.93   25.05
   4  -5   6   25.05   17.34
  -4  -5  -6   10.14   11.67
  -4   5  -6   -0.98   13.00
   4   5   6    0.97   18.31
   5  -6  -6  158.00   20.69
  -5  -6   6  128.28   18.96
  -5  -6   6  141.73   23.80
  -5   6   6  127.73   24.89
   5   6  -6  146.50   20.63
  -4  -6   6  109.37   18.65
  -4  -6   6   89.23   15.87
   4  -6  -6   98.05   16.29
   4   6  -6   99.13   15.91
  -4   6   6  105.42   20.90
  -3  -6   6   35.41   11.66
  -3  -6   6   42.83   11.79
   3  -6  -6   27.42    9.64
  -3   6   6   27.12   14.40
   3   6  -6   22.50    8.77
  -2  -6   6   17.41   13.83
  -2  -6   6   -2.47    8.44
   2   6  -6   11.28    7.13
  -2   6   6   19.67   16.48
   1  -6  -6  231.57   15.88
  -1  -6   6  156.87   26.52
   1   6  -6  258.01   15.08
   1   6  -6  229.22   20.25
  -1   6   6  151.77   33.52
  -1   6   6  241.92   18.98
   0  -6  -6   19.54    5.72
   0  -6   6   25.36   16.12
   0   6   6   20.68    6.52
   0   6  -6   35.69    5.61
   0   6   6   32.43   21.61
   0   6  -6   26.05    9.16
  -1  -6  -6   60.70    8.12
  -1  -6  -6   71.06    7.63
   1  -6   6   80.64   16.35
   1   6   6   12.42   19.92
  -1   6  -6   69.50    7.51
   1   6   6   75.49    8.49
  -2  -6  -6   54.59    7.86
  -2  -6  -6   44.37    8.69
  -2   6  -6   48.11    7.08
  -2   6  -6   75.13   15.26
   2   6   6   33.00   20.25
  -3  -6  -6  200.17   20.00
  -3   6  -6  147.48   20.41
   3   6   6  172.70   29.11
  -3   6  -6  147.25   15.79
  -4  -6  -6    7.07   11.56
  -4   6  -6   23.07   14.12
   4   6   6   -7.22   17.92
   5  -7  -6   39.45   14.41
  -5  -7   6   31.62   15.28
  -5   7   6   28.22   16.60
   5   7  -6   21.76   14.49
  -4  -7   6   20.80   12.68
  -4  -7   6   21.86   13.42
   4  -7  -6    8.25   11.69
  -4   7   6   17.16   15.00
   4   7  -6   21.58   11.73
  -3  -7   6  200.21   25.36
   3  -7  -6  202.62   13.50
  -3  -7   6  203.00   25.22
   3  -7  -6  222.60   21.32
   3   7  -6  200.44   19.91
  -3   7   6  167.57   25.85
  -2  -7   6  102.64   19.28
  -2  -7   6  113.07   17.13
   2   7  -6   99.37   12.28
  -2   7   6  106.19   13.95
  -2   7   6   90.32   21.06
  -1  -7   6    7.83   15.97
   1  -7  -6    5.95    5.21
   1   7  -6    3.21    8.13
  -1   7   6   13.39    7.23
  -1   7   6    4.95   21.66
   1   7  -6   14.34    4.40
   0  -7  -6  278.94   17.97
   0  -7   6  238.28   33.63
   0   7  -6  250.88   17.33
   0   7   6  259.96   20.70
   0   7  -6  284.74   23.92
   0   7   6  245.91   33.64
  -1  -7  -6   64.15    7.96
   1  -7   6   89.63   15.72
  -1  -7  -6   70.57    7.80
  -1   7  -6   71.16    7.49
   1   7   6   38.10   20.26
  -1   7  -6   26.69   13.09
   1   7   6   78.63    9.34
   2  -7   6  146.86   19.84
  -2  -7  -6  134.36   14.93
  -2  -7  -6  122.11   13.30
  -2   7  -6  148.75   12.86
  -3  -7  -6   15.78    9.69
   3  -7   6   25.00   10.01
  -3   7  -6    0.67   13.29
   3   7   6   21.80   19.64
  -3   7  -6    8.69    7.33
  -4  -7  -6    6.62   11.56
  -4   7  -6   10.33   14.28
   4   7   6    0.11   18.99
  -5  -8   6   35.72   14.02
   5  -8  -6   40.67   14.56
  -5   8   6   32.44   17.57
   5   8  -6   17.27   14.43
   4  -8  -6  834.31   61.85
  -4  -8   6  998.48   75.85
  -4  -8   6  888.29   66.03
   4   8  -6  894.42   61.23
  -4   8   6  835.58   78.10
  -3  -8   6  173.96   22.38
  -3  -8   6  169.01   23.54
   3  -8  -6  177.10   12.17
   3  -8  -6  173.12   21.33
   3   8  -6  154.95   17.25
  -3   8   6  146.80   23.94
  -2  -8   6 2361.48  165.02
   2  -8  -6 2580.23  134.28
  -2   8   6 2307.71  192.77
  -2   8   6 2364.88  152.73
   2   8  -6 2602.65  152.86
   1  -8  -6  121.00   11.72
  -1  -8   6  123.62   22.04
  -1   8   6  125.48   15.43
   1   8  -6  131.09   14.32
  -1   8   6  124.49   26.67
   1   8  -6  112.83   10.36
   0  -8  -6  443.01   27.43
   0  -8   6  448.27   42.65
   0   8   6  415.92   50.29
   0   8  -6  470.67   27.12
   0   8  -6  438.10   34.69
   0   8   6  479.51   32.10
  -1  -8  -6   43.50    6.93
   1  -8   6   44.28   13.48
  -1  -8  -6   38.95    6.78
   1   8   6   11.40   17.44
  -1   8  -6   21.31   12.79
  -1   8  -6   52.73    6.69
   1   8   6   56.13    9.21
   2  -8   6  368.29   33.79
  -2  -8  -6  361.18   27.43
   2  -8   6  362.85   34.52
  -2  -8  -6  372.48   23.75
   2   8   6  257.01   46.29
  -2   8  -6  382.51   23.55
  -3  -8  -6  268.25   24.88
   3  -8   6  252.90   29.02
  -3   8  -6  290.14   20.85
   3   8   6  214.48   34.89
  -3   8  -6  265.58   31.10
  -4  -8  -6  557.25   42.36
   4  -8   6  567.09   51.74
  -4   8  -6  477.25   45.64
   4   8   6  471.12   57.80
  -5  -9   6  233.02   29.23
   5  -9  -6  229.78   28.13
  -5   9   6  174.30   30.06
   5   9  -6  207.18   24.35
  -4  -9   6  648.80   55.17
   4  -9  -6  570.39   46.34
  -4  -9   6  625.88   50.09
   4   9  -6  589.99   44.93
  -4   9   6  577.87   57.97
  -3  -9   6 1469.77   98.89
   3  -9  -6 1374.63   77.63
  -3  -9   6 1471.58  110.11
   3   9  -6 1386.34   89.81
  -3   9   6 1273.26  114.12
  -2  -9   6  742.31   64.51
   2  -9  -6  864.12   46.96
  -2   9   6  826.26   54.87
  -2   9   6  796.66   74.00
   2   9  -6  826.54   54.79
   1  -9  -6 3383.33  192.90
  -1  -9   6 3652.33  234.77
  -1   9   6 3821.09  276.60
   1   9  -6 3434.16  192.48
  -1   9   6 3414.15  218.74
   1   9  -6 3554.21  219.14
   0  -9   6  133.60   21.69
   0  -9  -6  153.35   12.99
   0   9  -6  187.02   12.84
   0   9   6  125.30   23.61
   0   9  -6  162.19   18.46
   0   9   6  162.92   17.23
  -1  -9  -6 3184.98  169.87
   1  -9   6 3080.52  205.17
  -1  -9  -6 3100.95  200.45
   1   9   6 2997.81  192.39
  -1   9  -6 3151.28  169.72
  -2  -9  -6  299.84   23.57
   2  -9   6  273.32   30.92
  -2  -9  -6  286.27   20.22
  -2   9  -6  295.66   20.21
   3  -9   6 1488.27  122.62
  -3  -9  -6 1650.20  103.14
  -3   9  -6 1633.18   86.59
   3   9   6 1318.40  127.53
  -4  -9  -6  519.95   39.30
   4   9   6  422.33   54.65
  -4   9  -6  419.08   42.86
  -5 -10   6   -8.64   13.01
   5 -10  -6   23.36   14.79
   5  10  -6   -0.84   12.78
  -5  10   6   -1.53   15.17
  -4 -10   6  271.89   32.63
   4 -10  -6  244.84   29.40
   4  10  -6  264.15   27.11
  -4  10   6  254.17   35.93
  -3 -10   6  323.34   36.45
   3 -10  -6  338.38   20.91
   3  10  -6  309.44   28.06
  -3  10   6  319.34   28.84
  -3  10   6  312.27   39.10
  -2 -10   6   20.03   17.43
   2  10  -6    8.55    8.90
  -2  10   6    9.18   15.35
  -2  10   6   10.19    9.22
   1 -10  -6  501.06   32.41
  -1 -10   6  687.16   50.19
   1  10  -6  521.72   39.27
  -1  10   6  578.63   38.67
  -1  10   6  671.07   60.02
   1  10  -6  465.16   31.57
   0 -10   6  116.70   20.34
   0 -10  -6  102.50   10.94
   0  10  -6   91.01    9.15
   0  10   6  110.51   13.17
   0  10   6   91.64   19.12
   0  10  -6  104.85   15.95
  -1 -10  -6    5.24    5.46
  -1  10  -6   71.45   14.34
   1  10   6  -15.65   14.11
  -1  10  -6   12.54    5.39
  -2 -10  -6   90.48    9.69
   2 -10   6  101.08   18.03
  -2 -10  -6  100.33   13.68
  -2  10  -6   92.12    9.60
   2  10   6   41.21   21.14
  -3 -10  -6  177.18   19.67
   3 -10   6  135.54   21.95
  -3  10  -6  171.83   16.61
   3  10   6  106.22   26.76
  -4 -10  -6  213.97   24.46
   4  10   6  148.16   30.25
   4 -11  -6  220.59   29.44
  -4 -11   6  273.28   33.70
   4  11  -6  251.92   26.96
  -4  11   6  235.72   35.07
  -3 -11   6   10.43   15.95
   3 -11  -6   38.97    6.03
  -3  11   6   20.37   11.80
   3  11  -6    3.12   10.46
  -3  11   6   16.23   14.65
   2 -11  -6  732.17   42.74
  -2 -11   6  653.17   60.34
  -2  11   6  779.80   67.41
  -2  11   6  737.56   50.95
   2  11  -6  692.29   49.89
   1 -11  -6  514.65   32.37
  -1 -11   6  581.78   48.80
  -1  11   6  642.28   57.56
  -1  11   6  538.73   38.94
   1  11  -6  486.54   31.51
   1  11  -6  525.83   39.87
   0 -11   6 1076.10   75.69
   0 -11  -6 1011.25   58.25
   0  11  -6  996.74   57.90
   0  11  -6  978.38   69.94
   0  11   6 1085.59   67.78
  -1 -11  -6  763.57   42.00
  -1 -11  -6  741.54   48.48
   1 -11   6  657.09   54.82
  -1  11  -6  731.28   53.51
   1  11   6  660.64   49.18
  -1  11  -6  714.04   41.53
  -2 -11  -6  525.51   37.01
  -2 -11  -6  493.68   31.41
   2 -11   6  499.56   43.59
  -2  11  -6  497.78   31.45
  -3 -11  -6   36.75   10.88
   3 -11   6   35.28   15.75
   3  11   6    7.53   19.26
  -3  11  -6   34.62    9.03
   4 -11   6  169.54   26.93
  -4 -11  -6  187.78   23.39
   4  11   6  104.37   27.21
  -4 -12   6   -9.73   15.33
   4 -12  -6  -11.70   15.11
   4  12  -6    8.19   12.05
  -4  12   6    7.42   14.19
  -3 -12   6  219.96   30.42
   3  12  -6  189.14   23.74
  -3  12   6  199.33   23.88
  -3  12   6  218.28   32.65
  -2 -12   6   32.10   18.75
   2 -12  -6   37.52    8.48
   2  12  -6   31.67   11.64
  -2  12   6   52.74   17.48
  -2  12   6   37.34   12.45
   1 -12  -6  264.48   20.36
  -1 -12   6  317.26   35.62
   1  12  -6  287.07   28.12
  -1  12   6  307.26   26.72
  -1  12   6  340.16   41.43
   1  12  -6  269.20   19.36
   0 -12   6    2.20   12.80
   0 -12  -6    8.32    6.02
   0  12  -6    9.91   12.59
   0  12   6   11.35    9.87
   0  12   6   13.52   13.06
   0  12  -6    4.78    5.44
  -1 -12  -6    1.92    6.03
   1 -12   6    6.14   12.24
  -1  12  -6    5.05    5.63
   1  12   6  -16.23   13.75
  -1  12  -6    3.80   13.15
   1  12   6   12.66   10.23
  -2 -12  -6  185.78   16.70
   2 -12   6  197.01   25.18
  -2 -12  -6  211.77   19.63
  -2  12  -6  187.91   17.36
  -3 -12  -6   63.50   13.12
   3 -12   6   57.82   17.29
   3  12   6   47.97   21.29
  -3  12  -6   76.30   10.88
  -4 -12  -6   51.42   14.32
   4 -12   6   29.39   18.30
   4  12   6   11.40   19.70
  -4  12  -6   57.27   11.57
  -4 -13   6  178.64   26.99
   4 -13  -6  166.77   25.05
   4  13  -6  140.77   19.85
  -4  13   6  134.77   23.59
  -3 -13   6   92.98   23.50
  -3  13   6  167.92   21.99
  -3  13   6  132.59   22.65
   3  13  -6  146.34   19.12
  -2 -13   6   16.18   19.11
   2 -13  -6   18.61    8.49
   2  13  -6   22.67   12.39
  -2  13   6   29.34   16.43
  -2  13   6   25.35   12.95
  -1 -13   6  471.30   42.74
   1 -13  -6  395.45   27.62
  -1  13   6  481.98   49.20
   1  13  -6  395.48   26.80
   1  13  -6  428.16   36.65
  -1  13   6  442.52   35.27
   0 -13   6  650.59   50.72
   0 -13  -6  614.58   36.55
   0  13  -6  595.20   36.03
   0  13  -6  593.98   47.53
   0  13   6  654.36   44.56
   0  13   6  509.93   54.64
  -1 -13  -6  280.01   20.46
   1 -13   6  266.57   31.61
   1  13   6  292.15   27.31
  -1  13  -6  304.47   32.21
  -1  13  -6  291.74   20.36
  -2 -13  -6  224.69   20.37
   2 -13   6  176.00   23.80
  -2 -13  -6  188.99   17.32
  -2  13  -6  197.74   17.70
   3 -13   6   76.32   18.61
  -3 -13  -6   68.52   13.41
   3  13   6   53.22   21.57
  -3  13  -6   90.70   11.65
  -4  13  -6   17.04    9.88
   4  13   6    9.72   18.73
  -4 -14   6  559.63   53.11
  -4  14   6  564.20   54.70
   4  14  -6  540.05   44.29
  -3 -14   6   26.64   20.07
  -3  14   6   54.98   16.80
  -3  14   6   74.44   17.24
   3  14  -6   61.49   15.31
   2 -14  -6  199.74   19.58
  -2 -14   6  169.88   28.82
  -2  14   6  226.04   33.38
  -2  14   6  205.26   24.54
   2  14  -6  189.74   22.88
  -1 -14   6   22.38   15.99
   1  14  -6   11.27    6.30
  -1  14   6   33.16   13.38
   1  14  -6   13.44   13.41
  -1  14   6   10.44   15.99
   0 -14  -6   21.35    7.44
   0 -14   6   27.61   14.97
   0  14   6   28.99   12.34
   0  14  -6   15.78    6.74
   0  14  -6   31.99   14.94
   0  14   6   27.15   13.34
   1 -14   6   93.05   17.36
  -1 -14  -6   59.63    8.79
  -1  14  -6   55.33    8.54
   1  14   6   22.80   16.27
  -1  14  -6   94.41   18.52
   2 -14   6    8.45   12.93
  -2 -14  -6   -7.13    7.02
   2  14   6  -18.68   15.83
  -2  14  -6    2.66    7.15
  -3 -14  -6   -2.40   10.30
   3 -14   6   15.74   14.47
  -3  14  -6   10.50    8.35
   3  14   6   -1.84   17.11
  -4 -15   6   11.08   18.68
   4  15  -6   33.25   14.38
  -3 -15   6  351.41   45.51
  -3  15   6  387.34   38.71
   3  15  -6  412.71   35.98
  -3  15   6  419.21   44.27
  -2 -15   6  158.09   27.52
   2 -15  -6  182.22   19.81
   2  15  -6  199.87   23.49
  -2  15   6  191.47   24.80
  -2  15   6  200.86   32.46
   1 -15  -6 3047.05  185.49
  -1 -15   6 3694.61  225.56
   1  15  -6 3216.05  213.07
  -1  15   6 3883.49  262.94
   1  15  -6 3132.50  185.00
  -1  15   6 3306.70  212.81
   0 -15  -6  198.30   17.42
   0 -15   6  203.94   25.01
   0  15   6  170.68   23.81
   0  15  -6  148.62   15.89
   0  15   6  188.57   25.08
   0  15  -6  222.57   28.37
  -1 -15  -6 3545.23  195.98
   1 -15   6 3330.36  235.78
   1  15   6 3915.62  224.10
  -1  15  -6 3477.92  195.83
   2 -15   6   98.35   18.67
  -2 -15  -6  102.73   11.86
  -2  15  -6   98.19   11.92
  -3 -15  -6  912.33   62.90
   3 -15   6  765.01   66.90
  -3  15  -6  912.21   52.87
  -3 -16   6  143.32   27.66
  -3  16   6  161.63   25.49
   3  16  -6  190.73   23.37
  -2 -16   6  -18.68   16.35
   2 -16  -6   13.55    9.39
  -2  16   6   11.36   14.85
   2  16  -6   16.49   14.09
  -1 -16   6   86.66   20.05
   1 -16  -6   67.07   11.15
   1  16  -6  115.35   19.90
   1  16  -6   70.84    9.90
  -1  16   6  117.75   19.35
   0 -16  -6   12.13    8.20
   0 -16   6   23.43   14.73
   0  16   6   27.40   13.35
   0  16  -6   37.12   15.66
   0  16  -6   17.14    7.80
   1 -16   6  140.57   21.21
  -1 -16  -6  114.92   13.01
  -1  16  -6  130.25   15.14
  -1  16  -6  160.13   22.31
   1  16   6  164.31   20.28
  -2 -16  -6    4.24    8.14
   2 -16   6    6.65   12.71
  -2  16  -6   24.54    8.58
   3 -16   6  280.69   34.90
  -3  16  -6  322.60   24.76
   3 -17  -6   56.43   11.14
  -3 -17   6   36.98   20.78
  -3  17   6   41.18   18.14
   3  17  -6   56.30   16.36
  -2 -17   6  768.54   61.22
   2 -17  -6  659.58   43.87
   2  17  -6  667.46   54.08
  -2  17   6  690.57   55.46
   1 -17  -6   93.83   12.41
  -1 -17   6   92.40   20.32
  -1  17   6  101.27   19.54
   1  17  -6   88.62   11.06
   1  17  -6   94.38   20.67
   0 -17  -6  202.56   20.09
   0 -17   6  258.05   29.85
   0  17  -6  240.08   29.95
   0  17  -6  209.49   19.32
   0  17   6  242.52   27.92
  -1 -17  -6  121.10   12.81
   1 -17   6   97.39   19.26
   1  17   6  128.97   19.14
  -1  17  -6   82.78   11.63
  -1  17  -6  127.64   21.37
  -2 -17  -6  218.63   20.03
   2 -17   6  197.76   26.40
  -2  17  -6  243.23   20.21
   3 -17   6   67.12   18.00
  -3  17  -6   56.04   10.96
   3 -18  -6   81.70   13.55
  -3 -18   6   67.44   22.52
   3  18  -6  105.77   19.85
  -3  18   6   84.70   22.43
   2 -18  -6  183.74   20.74
  -2 -18   6  157.43   26.54
  -2  18   6  199.36   27.26
   2  18  -6  168.26   25.11
   1 -18  -6  111.21   13.85
  -1 -18   6  119.94   22.61
   1  18  -6  128.01   13.68
  -1  18   6  142.98   22.80
   1  18  -6  139.87   23.44
   0 -18  -6   33.16    9.70
   0 -18   6   48.79   14.70
   0  18  -6   52.50   15.90
   0  18   6   57.44   15.88
   0  18  -6   44.42    9.44
   1 -18   6   34.12   14.23
  -1 -18  -6   19.04    8.67
  -1  18  -6   26.90   15.78
   1  18   6   41.16   14.50
  -1  18  -6   14.25    8.40
  -2 -18  -6   21.96    9.78
   2 -18   6   31.88   15.17
  -2  18  -6   32.64    9.27
   3 -19  -6   18.81   10.79
  -3 -19   6   -1.24   17.54
   3  19  -6   15.68   15.28
  -3  19   6   -3.64   17.43
   2 -19  -6  221.39   22.96
  -2 -19   6  242.34   31.44
   2  19  -6  256.09   33.41
  -2  19   6  223.39   29.58
   1 -19  -6  108.90   14.06
  -1 -19   6  115.93   21.28
   1  19  -6  127.25   22.72
  -1  19   6  124.84   21.82
   0 -19   6  313.76   32.76
   0 -19  -6  265.19   23.98
   0  19   6  345.13   32.82
   0  19  -6  273.94   23.02
   0  19  -6  328.69   33.64
   1 -19   6  188.72   26.34
  -1 -19  -6  215.22   20.07
   1  19   6  274.41   29.06
  -1  19  -6  256.38   31.32
  -1  19  -6  198.64   19.96
   2 -19   6  176.96   25.58
  -2  19  -6  217.76   19.60
   2 -20  -6   19.68    9.93
   2  20  -6  -10.19   15.37
  -2  20   6   20.16   17.10
  -1 -20   6  733.40   57.57
   1 -20  -6  642.43   44.08
  -1  20   6  693.81   55.52
   1  20  -6  689.65   56.14
   0 -20  -6    4.36    9.05
   0 -20   6   10.30   12.73
   0  20  -6    9.69    7.96
   0  20  -6    7.85   13.22
   0  20   6    5.03   12.98
  -1 -20  -6  -12.17    7.79
   1 -20   6    1.09   12.53
   1  20   6    1.36   12.41
  -1  20  -6   -4.76    7.60
  -1  20  -6   11.62   13.99
   2 -20   6    3.91   13.28
  -2  20  -6   22.22    8.77
   2 -21  -6  535.23   37.82
  -2 -21   6  555.49   51.80
  -2  21   6  520.89   50.50
   2  21  -6  584.53   50.29
  -1 -21   6  171.38   24.76
   1 -21  -6  137.45   16.43
  -1  21   6  179.58   25.97
   1  21  -6  221.98   27.10
   0 -21   6  417.84   40.84
   0 -21  -6  429.96   31.99
   0  21   6  498.01   40.85
   0  21  -6  523.96   42.69
   0  21  -6  409.37   30.92
  -1 -21  -6   97.50   13.76
   1 -21   6  130.57   21.07
   1  21   6  147.47   20.60
  -1  21  -6  109.17   14.23
  -1  21  -6  146.43   22.27
  -1 -22   6    9.24   14.92
   1 -22  -6   28.15   10.29
  -1  22   6   45.69   17.54
   1  22  -6   20.45   14.45
   0 -22   6    2.60   12.92
   0 -22  -6   13.64    9.82
   0  22   6   32.27   14.88
   0  22  -6   18.90   14.09
  -5   0   7  115.45   23.40
   5   0  -7  139.52   20.35
   4   0  -7   10.44   10.46
  -4   0   7   11.93   14.31
   3   0  -7  133.53   15.96
  -3   0   7  123.36   20.19
  -3   0   7  157.72   15.22
  -2   0   7   13.47    7.41
   2   0  -7    2.59    6.73
  -2   0   7   15.45   14.94
   1   0  -7 1194.71   76.12
   1   0  -7 1226.07   67.55
   0   0  -7   13.50    4.79
   0   0   7   -2.07   26.41
   0   0   7   20.83   16.71
   0   0  -7    3.04    5.87
  -1   0  -7   30.20    6.99
  -1   0  -7   24.12   11.74
   1   0   7   22.56   24.77
   2   0   7   -8.00   19.38
  -2   0  -7   -0.77    8.10
  -2   0  -7    1.82    5.91
  -3   0  -7  321.22   22.84
  -3   0  -7  330.12   28.91
   3   0   7  281.92   45.92
   4   0   7   -4.10   20.25
  -4   0  -7   10.14   11.82
   5  -1  -7  153.69   21.16
  -5  -1   7  118.55   23.66
  -5   1   7  112.50   23.93
   5   1  -7  155.84   22.01
   4  -1  -7  154.12   19.64
  -4  -1   7  124.51   21.42
  -4  -1   7  131.08   15.76
  -4   1   7  124.50   22.96
   4   1  -7  139.65   16.97
  -3  -1   7    8.43    7.37
  -3  -1   7    4.89   11.53
   3  -1  -7   -5.18    7.14
   3   1  -7    0.09    7.43
  -3   1   7   14.54   12.95
  -3   1   7    7.71    6.09
   2  -1  -7  117.93   13.96
  -2  -1   7  126.36   14.59
  -2  -1   7  121.42   19.85
   2   1  -7  122.12   14.28
  -2   1   7  129.77   13.40
  -2   1   7  127.65   22.30
  -1  -1   7   21.46   18.25
   1  -1  -7   24.82    6.57
  -1  -1   7   21.73   21.00
   1  -1  -7   29.30    6.61
  -1   1   7   35.22   24.49
  -1   1   7    4.93   13.91
   1   1  -7   33.61    6.25
   1   1  -7   38.03    6.85
   0  -1   7    4.69   25.49
   0  -1  -7   14.06    4.96
   0  -1  -7   14.60    6.25
   0  -1   7   28.19   17.28
   0   1  -7   14.94    4.90
   0   1   7    4.46   15.54
   0   1  -7   16.50    5.96
   0   1   7   29.11   25.81
   1  -1   7   -3.59   25.43
  -1  -1  -7   24.78   10.20
  -1  -1  -7   26.52    6.85
  -1   1  -7   43.91    7.26
  -1   1  -7   41.81   13.19
   1   1   7   25.70   24.19
  -2  -1  -7   46.18    7.49
   2  -1   7   33.37   21.71
  -2  -1  -7   41.23    9.78
  -2   1  -7   46.77   10.81
   2   1   7   29.60   21.82
  -2   1  -7   50.18    7.44
   3  -1   7  155.70   28.60
  -3  -1  -7  190.19   21.46
  -3  -1  -7  146.33   15.89
   3   1   7  124.71   28.89
  -3   1  -7  211.13   22.34
  -3   1  -7  146.55   16.00
  -4  -1  -7   -7.39   11.29
   4  -1   7    3.93   19.96
  -4   1  -7    0.41   11.86
   4   1   7   -4.45   19.39
  -5  -2   7    8.86   14.70
   5  -2  -7    2.18   13.49
   5   2  -7   16.47   14.13
  -5   2   7   11.83   16.41
  -4  -2   7  704.05   62.38
  -4  -2   7  646.55   49.86
   4  -2  -7  714.66   48.81
  -4   2   7  699.79   64.59
   4   2  -7  699.40   49.10
  -3  -2   7   39.65    9.44
   3  -2  -7   54.05    9.86
  -3  -2   7   49.28   13.93
  -3   2   7   55.88   16.03
   3   2  -7   49.02    9.51
  -2  -2   7 5225.68  331.93
   2  -2  -7 5074.54  278.19
   2  -2  -7 5091.40  315.10
  -2  -2   7 5218.12  390.70
   2   2  -7 4998.75  314.99
  -2   2   7 5168.49  393.19
  -1  -2   7  296.60   45.22
   1  -2  -7  341.33   22.01
   1  -2  -7  353.06   24.48
   1   2  -7  356.78   24.45
   1   2  -7  349.14   21.63
   0  -2   7 5540.15  446.20
   0  -2  -7 5836.47  355.42
   0  -2  -7 5720.07  315.68
   0  -2   7 6500.93  378.89
   0   2   7 5756.76  446.81
   0   2  -7 5535.80  315.46
  -1  -2  -7  661.83   37.06
  -1  -2  -7  615.34   44.53
  -1   2  -7  559.99   48.51
  -1   2  -7  647.33   36.92
  -2  -2  -7  655.46   36.02
  -2  -2  -7  564.81   42.51
   2  -2   7  556.38   62.11
   2   2   7  498.79   62.59
  -2   2  -7  631.16   44.56
  -2   2  -7  607.44   35.58
  -3  -2  -7  304.85   22.78
  -3  -2  -7  352.15   28.58
   3  -2   7  306.51   45.81
  -3   2  -7  309.26   22.69
  -3   2  -7  316.34   29.74
   3   2   7  296.79   46.84
   4  -2   7   18.06   20.78
  -4  -2  -7    8.34   11.92
  -4   2  -7    9.72   12.28
   4   2   7   11.24   20.66
  -5  -3   7   91.23   20.44
  -5  -3   7   83.48   14.90
   5  -3  -7   97.96   17.71
  -5   3   7   80.43   21.75
   5   3  -7  108.19   18.80
  -4  -3   7  329.30   29.79
  -4  -3   7  330.56   38.90
   4  -3  -7  363.20   29.73
  -4   3   7  337.42   42.21
   4   3  -7  363.65   30.82
  -3  -3   7   12.66   11.46
   3  -3  -7   12.69    8.09
  -3  -3   7   15.15    9.05
  -3   3   7   16.07   14.43
   3   3  -7    7.59    7.72
  -2  -3   7   71.58   14.97
  -2  -3   7   69.69   14.58
   2  -3  -7   81.98   10.22
  -2   3   7   72.78   20.94
   2   3  -7   69.49    9.94
   1  -3  -7  143.41   12.13
  -1  -3   7  106.80   20.81
  -1  -3   7   67.59   23.26
   1  -3  -7  119.40   13.11
  -1   3   7   53.65   29.01
   1   3  -7  139.06   11.08
   1   3  -7  127.46   13.54
   0  -3   7  856.87   66.06
   0  -3   7  813.14   81.75
   0  -3  -7  890.82   47.90
   0   3  -7  865.95   47.49
   0   3   7  919.58   82.09
   0   3  -7  710.95   52.80
  -1  -3  -7  320.45   20.97
  -1  -3  -7  285.45   24.65
  -1   3  -7  308.12   20.12
   2  -3   7  694.37   71.12
  -2  -3  -7  810.87   43.96
  -2  -3  -7  759.31   51.77
  -2   3  -7  739.07   54.36
   2   3   7  654.70   72.75
  -2   3  -7  765.16   43.57
  -3  -3  -7  713.66   50.52
   3  -3   7  721.69   68.14
  -3  -3  -7  678.27   41.75
   3   3   7  668.84   70.10
  -3   3  -7  686.70   52.03
  -3   3  -7  702.91   41.75
   4  -3   7   65.57   23.78
  -4  -3  -7   68.46   14.51
   4   3   7   61.33   23.71
  -4   3  -7   69.71   16.19
  -5  -4   7  730.46   66.49
   5  -4  -7  744.49   53.71
  -5  -4   7  657.41   53.91
  -5   4   7  754.97   69.71
   5   4  -7  760.77   55.09
   4  -4  -7  326.48   28.82
  -4  -4   7  337.63   29.75
  -4  -4   7  328.62   37.66
   4   4  -7  312.19   29.69
  -4   4   7  331.79   41.64
   3  -4  -7  957.16   63.17
  -3  -4   7  974.09   79.20
  -3  -4   7  982.15   67.53
   3   4  -7  949.00   63.03
  -3   4   7  970.66   83.10
   2  -4  -7  698.12   48.65
   2  -4  -7  795.35   42.09
  -2  -4   7  730.05   61.94
  -2  -4   7  778.29   55.97
  -2   4   7  738.88   70.37
   2   4  -7  713.39   48.87
   1  -4  -7 1349.86   74.20
  -1  -4   7 1253.57  107.14
   1   4  -7 1396.99   73.86
   1   4  -7 1329.29   83.98
   0  -4  -7  771.51   44.56
   0  -4   7  686.69   75.11
   0  -4   7  792.01   62.32
   0   4  -7  776.57   44.18
   0   4   7  802.79   49.26
   0   4   7  877.09   77.38
   0   4  -7  743.02   49.86
  -1  -4  -7 2796.22  145.37
  -1  -4  -7 2545.26  171.54
   1  -4   7 2684.53  175.09
   1   4   7 2513.21  162.14
  -1   4  -7 2700.01  144.95
  -2  -4  -7  344.89   23.01
  -2  -4  -7  351.71   27.18
   2  -4   7  458.07   45.98
  -2   4  -7  324.95   31.83
  -2   4  -7  343.37   22.76
   2   4   7  283.81   47.59
  -3  -4  -7 2067.61  130.31
  -3  -4  -7 1927.43  109.33
   3  -4   7 1940.34  157.77
   3   4   7 1880.74  160.43
  -3   4  -7 1900.60  131.76
  -3   4  -7 2042.64  109.33
  -4  -4  -7   14.49   12.18
   4  -4   7   40.79   20.87
  -4   4  -7    0.87   12.71
   4   4   7   22.21   21.16
  -5  -5   7  213.92   26.63
  -5  -5   7  265.01   34.57
   5  -5  -7  231.67   27.49
   5   5  -7  233.52   28.71
  -5   5   7  249.44   38.23
  -4  -5   7  283.96   34.95
  -4  -5   7  299.36   28.35
   4  -5  -7  287.95   27.28
   4   5  -7  280.27   28.23
  -4   5   7  283.59   39.66
  -3  -5   7  605.39   51.78
  -3  -5   7  610.55   45.30
   3  -5  -7  566.76   40.85
  -3   5   7  582.63   57.17
   3   5  -7  577.97   41.03
  -2  -5   7  120.28   16.58
  -2  -5   7  126.84   20.19
   2  -5  -7  119.54   14.49
  -2   5   7  112.04   24.82
   2   5  -7  105.76   14.57
   1  -5  -7    6.92    5.64
  -1  -5   7   -4.93   18.48
  -1  -5   7   11.11   12.33
  -1   5   7   -0.22   24.78
   1   5  -7   -0.26    6.90
   1   5  -7    8.36    4.62
  -1   5   7    5.09    6.03
   0  -5   7  102.91   22.05
   0  -5   7   65.42   22.02
   0  -5  -7  111.77   11.68
   0   5   7  106.51   25.99
   0   5  -7  104.90   10.59
   0   5   7  111.11   11.17
   0   5  -7  104.55   11.71
  -1  -5  -7  698.58   39.26
  -1  -5  -7  652.53   45.47
   1  -5   7  765.03   69.30
   1  -5   7  704.04   51.88
  -1   5  -7  663.24   38.69
   1   5   7  603.59   42.12
  -2  -5  -7  158.91   16.50
  -2  -5  -7  151.96   14.38
   2   5   7  106.22   27.65
  -2   5  -7  172.92   14.02
  -2   5  -7  181.08   24.18
  -3  -5  -7  184.92   16.59
  -3  -5  -7  197.47   20.98
  -3   5  -7  150.29   16.65
  -3   5  -7  164.42   21.83
   3   5   7  162.67   30.90
  -4  -5  -7   51.60   14.01
   4  -5   7   66.51   22.45
  -4   5  -7   71.58   16.51
   4   5   7   51.25   22.88
  -5  -6   7   27.80   15.06
  -5  -6   7   30.53   12.99
   5  -6  -7   44.23   14.65
   5   6  -7   19.41   14.15
  -5   6   7   24.85   17.08
   4  -6  -7   12.47   11.69
  -4  -6   7   25.25   12.77
  -4  -6   7   12.86   13.03
   4   6  -7   19.08   12.14
  -4   6   7   21.46   16.32
  -3  -6   7   34.71   11.92
  -3  -6   7   39.84   13.00
   3  -6  -7   38.98   10.36
   3   6  -7   30.35    9.66
  -3   6   7   28.35   16.52
   2  -6  -7  563.55   30.91
  -2  -6   7  499.55   46.34
  -2  -6   7  509.70   45.11
  -2   6   7  522.48   57.44
   2   6  -7  505.98   36.29
  -1  -6   7   15.41   18.51
   1  -6  -7   11.71    5.48
  -1   6   7    9.79    6.46
   1   6  -7    6.03    4.37
   1   6  -7    7.37    7.57
  -1   6   7    7.75   23.18
   0  -6  -7  334.67   21.63
   0  -6   7  300.46   37.37
   0   6   7  337.02   23.50
   0   6   7  376.74   47.85
   0   6  -7  345.68   21.09
   0   6  -7  316.56   25.87
  -1  -6  -7   36.80    7.37
   1  -6   7   73.90   14.93
  -1  -6  -7   41.23    6.99
   1   6   7   66.62    8.42
   1   6   7    2.27   19.02
  -1   6  -7   46.86    6.83
  -2  -6  -7   25.86    8.01
  -2  -6  -7   16.55    7.51
  -2   6  -7   23.69    6.38
   2   6   7   -4.30   19.68
  -3  -6  -7   36.89   11.25
  -3   6  -7   28.37    8.43
  -3   6  -7   19.05   14.90
   3   6   7   38.34   22.71
  -4  -6  -7    9.88   12.13
  -4   6  -7   15.18   14.41
   4   6   7   17.54   20.96
  -5  -7   7  127.78   23.74
   5  -7  -7  166.94   21.64
  -5  -7   7  134.30   20.30
  -5   7   7  161.57   28.22
   5   7  -7  160.59   21.69
   4  -7  -7  369.97   32.39
  -4  -7   7  371.77   35.21
  -4  -7   7  381.74   39.69
   4   7  -7  362.02   32.15
  -4   7   7  380.34   45.10
   3  -7  -7  120.31    9.55
   3  -7  -7   87.08   14.02
  -3  -7   7   90.56   16.01
  -3  -7   7   89.23   17.94
  -3   7   7   77.03   20.85
   3   7  -7   95.73   13.46
  -2  -7   7   54.33   18.75
  -2   7   7   52.27   21.54
  -2   7   7   53.94    9.85
   2   7  -7   43.80    9.76
  -1  -7   7   89.45   21.75
   1  -7  -7  122.58   11.78
   1   7  -7  120.98   10.54
  -1   7   7  140.94   14.25
   1   7  -7  145.55   16.02
  -1   7   7  140.17   29.50
   0  -7   7  599.07   54.97
   0  -7  -7  700.74   39.67
   0   7   7  685.04   44.39
   0   7   7  737.82   67.16
   0   7  -7  659.26   46.56
   0   7  -7  710.21   39.38
  -1  -7  -7   19.13    6.52
   1  -7   7   20.36   12.58
  -1  -7  -7   16.96    6.03
   1   7   7   -3.35   17.79
  -1   7  -7   19.09    5.66
   1   7   7   29.33    6.29
   2  -7   7  655.57   53.30
  -2  -7  -7  676.98   48.32
   2  -7   7  751.72   61.82
  -2  -7  -7  675.56   41.46
  -2   7  -7  726.39   41.06
  -3  -7  -7   52.59   11.79
   3   7   7   49.14   23.45
  -3   7  -7   46.96   16.50
  -3   7  -7   50.51    9.17
  -4  -7  -7   38.42   13.62
   4  -7   7   90.57   20.04
  -4   7  -7   37.70   16.42
   4   7   7   30.34   22.04
   5  -8  -7  266.32   30.54
  -5  -8   7  253.06   31.55
  -5  -8   7  296.57   36.33
  -5   8   7  283.38   40.45
   5   8  -7  255.71   29.90
  -4  -8   7  411.23   39.85
  -4  -8   7  406.74   37.03
   4  -8  -7  349.21   32.56
  -4   8   7  362.38   45.05
   4   8  -7  334.62   32.21
   3  -8  -7  212.00   23.52
  -3  -8   7  237.04   29.08
  -3  -8   7  233.02   27.69
   3  -8  -7  258.93   15.68
   3   8  -7  215.82   22.43
  -3   8   7  163.81   29.28
   2  -8  -7  609.96   32.86
  -2  -8   7  475.69   50.50
  -2   8   7  520.97   38.16
  -2   8   7  525.65   59.94
   2   8  -7  557.32   38.74
  -1  -8   7   26.34   17.98
   1  -8  -7   27.72    6.05
   1   8  -7   34.56    5.59
  -1   8   7   41.34   22.39
  -1   8   7   33.41    8.08
   1   8  -7   34.98    9.25
   0  -8  -7 1184.12   65.58
   0  -8   7 1126.00   84.52
   0   8  -7 1164.71   65.19
   0   8   7 1172.43   73.94
   0   8   7 1203.12   99.24
   0   8  -7 1151.46   75.93
  -1  -8  -7  141.33   13.48
   1  -8   7  196.76   25.40
  -1  -8  -7  135.49   14.13
   1   8   7  154.86   14.46
  -1   8  -7  158.36   12.95
   2  -8   7  985.40   72.95
   2  -8   7  979.06   83.88
  -2  -8  -7 1021.50   68.26
  -2  -8  -7 1023.59   58.24
  -2   8  -7 1030.89   57.76
   3  -8   7  116.72   19.32
  -3  -8  -7  114.81   15.07
   3   8   7   81.81   25.70
  -3   8  -7  117.28   12.08
   4  -8   7  448.18   46.01
  -4  -8  -7  374.81   33.68
   4   8   7  321.22   50.29
  -4   8  -7  310.05   37.79
   5  -9  -7   85.14   17.92
  -5  -9   7   74.66   18.47
  -5   9   7   51.88   19.69
   5   9  -7   82.38   17.08
  -4  -9   7  311.62   34.02
   4  -9  -7  291.88   29.39
  -4  -9   7  292.09   33.94
   4   9  -7  265.99   27.79
  -4   9   7  250.20   39.17
  -3  -9   7  121.91   22.29
   3  -9  -7  140.44   17.74
  -3  -9   7  105.39   17.74
   3   9  -7  133.61   16.06
  -3   9   7   97.67   23.09
  -2  -9   7    0.80   17.90
   2  -9  -7   29.92    6.45
  -2   9   7   17.38   19.23
  -2   9   7   27.10    9.16
   2   9  -7   17.69    9.50
   1  -9  -7  154.71   13.83
   1   9  -7  154.54   12.79
  -1   9   7  179.57   17.27
   1   9  -7  175.46   19.73
  -1   9   7  216.70   31.27
   0  -9   7  440.23   43.93
   0  -9  -7  475.00   29.59
   0   9   7  489.99   51.12
   0   9  -7  479.82   29.18
   0   9  -7  519.88   37.39
   0   9   7  512.80   34.28
   1  -9   7  887.08   62.05
  -1  -9  -7  840.94   47.38
  -1  -9  -7  767.92   54.72
   1   9   7  830.64   53.40
  -1   9  -7  789.26   46.93
  -2  -9  -7  929.39   62.25
   2  -9   7  868.52   67.34
  -2  -9  -7  941.52   53.14
  -2   9  -7  904.64   52.78
  -3  -9  -7   81.05   13.29
  -3   9  -7   83.28   10.82
   3   9   7   79.18   24.88
  -4  -9  -7  411.73   35.35
   4   9   7  363.83   52.13
  -4 -10   7   13.12   15.92
   4 -10  -7   -2.05   13.02
   4  10  -7    2.63   11.26
  -4  10   7    7.29   15.52
  -3 -10   7 2226.00  150.85
   3 -10  -7 2260.73  120.10
   3  10  -7 2123.58  137.53
  -3  10   7 2083.16  174.18
  -2 -10   7  395.31   49.31
   2 -10  -7  506.74   29.87
   2  10  -7  459.82   35.70
  -2  10   7  448.64   35.56
  -2  10   7  578.59   56.61
  -1 -10   7 4975.96  311.35
   1 -10  -7 4343.32  256.98
  -1  10   7 5152.35  366.24
  -1  10   7 4665.93  291.30
   1  10  -7 4684.36  291.85
   1  10  -7 4566.37  256.73
   0 -10  -7  417.43   26.84
   0 -10   7  441.11   41.49
   0  10  -7  435.67   35.20
   0  10  -7  426.27   26.55
   0  10   7  403.01   45.97
   0  10   7  476.33   31.94
  -1 -10  -7 2235.36  148.04
  -1 -10  -7 2269.13  125.86
   1 -10   7 2338.26  153.72
  -1  10  -7 2289.92  125.71
   1  10   7 2282.67  142.55
  -2 -10  -7   51.39    9.57
   2 -10   7   58.42   15.86
  -2 -10  -7   43.01    8.12
   2  10   7   10.37   20.04
  -2  10  -7   58.06    8.75
  -3 -10  -7  395.08   33.32
   3 -10   7  383.02   39.39
  -3  10  -7  418.97   27.78
  -4 -10  -7   27.14   12.83
   4  10   7   23.54   21.57
   4 -11  -7   -1.99   13.60
  -4 -11   7    1.12   15.70
   4  11  -7   -1.09   11.16
  -4  11   7   -3.76   14.91
  -3 -11   7   -5.31   17.76
  -3  11   7   13.08   16.21
   3  11  -7    3.23   10.87
  -3  11   7   16.84   11.77
   2 -11  -7   13.77    7.40
  -2 -11   7   13.14   19.54
  -2  11   7    8.61    9.73
   2  11  -7   -1.11   10.04
  -2  11   7   12.19   17.61
  -1 -11   7   34.87   17.22
   1 -11  -7    7.16    6.04
  -1  11   7   31.73   19.22
   1  11  -7   16.60   10.46
  -1  11   7   23.24    9.37
   0 -11   7   95.34   19.29
   0 -11  -7   74.69    8.87
   0  11   7   61.55   17.45
   0  11  -7   99.12   16.46
   0  11   7   83.71   12.48
   0  11  -7   69.53    8.38
   1 -11   7   54.42   15.81
  -1 -11  -7   47.97    7.64
   1  11   7    5.21   16.44
   1  11   7   59.13   11.12
  -1  11  -7   45.13    7.44
   2 -11   7    4.65   12.88
  -2 -11  -7   -7.42    6.73
  -2 -11  -7   12.03    8.18
   2  11   7  -12.75   17.82
  -2  11  -7   -1.19    6.87
  -3 -11  -7    3.79    9.87
   3 -11   7    4.61   14.17
   3  11   7    8.31   19.86
  -3  11  -7   10.55    8.10
   4 -11   7  175.86   27.43
  -4 -11  -7  187.77   24.18
  -4  11  -7  189.81   20.40
   4  11   7  106.24   28.17
  -4 -12   7   38.14   19.02
   4 -12  -7   17.78   15.70
   4  12  -7   22.40   12.72
  -4  12   7    4.61   15.03
  -3 -12   7   24.62   20.38
  -3  12   7   45.68   13.86
  -3  12   7   44.01   18.58
   3  12  -7   41.69   13.25
  -2 -12   7   89.53   25.70
   2 -12  -7   88.21   11.00
  -2  12   7  119.63   24.35
   2  12  -7  107.21   16.08
  -2  12   7   79.03   14.79
  -1 -12   7   -2.23   16.09
   1 -12  -7    9.58    6.70
   1  12  -7    9.40   11.20
  -1  12   7   25.86   19.26
  -1  12   7   19.60   10.40
   1  12  -7    3.00    5.58
   0 -12   7   76.18   18.29
   0 -12  -7   77.97    9.11
   0  12  -7   76.33   16.65
   0  12   7   46.78   16.78
   0  12  -7   63.59    8.38
   0  12   7   79.74   13.45
   1 -12   7  213.40   28.73
  -1 -12  -7  210.63   17.31
  -1  12  -7  217.72   16.82
   1  12   7  233.78   23.12
  -2 -12  -7  126.88   13.00
  -2 -12  -7  156.70   16.74
   2 -12   7  131.35   21.40
  -2  12  -7  133.97   15.22
   3 -12   7  427.47   41.20
  -3 -12  -7  396.63   34.43
  -3  12  -7  429.15   29.16
   4 -13  -7  203.53   26.73
  -4 -13   7  170.40   29.51
  -4  13   7  160.69   27.61
   4  13  -7  185.36   22.48
  -3 -13   7  264.33   38.15
   3  13  -7  338.08   30.90
  -3  13   7  315.40   32.34
  -3  13   7  389.21   43.30
   2 -13  -7  123.31   12.81
  -2 -13   7  100.87   25.29
   2  13  -7   95.03   16.77
  -2  13   7   95.80   16.77
  -2  13   7  128.55   25.02
   1 -13  -7   34.93    8.35
  -1 -13   7   13.88   17.25
  -1  13   7   40.43   12.43
  -1  13   7   49.42   19.58
   1  13  -7   31.90    7.19
   1  13  -7   41.85   14.22
   0 -13   7    4.64   14.04
   0 -13  -7    2.65    6.24
   0  13   7   -4.53   12.85
   0  13  -7   -1.35    5.99
   0  13   7    3.53   10.40
   0  13  -7    8.41   14.08
  -1 -13  -7   25.21    7.97
   1 -13   7   33.53   14.31
   1  13   7   54.39   12.70
  -1  13  -7   35.07    7.90
   1  13   7   21.52   17.53
   2 -13   7   99.00   19.11
  -2 -13  -7  117.67   12.35
  -2  13  -7  119.30   12.77
   3 -13   7    5.57   14.05
  -3 -13  -7  -15.06    9.85
  -3  13  -7   -0.46    8.11
   3  13   7   -7.61   17.62
   4 -14  -7   -4.45   17.23
  -4 -14   7   -8.79   17.78
   4  14  -7    3.98   12.88
  -4  14   7   -9.93   14.04
  -3 -14   7  555.01   62.44
   3  14  -7  683.76   49.74
  -3  14   7  648.57   51.11
  -3  14   7  713.59   63.91
   2 -14  -7   75.51   11.60
  -2 -14   7   96.32   24.15
   2  14  -7   76.09   16.41
  -2  14   7   86.57   22.31
  -2  14   7   78.88   16.77
   1 -14  -7 1464.04   91.54
  -1 -14   7 1845.28  116.78
  -1  14   7 1599.63  106.13
   1  14  -7 1533.43   91.07
   1  14  -7 1560.62  107.15
  -1  14   7 1863.03  135.20
   0 -14   7   30.55   15.92
   0 -14  -7   24.34    7.54
   0  14  -7   32.10    7.51
   0  14  -7   30.00   15.28
   0  14   7   18.95   12.14
   0  14   7   19.14   14.39
   1 -14   7  434.62   41.42
  -1 -14  -7  470.55   29.50
  -1  14  -7  451.06   29.00
   1  14   7  347.43   48.17
   1  14   7  496.86   37.13
  -2 -14  -7  128.16   13.72
   2 -14   7  145.13   22.15
  -2  14  -7  151.14   16.38
   3 -14   7   21.73   15.20
  -3 -14  -7    5.61   11.40
  -3  14  -7   10.41    8.38
   3  14   7   -2.16   18.29
  -4 -15   7   -4.76   18.85
   4  15  -7   14.72   13.34
  -4  15   7    2.91   14.34
  -3 -15   7  103.35   27.29
  -3  15   7  122.58   21.02
   3  15  -7  149.64   20.08
  -3  15   7  145.86   24.78
  -2 -15   7   61.38   22.87
   2 -15  -7   86.20   12.20
  -2  15   7   85.40   21.80
  -2  15   7   67.92   17.41
   2  15  -7   99.95   18.12
  -1 -15   7  123.35   22.22
   1 -15  -7   34.26    9.25
   1  15  -7   52.03   16.47
   1  15  -7   38.99    7.97
  -1  15   7   97.56   16.83
  -1  15   7   75.98   19.96
   0 -15  -7    7.31    7.64
   0 -15   7    4.13   14.43
   0  15   7   20.59   14.02
   0  15  -7   40.72   15.88
   0  15  -7   16.08    7.48
   0  15   7   13.89   12.66
   1 -15   7  131.21   21.21
  -1 -15  -7  115.80   12.79
   1  15   7  102.93   22.23
  -1  15  -7  115.43   12.80
   1  15   7  187.67   22.96
   2 -15   7  101.47   18.92
  -2 -15  -7   95.05   11.94
  -2  15  -7   93.26   11.72
   3 -15   7  162.48   25.31
  -3  15  -7  199.05   19.40
   3 -16  -7  693.62   42.15
  -3 -16   7  666.36   63.05
  -3  16   7  588.24   52.66
   3  16  -7  640.86   50.51
  -2 -16   7  662.71   57.06
   2 -16  -7  507.10   37.23
   2  16  -7  554.75   46.52
  -2  16   7  582.22   47.06
   1 -16  -7 1183.70   75.18
  -1 -16   7 1437.61   96.85
  -1  16   7 1393.71   89.06
   1  16  -7 1274.85   90.24
   1  16  -7 1294.77   74.69
   0 -16  -7  848.54   53.50
   0 -16   7  920.66   69.61
   0  16   7  968.67   64.59
   0  16   7  831.54   79.20
   0  16  -7 1043.64   67.68
   0  16  -7  868.59   53.20
   1 -16   7  405.93   41.73
  -1 -16  -7  424.31   29.51
   1  16   7  548.08   38.60
   1  16   7  361.14   46.83
  -1  16  -7  456.10   29.56
  -2 -16  -7 1072.51   60.30
   2 -16   7  914.22   74.91
  -2  16  -7 1046.93   60.14
   3 -16   7   20.15   14.69
  -3  16  -7   28.72    9.54
   3 -17  -7  123.08   14.87
  -3 -17   7   91.24   26.39
  -3  17   7  111.88   23.08
   3  17  -7  121.01   20.50
  -2 -17   7  -12.96   17.12
   2 -17  -7    8.69   10.01
   2  17  -7   11.18   15.03
  -2  17   7   11.65   14.96
   1 -17  -7   21.57    8.97
  -1 -17   7    3.31   15.88
   1  17  -7   21.24   16.18
  -1  17   7   29.79   15.10
   1  17  -7   13.46    7.19
   0 -17   7   22.00   14.37
   0 -17  -7   34.64    9.13
   0  17  -7   50.66   16.65
   0  17   7   44.62   15.26
   0  17  -7   40.60    8.98
   1 -17   7  236.10   33.37
  -1 -17  -7  270.03   22.30
  -1  17  -7  274.88   22.26
   1  17   7  367.00   30.83
   2 -17   7   59.15   16.24
  -2 -17  -7   44.86   10.26
  -2  17  -7   60.21   10.58
  -3 -18   7  220.36   35.20
   3 -18  -7  289.14   25.18
  -3  18   7  218.62   30.27
   3  18  -7  273.52   31.71
   2 -18  -7  173.71   17.87
  -2 -18   7  218.22   32.06
  -2  18   7  166.89   25.92
   2  18  -7  187.83   26.00
  -1 -18   7  841.45   63.73
   1 -18  -7  696.38   47.09
  -1  18   7  760.05   58.57
   1  18  -7  741.46   46.45
   1  18  -7  823.04   61.76
   0 -18  -7  122.55   13.82
   0 -18   7  118.55   20.07
   0  18  -7  132.71   14.25
   0  18   7  132.11   20.64
   0  18  -7  161.54   22.18
  -1 -18  -7  297.23   24.44
   1 -18   7  302.23   35.16
   1  18   7  416.57   33.28
  -1  18  -7  299.79   24.35
   2 -18   7   -2.49   12.87
  -2 -18  -7  -11.49    8.37
  -2  18  -7    7.19    8.18
  -2 -19   7   17.62   18.65
   2 -19  -7   37.86   11.49
  -2  19   7   28.01   18.11
   2  19  -7   54.34   18.25
   1 -19  -7   24.40   10.14
  -1 -19   7   29.03   17.12
  -1  19   7   29.21   15.77
   1  19  -7   38.25   17.58
   1  19  -7   43.96    9.76
   0 -19   7  114.18   19.93
   0 -19  -7  111.59   13.73
   0  19  -7  137.57   15.95
   0  19  -7  162.90   22.67
   0  19   7  131.23   21.00
   1 -19   7  187.73   25.63
  -1 -19  -7  166.19   18.88
  -1  19  -7  178.19   19.20
   1  19   7  240.88   26.84
   2 -19   7    9.88   13.56
  -2  19  -7    4.30    8.33
   2 -20  -7   76.30   13.44
  -2 -20   7   93.92   23.39
   2  20  -7  129.58   23.00
  -2  20   7  111.78   23.24
   1 -20  -7  168.59   20.03
  -1 -20   7  171.06   26.22
   1  20  -7  229.82   28.53
   1  20  -7  152.69   18.42
  -1  20   7  176.70   25.68
   0 -20  -7   78.08   12.51
   0 -20   7   65.63   16.97
   0  20  -7  119.15   20.25
   0  20  -7  109.37   12.97
   0  20   7   92.09   19.06
  -1 -20  -7   41.10   10.57
   1 -20   7   52.98   17.01
   1  20   7   86.01   16.67
  -1  20  -7   50.66   10.49
  -1 -21   7   25.09   16.72
   1 -21  -7   23.02   10.19
   1  21  -7   44.37   17.72
  -1  21   7   18.40   16.34
   0 -21   7   53.92   16.40
   0 -21  -7   89.58   12.75
   0  21   7  103.23   19.17
   0  21  -7   81.71   12.22
  -1  21  -7  494.75   34.13
  -5   0   8    5.44   15.63
   5   0  -8    6.68   12.90
   4   0  -8  464.36   36.93
  -4   0   8  516.69   50.95
   3   0  -8    4.85    7.63
  -3   0   8   -3.13    6.70
  -3   0   8    8.68   13.83
   2   0  -8   -2.23    6.54
  -2   0   8   19.40    8.42
  -2   0   8  -13.03   15.69
  -1   0   8   18.97   18.22
  -1   0   8   -5.69   22.27
   1   0  -8   -7.95    5.48
   1   0  -8   -5.25    5.38
   0   0   8  116.83   21.25
   0   0   8   70.45   27.84
   0   0  -8   78.67    9.45
   0   0  -8   87.58    9.33
   1   0   8   -6.36   23.00
  -1   0  -8    0.32   11.47
  -1   0  -8    2.84    5.95
  -2   0  -8   20.03    7.02
  -2   0  -8   10.29    9.85
   2   0   8    3.04   21.55
  -3   0  -8    2.54    8.09
  -3   0  -8    9.32   11.82
   3   0   8   19.30   23.76
  -4   0  -8   20.41   13.14
   4   0   8    7.31   23.40
   5  -1  -8   10.16   13.14
  -5  -1   8   16.98   16.13
  -5   1   8   12.96   16.77
   5   1  -8   22.38   14.36
  -4  -1   8  338.75   41.78
   4  -1  -8  349.44   29.85
   4   1  -8  352.58   30.06
  -4   1   8  393.37   43.83
  -3  -1   8   17.83   13.93
   3  -1  -8    7.21    7.85
  -3  -1   8   12.15    7.86
  -3   1   8   15.27   14.57
   3   1  -8    1.26    7.74
  -2  -1   8  394.29   42.28
   2  -1  -8  348.75   26.45
  -2  -1   8  347.56   30.05
   2   1  -8  374.30   26.74
  -2   1   8  365.54   27.42
  -2   1   8  399.77   46.59
  -1  -1   8  237.04   32.29
  -1   1   8  185.14   34.13
  -1   1   8  163.51   23.04
   0  -1   8  103.30   29.29
   0  -1   8  150.67   23.50
   0  -1  -8  100.14   10.04
   0  -1  -8  101.38   10.19
   0   1  -8  103.46   11.96
   0   1  -8   96.12   10.37
   0   1   8   92.51   28.42
  -1  -1  -8 1442.44   79.38
  -1  -1  -8 1413.17   95.73
  -1   1  -8 1310.78   96.82
  -1   1  -8 1491.19   79.45
  -2  -1  -8  358.89   22.96
  -2  -1  -8  339.51   28.10
   2  -1   8  231.59   40.27
  -2   1  -8  362.06   22.55
  -2   1  -8  343.99   29.51
   2   1   8  235.10   40.39
  -3  -1  -8  581.16   43.23
   3  -1   8  544.12   65.22
  -3  -1  -8  559.93   34.87
  -3   1  -8  543.30   34.94
  -3   1  -8  537.35   43.51
   3   1   8  503.53   64.48
   4  -1   8   13.33   22.84
  -4  -1  -8   48.70   14.26
   4   1   8   52.59   24.63
  -4   1  -8   44.61   14.60
   5  -2  -8    5.73   12.63
  -5  -2   8   13.17   15.96
  -5   2   8   14.33   17.13
   5   2  -8   13.64   13.31
  -4  -2   8   23.78   15.22
   4  -2  -8   34.30   11.07
  -4  -2   8   28.04   10.41
   4   2  -8   30.11   11.23
  -4   2   8   12.37   17.05
  -3  -2   8   11.86   12.90
  -3  -2   8    8.76    8.52
   3  -2  -8    6.86    7.66
   3   2  -8    9.51    7.78
  -3   2   8   13.41   15.24
   2  -2  -8   23.15    5.85
  -2  -2   8   46.88   13.03
   2  -2  -8   31.87    7.88
  -2  -2   8   32.90   14.90
  -2   2   8   30.89   20.15
   2   2  -8   37.03    8.00
   1  -2  -8    3.38    6.05
  -1  -2   8   27.04   19.72
  -1  -2   8   28.98   20.97
   1  -2  -8    4.07    5.58
   1   2  -8   10.06    6.15
  -1   2   8   10.46   25.12
   1   2  -8    2.99    5.33
   0  -2   8  165.89   24.40
   0  -2  -8  113.71   10.86
   0  -2  -8  114.48   12.83
   0  -2   8  111.61   29.49
   0   2  -8   99.56   11.59
   0   2   8  152.76   20.58
   0   2  -8  125.27   12.43
   0   2   8   97.13   28.99
  -1  -2  -8  813.10   45.79
  -1  -2  -8  778.23   55.42
  -1   2  -8  765.97   45.59
  -2  -2  -8   35.12   10.32
   2  -2   8   32.25   23.25
  -2  -2  -8   46.35    8.12
   2   2   8   33.51   23.44
  -2   2  -8   54.13    8.11
  -2   2  -8   35.24   12.76
  -3  -2  -8 1410.59   77.94
   3  -2   8 1252.33  118.68
  -3  -2  -8 1438.66   93.38
   3   2   8 1264.68  119.10
  -3   2  -8 1336.83   94.15
  -3   2  -8 1445.86   77.97
   4  -2   8   14.82   23.38
  -4  -2  -8   26.02   13.50
   4   2   8  -11.27   21.69
  -4   2  -8   16.76   13.98
   5  -3  -8   90.19   16.56
  -5  -3   8   64.24   19.47
  -5   3   8   70.62   21.90
   5   3  -8  105.04   18.14
  -4  -3   8 2597.98  197.31
   4  -3  -8 2456.34  158.40
  -4  -3   8 2437.60  165.86
   4   3  -8 2486.06  158.39
  -4   3   8 2619.63  200.03
  -3  -3   8   51.33   11.77
  -3  -3   8   43.75   14.25
   3  -3  -8   45.61    9.69
   3   3  -8   40.60    9.89
  -3   3   8   35.80   18.26
   2  -3  -8 5134.51  280.88
   2  -3  -8 5039.08  317.88
  -2  -3   8 5272.12  336.70
  -2  -3   8 5372.71  394.63
  -2   3   8 5120.40  399.24
   2   3  -8 5101.98  317.96
   1  -3  -8  613.29   39.03
   1  -3  -8  607.07   34.88
  -1  -3   8  512.64   58.52
   1   3  -8  590.68   34.51
   1   3  -8  599.59   39.33
   0  -3  -8 2650.31  152.00
   0  -3   8 2640.62  219.32
   0  -3  -8 2741.42  170.39
   0  -3   8 3066.04  186.43
   0   3  -8 2632.96  151.72
   0   3   8 2960.04  220.87
   1  -3   8 1137.09   79.45
  -1  -3  -8 1072.26   76.16
  -1  -3  -8 1199.38   64.21
  -1   3  -8 1112.99   63.77
  -2  -3  -8  327.66   21.81
  -2  -3  -8  329.57   25.98
   2  -3   8  234.74   39.03
  -2   3  -8  297.33   30.27
  -2   3  -8  333.14   21.32
   2   3   8  216.38   38.94
  -3  -3  -8  179.71   17.11
   3  -3   8  139.63   31.59
  -3  -3  -8  191.88   21.88
  -3   3  -8  140.51   17.07
  -3   3  -8  149.55   20.90
   3   3   8  160.46   33.24
  -4  -3  -8   98.68   17.08
   4  -3   8   93.19   27.58
   4   3   8   77.35   27.39
  -4   3  -8   81.64   17.60
   5  -4  -8   75.21   15.48
  -5  -4   8   49.94   17.08
  -5   4   8   31.68   19.39
   5   4  -8   27.17   14.56
  -4  -4   8   70.97   17.43
  -4  -4   8   76.34   14.04
   4  -4  -8   71.71   13.61
  -4   4   8   80.22   21.84
   4   4  -8   79.48   14.50
  -3  -4   8   92.25   14.61
   3  -4  -8   68.41   11.41
  -3  -4   8   62.87   15.74
  -3   4   8   50.84   19.82
   3   4  -8   77.34   11.75
   2  -4  -8  421.85   24.44
   2  -4  -8  383.96   28.42
  -2  -4   8  411.87   39.08
  -2  -4   8  381.90   38.14
  -2   4   8  396.49   53.72
   2   4  -8  364.21   28.70
   1  -4  -8  821.57   45.59
  -1  -4   8  655.02   66.80
   1  -4  -8  826.88   51.28
  -1  -4   8  730.52   69.75
   1   4  -8  827.77   51.67
   1   4  -8  812.29   45.11
   0  -4   8 1198.84   82.21
   0  -4  -8 1122.61   62.45
   0  -4   8 1028.25   96.84
   0   4  -8  921.18   69.47
   0   4  -8 1103.77   62.00
   0   4   8 1164.70   69.32
   0   4   8 1270.46   99.22
  -1  -4  -8  947.78   54.95
  -1  -4  -8  946.51   64.94
   1  -4   8 1039.44   69.71
  -1   4  -8  917.46   54.51
  -2  -4  -8  106.19   13.32
   2  -4   8  121.11   27.19
  -2  -4  -8  114.73   11.50
   2   4   8   90.83   27.41
  -2   4  -8  132.71   13.21
  -2   4  -8  116.69   18.17
  -3  -4  -8  282.31   21.90
   3  -4   8  325.89   47.79
  -3  -4  -8  304.94   26.58
  -3   4  -8  272.87   30.82
   3   4   8  238.00   39.85
  -3   4  -8  242.80   21.59
  -4  -4  -8   13.50   12.51
   4  -4   8   20.33   23.08
   4   4   8    0.31   22.11
  -4   4  -8   15.78   14.69
   5  -5  -8  111.10   18.54
  -5  -5   8   95.24   20.61
  -5  -5   8   78.41   16.03
  -5   5   8   81.41   23.78
   5   5  -8  104.30   18.43
   4  -5  -8  120.72   16.68
  -4  -5   8  124.59   20.81
  -4  -5   8  119.60   17.82
  -4   5   8  137.50   25.97
   4   5  -8  117.80   16.82
  -3  -5   8   78.20   17.05
   3  -5  -8  106.21   13.35
  -3  -5   8   99.47   16.55
   3   5  -8   99.60   13.46
  -3   5   8  118.55   24.34
  -2  -5   8  519.71   48.19
  -2  -5   8  575.91   48.28
   2  -5  -8  533.46   37.18
   2  -5  -8  562.82   32.11
   2   5  -8  518.59   37.41
  -2   5   8  528.34   62.65
  -1  -5   8  461.14   44.63
   1  -5  -8  449.81   27.68
  -1  -5   8  401.91   48.29
   1   5  -8  481.44   27.09
   1   5  -8  436.44   31.68
   0  -5   8  211.10   31.49
   0  -5   8  270.32   34.80
   0  -5  -8  265.83   18.29
   0   5  -8  255.59   17.59
   0   5   8  301.21   44.67
   0   5   8  265.24   18.86
  -1  -5  -8  818.03   59.57
  -1  -5  -8  904.25   50.98
   1  -5   8  992.96   65.65
  -1   5  -8  847.99   50.37
  -2  -5  -8  242.11   21.96
  -2  -5  -8  237.72   18.93
  -2   5  -8  263.20   18.80
  -3  -5  -8  275.06   25.81
  -3  -5  -8  252.74   21.01
   3   5   8  234.98   38.97
  -3   5  -8  255.94   20.97
  -3   5  -8  260.88   31.00
  -4  -5  -8  439.55   36.60
   4  -5   8  427.79   54.26
   4   5   8  367.23   55.77
  -4   5  -8  374.99   39.19
  -5  -6   8    2.76   12.29
   5  -6  -8    9.71   13.55
  -5  -6   8   24.30   15.98
   5   6  -8  -10.64   12.09
  -5   6   8   16.09   18.19
   4  -6  -8   41.49   12.69
  -4  -6   8   39.69   13.72
  -4  -6   8   40.58   15.12
  -4   6   8   46.16   19.83
   4   6  -8   20.54   12.12
   3  -6  -8  138.14   18.37
  -3  -6   8  153.81   21.57
  -3  -6   8  189.48   25.45
  -3   6   8  148.92   27.98
   3   6  -8  142.30   18.53
  -2  -6   8  200.56   30.03
   2  -6  -8  265.72   21.85
   2  -6  -8  299.91   18.65
  -2  -6   8  296.49   28.58
   2   6  -8  236.03   22.00
  -2   6   8  190.08   36.26
   1  -6  -8  953.63   52.95
  -1  -6   8  751.81   73.33
   1   6  -8  950.17   60.56
   1   6  -8  993.14   52.57
  -1   6   8  936.52   59.73
   0  -6   8  186.38   25.62
   0  -6  -8  179.34   14.83
   0   6   8  194.36   15.27
   0   6  -8  170.46   18.01
   0   6   8  195.20   29.96
   0   6  -8  190.81   14.01
  -1  -6  -8  111.51   12.45
  -1  -6  -8   93.31   13.14
   1  -6   8  106.60   17.81
  -1   6  -8   98.06   11.32
  -2  -6  -8    4.85    7.24
  -2  -6  -8   15.84    8.25
   2   6   8   -2.02   20.41
  -2   6  -8   17.96    7.01
  -3  -6  -8  323.80   24.44
  -3  -6  -8  354.65   28.97
   3   6   8  236.51   41.16
  -3   6  -8  290.52   34.65
  -3   6  -8  347.75   23.70
   4  -6   8  199.00   33.32
  -4  -6  -8  154.21   20.82
  -4   6  -8  165.64   24.04
   4   6   8  127.86   31.22
   5  -7  -8    3.32   12.88
  -5  -7   8   10.76   14.49
  -5  -7   8   15.90   12.99
  -5   7   8   -1.42   17.82
   5   7  -8  -10.79   12.65
  -4  -7   8  103.63   18.86
  -4  -7   8  105.83   18.79
   4  -7  -8  106.34   16.62
  -4   7   8   94.35   23.45
   4   7  -8   98.53   15.96
  -3  -7   8   79.60   18.87
  -3  -7   8   94.36   16.60
   3  -7  -8   77.77   13.72
  -3   7   8   79.48   23.51
   3   7  -8   78.07   13.22
  -2  -7   8  160.13   28.96
  -2  -7   8  231.88   26.68
   2  -7  -8  294.59   18.11
  -2   7   8  156.89   35.09
   2   7  -8  242.11   21.33
   1  -7  -8    4.63    5.55
  -1  -7   8   -6.34   17.26
   1   7  -8    3.04    7.79
  -1   7   8    9.08    6.32
   1   7  -8    1.08    4.57
  -1   7   8   -5.42   21.75
   0  -7  -8   38.90    7.03
   0  -7   8   47.03   17.25
   0   7  -8   36.77   10.08
   0   7   8   46.44    7.54
   0   7  -8   58.31    6.94
   0   7   8   44.07   19.87
  -1  -7  -8   82.02   10.16
  -1  -7  -8   75.41    9.14
   1  -7   8  119.99   18.86
  -1   7  -8   75.44    8.67
  -2  -7  -8    7.06    8.17
  -2  -7  -8  -10.49    7.24
   2  -7   8   12.19   12.65
   2   7   8   13.09   21.60
  -2   7  -8   18.89    6.91
  -3  -7  -8   13.24   10.43
  -3   7  -8   16.39    7.88
   3   7   8    2.25   21.23
  -4  -7  -8   11.46   12.41
   4  -7   8   71.76   22.49
  -4   7  -8   16.82   16.27
   4   7   8    6.49   21.33
   5  -8  -8   36.19   14.42
  -5  -8   8   22.67   14.96
  -5  -8   8   46.99   16.89
  -5   8   8   30.46   19.67
   5   8  -8   43.59   15.13
  -4  -8   8  140.67   22.91
  -4  -8   8  143.10   21.37
   4  -8  -8  117.40   17.89
   4   8  -8  133.77   18.02
  -4   8   8  108.49   25.28
  -3  -8   8   -0.24   16.82
   3  -8  -8    7.12   10.69
  -3  -8   8    1.28   10.91
   3   8  -8   -7.23    9.85
  -3   8   8    9.46   20.16
   2  -8  -8  469.09   27.70
  -2   8   8  394.32   31.61
  -2   8   8  401.82   58.84
   2   8  -8  457.42   32.96
   1  -8  -8  244.38   18.54
  -1  -8   8  287.46   38.66
   1   8  -8  294.54   17.68
   1   8  -8  239.13   22.80
  -1   8   8  263.16   21.04
  -1   8   8  240.61   37.69
   0  -8  -8 1629.91   91.59
   0  -8   8 1563.49  114.74
   0   8   8 1871.64  135.53
   0   8  -8 1625.19   91.24
   0   8   8 1630.98  102.93
   0   8  -8 1599.08  104.83
  -1  -8  -8  198.86   16.65
  -1  -8  -8  191.50   18.01
   1  -8   8  282.78   29.25
  -1   8  -8  207.25   16.09
  -2  -8  -8  550.56   40.55
  -2  -8  -8  562.33   35.19
   2  -8   8  565.49   46.74
  -2   8  -8  563.30   34.56
  -3  -8  -8   74.55   13.51
   3   8   8   46.60   24.20
  -3   8  -8   71.92   10.54
  -4  -8  -8   80.19   15.87
   4   8   8   56.42   24.80
   4  -9  -8   37.94   13.87
  -4  -9   8   38.42   17.52
   4   9  -8   38.55   13.55
  -4   9   8   62.20   21.50
  -3  -9   8 1578.79  111.59
   3  -9  -8 1474.95   99.05
   3  -9  -8 1635.71   85.35
   3   9  -8 1504.52   98.62
  -3   9   8 1435.97  129.47
   2  -9  -8  188.66   15.82
  -2  -9   8  118.56   28.64
  -2   9   8  145.59   17.94
  -2   9   8  167.41   33.99
   2   9  -8  166.97   19.93
  -1  -9   8 2384.46  155.69
   1  -9  -8 2183.57  123.95
  -1   9   8 2236.67  140.43
   1   9  -8 2277.19  123.59
   1   9  -8 2274.65  141.25
  -1   9   8 2153.73  182.33
   0  -9  -8  953.68   55.36
   0  -9   8  899.03   73.00
   0   9  -8  980.21   65.17
   0   9   8 1007.67   84.93
   0   9   8 1014.18   62.49
   0   9  -8  959.74   55.03
   1  -9   8 1423.16   95.13
  -1  -9  -8 1325.67   75.66
  -1   9  -8 1298.32   75.34
  -2  -9  -8  827.22   57.92
   2  -9   8  859.71   63.93
  -2  -9  -8  829.40   49.89
  -2   9  -8  850.21   49.38
   3  -9   8  122.55   20.80
  -3  -9  -8  118.04   16.23
   3   9   8   73.20   26.82
  -3   9  -8  142.29   15.98
  -4  -9  -8   32.22   13.39
   4   9   8   36.09   22.73
  -4 -10   8   35.59   18.08
   4 -10  -8   24.59   14.00
  -4  10   8   29.51   19.31
   4  10  -8    5.33   11.99
   3 -10  -8   37.89   13.46
  -3 -10   8   47.63   21.61
  -3  10   8   19.97   20.59
   3  10  -8   31.61   11.61
   2 -10  -8   65.97    8.93
  -2 -10   8   51.05   24.40
  -2  10   8   53.74   24.87
   2  10  -8   44.50   12.15
  -2  10   8   53.54   11.48
   1 -10  -8  388.50   27.66
  -1 -10   8  512.96   47.01
   1  10  -8  452.12   34.46
  -1  10   8  453.50   32.63
  -1  10   8  535.17   56.64
   1  10  -8  435.09   27.18
   0 -10   8  152.04   25.27
   0 -10  -8  211.43   16.89
   0  10  -8  220.01   16.18
   0  10  -8  235.07   25.54
   0  10   8  255.11   35.78
   0  10   8  238.58   19.40
   1 -10   8   60.96   16.54
  -1 -10  -8   31.69    7.61
   1  10   8    3.07   17.64
   1  10   8   69.00   10.15
  -1  10  -8   37.28    7.46
   2 -10   8  654.43   54.54
  -2 -10  -8  690.12   48.06
  -2 -10  -8  692.05   41.48
  -2  10  -8  671.41   41.09
  -3 -10  -8   39.61   11.88
   3 -10   8   50.16   16.15
   3  10   8   11.87   21.25
  -3  10  -8   38.33    9.66
  -4  10  -8  499.25   36.41
  -4 -11   8  202.27   30.85
   4 -11  -8  210.02   25.51
  -4  11   8  213.72   32.75
   4  11  -8  223.59   24.05
  -3 -11   8  468.04   53.53
   3  11  -8  468.60   37.39
  -3  11   8  483.98   56.74
   2 -11  -8  621.45   39.16
  -2 -11   8  636.80   63.11
  -2  11   8  602.17   45.19
   2  11  -8  606.32   45.96
  -2  11   8  826.72   71.77
   1 -11  -8   45.86    7.83
  -1 -11   8   54.77   19.76
  -1  11   8   46.03   21.61
  -1  11   8   58.27   11.30
   1  11  -8   63.15   13.05
   1  11  -8   42.42    7.05
   0 -11   8 1100.59   83.51
   0 -11  -8 1074.49   64.04
   0  11   8 1092.32   94.96
   0  11  -8 1187.06   76.77
   0  11   8 1204.40   73.23
   0  11  -8 1101.54   63.69
   1 -11   8  213.32   26.49
  -1 -11  -8  208.86   17.26
  -1  11  -8  217.05   16.94
   1  11   8  207.24   20.18
  -2 -11  -8  851.70   59.83
  -2 -11  -8  872.38   50.47
   2 -11   8  863.11   65.27
  -2  11  -8  820.06   50.17
   3 -11   8  106.05   19.83
  -3 -11  -8   80.78   14.63
   3  11   8   36.65   22.69
  -3  11  -8  111.74   12.42
  -4 -12   8    1.47   18.52
   4 -12  -8   -3.23   13.98
  -4  12   8    7.98   17.78
   4  12  -8   -0.10   11.89
  -3 -12   8   79.25   26.30
  -3  12   8   90.74   15.69
   3  12  -8   72.14   15.31
  -3  12   8   97.18   24.13
  -2 -12   8  107.92   28.77
   2 -12  -8  135.41   13.33
  -2  12   8  150.93   30.10
  -2  12   8  119.29   16.83
   2  12  -8  131.58   17.77
  -1 -12   8    8.00   17.31
   1 -12  -8   -0.24    6.58
  -1  12   8    9.79   18.54
  -1  12   8    8.67    9.52
   1  12  -8    4.07    5.79
   1  12  -8    5.00   11.55
   0 -12  -8  160.50   15.61
   0 -12   8  174.39   25.44
   0  12   8  204.21   20.52
   0  12  -8  214.21   24.07
   0  12  -8  153.11   14.62
   0  12   8  150.48   25.38
  -1 -12  -8    4.13    7.02
   1 -12   8   29.75   14.43
  -1  12  -8   13.48    6.95
   1  12   8    6.18   18.37
   1  12   8   39.72   10.13
  -2 -12  -8   -6.99    7.15
   2 -12   8   16.73   14.09
   2  12   8  -16.52   18.00
  -2  12  -8   15.16    7.39
   3 -12   8   12.04   14.88
  -3 -12  -8   -0.96   10.34
  -3  12  -8    6.73    8.58
   3  12   8  -14.17   18.11
   4 -13  -8  128.77   21.96
  -4 -13   8   91.30   25.81
  -4  13   8  124.60   25.52
   4  13  -8  136.34   19.54
  -3 -13   8  107.39   29.48
  -3  13   8  133.54   19.84
   3  13  -8  148.50   19.83
  -3  13   8  182.31   29.78
   2 -13  -8  165.80   18.80
  -2 -13   8  198.47   33.09
  -2  13   8  146.97   19.84
  -2  13   8  189.34   31.29
   2  13  -8  178.07   21.26
   1 -13  -8  132.28   15.61
  -1 -13   8  151.33   25.90
   1  13  -8  161.67   21.02
  -1  13   8  177.21   29.05
   1  13  -8  150.38   14.40
  -1  13   8  150.84   18.45
   0 -13   8  148.71   23.62
   0 -13  -8  133.39   15.21
   0  13   8  139.89   23.98
   0  13  -8  204.11   24.57
   0  13   8  189.81   21.60
   0  13  -8  150.57   14.70
   1 -13   8   25.70   15.04
  -1 -13  -8   17.73    7.89
   1  13   8   43.12   11.11
  -1  13  -8   32.25    7.55
   1  13   8   20.34   17.70
   2 -13   8  298.32   33.50
  -2 -13  -8  259.77   21.92
  -2  13  -8  293.24   22.19
   3 -13   8   -2.55   13.82
   3  13   8   11.74   19.64
  -3  13  -8    8.71    8.75
   4 -14  -8   23.02   17.87
  -4 -14   8    0.61   19.78
   4  14  -8   -7.19   12.75
  -4  14   8   13.91   16.86
  -3 -14   8   -8.31   22.30
  -3  14   8   18.01   13.75
  -3  14   8   19.84   18.54
   3  14  -8   24.04   13.41
  -2 -14   8  -18.28   20.07
   2 -14  -8   -9.43    8.47
   2  14  -8  -14.92   11.98
  -2  14   8   10.67   12.41
  -2  14   8  -14.47   18.44
  -1 -14   8   -3.80   16.54
   1 -14  -8    2.80    7.88
   1  14  -8   14.04   13.97
   1  14  -8   10.46    6.40
  -1  14   8   19.69   19.97
  -1  14   8   14.35   11.69
   0 -14   8  211.36   27.89
   0 -14  -8  156.23   16.77
   0  14   8  188.96   27.16
   0  14  -8  179.45   16.61
   0  14  -8  201.67   25.68
   0  14   8  204.49   23.41
  -1 -14  -8   55.05    9.51
   1 -14   8   53.91   16.43
  -1  14  -8   65.07    9.75
   1  14   8   69.45   20.92
   1  14   8   64.13   13.49
  -2 -14  -8  757.62   45.72
   2 -14   8  703.52   58.71
  -2  14  -8  763.35   45.60
   3 -14   8  164.41   25.23
  -3  14  -8  155.54   18.19
   3 -15  -8 2192.68  119.04
  -3 -15   8 2165.24  153.69
   3  15  -8 1965.80  135.97
  -3  15   8 1925.91  137.34
  -3  15   8 2322.03  171.64
   2 -15  -8   97.54   13.65
  -2 -15   8  122.35   27.77
  -2  15   8  161.40   27.73
  -2  15   8  118.48   19.94
   2  15  -8  135.03   20.51
   1 -15  -8 1488.26   95.50
  -1 -15   8 1840.06  121.53
  -1  15   8 1880.16  140.92
  -1  15   8 1715.78  110.94
   1  15  -8 1611.20   95.23
   1  15  -8 1731.31  113.06
   0 -15  -8   24.82    8.41
   0 -15   8   34.24   17.41
   0  15   8   37.33   13.66
   0  15   8   36.76   15.90
   0  15  -8   49.75   16.98
   0  15  -8   29.24    8.23
   1 -15   8  179.34   25.62
  -1 -15  -8  201.13   18.16
   1  15   8  171.71   27.88
   1  15   8  218.07   24.05
  -1  15  -8  199.64   18.18
  -2 -15  -8  -10.36    7.96
   2 -15   8   14.92   13.26
   2  15   8  -16.52   16.13
  -2  15  -8   13.72    8.27
   3 -15   8   18.37   15.11
  -3  15  -8   46.44   10.26
   3  15   8    7.82   18.77
  -3 -16   8    7.76   23.64
  -3  16   8   15.88   14.58
   3  16  -8   12.19   14.02
   2 -16  -8   27.33   10.54
  -2 -16   8    7.56   21.30
   2  16  -8   37.93   15.86
  -2  16   8   29.41   18.75
  -2  16   8   16.59   14.69
   1 -16  -8  432.74   32.29
  -1 -16   8  548.24   49.66
  -1  16   8  560.72   55.09
   1  16  -8  443.66   31.23
   1  16  -8  512.78   44.52
  -1  16   8  496.89   40.86
   0 -16  -8  103.35   12.59
   0 -16   8  101.10   21.69
   0  16  -8  154.39   22.60
   0  16   8   89.70   20.40
   0  16  -8  108.26   12.13
   0  16   8  130.47   18.90
   1 -16   8  217.91   28.57
  -1 -16  -8  225.23   20.17
   1  16   8  226.95   36.23
   1  16   8  267.24   26.80
  -1  16  -8  233.26   20.03
  -2 -16  -8  270.19   23.26
   2 -16   8  268.92   32.15
  -2  16  -8  277.32   22.41
   3 -17  -8   65.82   13.42
  -3 -17   8   31.91   24.37
  -3  17   8   50.58   17.54
   3  17  -8   44.20   16.69
  -2 -17   8  360.41   45.00
   2 -17  -8  267.66   25.50
   2  17  -8  291.10   34.69
  -2  17   8  308.52   34.11
   1 -17  -8  125.64   14.68
  -1 -17   8  208.18   29.25
  -1  17   8  160.04   22.41
   1  17  -8  142.82   16.47
   1  17  -8  184.95   25.43
   0 -17  -8  948.73   61.91
   0 -17   8 1028.96   79.16
   0  17   8 1114.79   73.91
   0  17  -8 1010.02   61.72
   0  17  -8 1252.50   76.86
   1 -17   8  208.23   28.24
  -1 -17  -8  236.89   20.99
  -1  17  -8  261.37   20.90
   1  17   8  259.37   27.54
   2 -17   8  806.24   66.47
  -2 -17  -8  889.09   53.30
  -2  17  -8  905.29   52.93
  -3 -18   8   58.13   25.85
   3 -18  -8   59.87   13.48
   3  18  -8   51.46   17.59
   2 -18  -8   80.64   13.85
  -2 -18   8  110.45   26.84
  -2  18   8  101.93   21.36
   2  18  -8  143.60   22.74
  -1 -18   8   15.70   16.72
   1 -18  -8    2.02    8.87
   1  18  -8   -5.99   15.45
   1  18  -8    3.38    7.60
  -1  18   8   16.30   14.56
   0 -18   8   88.82   19.16
   0 -18  -8  102.04   12.87
   0  18   8  104.78   19.71
   0  18  -8  111.82   13.05
   0  18  -8  131.57   20.89
   1 -18   8    9.32   13.73
  -1 -18  -8   -3.66    8.08
   1  18   8   15.56   12.49
  -1  18  -8   -5.20    7.82
  -2 -18  -8   12.51    9.61
   2 -18   8   32.68   15.51
  -2  18  -8   31.42    9.46
   2 -19  -8  107.08   14.96
  -2 -19   8   95.62   25.11
  -2  19   8  121.33   22.52
   2  19  -8  127.41   23.10
  -1 -19   8  109.94   23.33
   1 -19  -8   51.01   11.36
  -1  19   8   83.70   19.30
   1  19  -8   76.16   11.39
   1  19  -8  102.11   22.30
   0 -19   8  128.30   21.91
   0 -19  -8  118.24   14.62
   0  19   8  172.62   23.13
   0  19  -8  192.30   24.73
   0  19  -8  148.31   17.15
  -1 -19  -8    4.12    8.92
   1 -19   8   25.80   15.08
  -1  19  -8   12.42    8.72
   1  19   8   23.95   13.21
  -1 -20   8  565.18   49.01
   1 -20  -8  393.79   32.83
  -1  20   8  509.09   44.58
   1  20  -8  529.73   47.08
   1  20  -8  462.91   32.68
   0 -20  -8    5.38    9.17
   0 -20   8   -8.88   12.50
   0  20  -8   12.85   13.78
   0  20   8    0.68   13.94
   0  20  -8    9.38    7.55
  -1 -20  -8  487.86   34.14
   1 -20   8  414.66   44.76
  -1  20  -8  475.37   33.59
   1  20   8  576.80   43.71
   0  21  -8  452.76   34.32
   0  21  -8  623.36   47.23
  -5   0   9   74.55   21.55
   5   0  -9   81.38   16.75
   4   0  -9   -2.32   10.01
  -4   0   9    7.66   16.46
  -3   0   9   31.43   17.23
   3   0  -9   20.74    8.90
   2   0  -9    4.24    6.75
  -2   0   9   11.98   18.79
   2   0  -9   -0.14    4.85
  -2   0   9    1.44    8.79
  -1   0   9  627.00   70.20
   0   0   9    8.51   16.63
   0   0  -9    2.97    4.48
   0   0   9   -7.04   21.59
   0   0  -9    0.85    5.84
  -1   0  -9 1071.49   59.01
  -1   0  -9  974.32   73.20
  -2   0  -9   18.43   11.82
  -2   0  -9    1.63    7.18
   2   0   9    9.69   25.30
  -3   0  -9    8.91    8.16
   3   0   9   26.96   25.71
  -3   0  -9   22.82   13.23
  -4   0  -9   25.39   14.46
   4   0   9   20.93   25.54
  -5  -1   9   11.47   16.37
   5  -1  -9    7.90   12.50
  -5   1   9   20.23   18.03
   5   1  -9    1.54   12.37
   4  -1  -9   14.92   10.77
  -4  -1   9   30.86   17.11
  -4   1   9   38.39   18.18
   4   1  -9   14.07   10.50
  -3  -1   9   55.83   12.45
  -3  -1   9   49.66   17.94
   3  -1  -9   80.78   11.76
   3   1  -9   67.68   11.37
  -3   1   9   61.07   20.47
   2  -1  -9   -3.08    5.45
  -2  -1   9    2.32   16.41
  -2  -1   9    8.23   10.58
   2  -1  -9   -2.98    6.49
  -2   1   9   14.98   21.01
   2   1  -9    1.44    6.75
   2   1  -9    6.98    4.87
  -1  -1   9   92.89   26.34
  -1  -1   9   99.21   23.57
   1  -1  -9   91.74   11.69
   1  -1  -9   92.57    9.78
  -1   1   9   62.99   28.44
   1   1  -9  103.68   11.19
   1   1  -9   96.90   12.06
  -1   1   9  120.45   20.37
   0  -1  -9   28.40    5.35
   0  -1   9   28.49   17.39
   0  -1  -9   23.09    6.61
   0  -1   9   17.07   22.48
   0   1  -9   21.00    5.32
   0   1  -9   17.33    6.47
   0   1   9   36.45   16.37
   0   1   9   24.95   23.33
  -1  -1  -9 1248.36   88.46
  -1  -1  -9 1295.72   72.53
  -1   1  -9 1298.99   72.56
  -2  -1  -9   24.87    8.14
  -2  -1  -9    8.46   10.69
   2  -1   9   10.87   25.39
   2   1   9   -7.79   23.82
  -2   1  -9   14.57   12.32
  -2   1  -9    8.32    7.14
  -3  -1  -9  698.85   51.13
   3  -1   9  528.03   73.19
  -3  -1  -9  718.10   41.65
   3   1   9  513.31   73.26
  -3   1  -9  724.65   41.53
  -3   1  -9  680.03   51.68
  -4  -1  -9  185.65   23.50
   4  -1   9  168.57   36.37
  -4   1  -9  199.79   27.13
   4   1   9  146.43   35.03
  -5  -2   9   51.09   18.99
   5  -2  -9   59.81   15.35
  -5   2   9   49.83   21.84
   5   2  -9   56.71   14.83
   4  -2  -9 1298.70   87.28
  -4  -2   9 1418.29  111.29
  -4   2   9 1381.83  114.09
   4   2  -9 1283.19   87.23
   3  -2  -9  239.70   22.06
  -3  -2   9  254.19   24.36
  -3  -2   9  286.04   35.53
   3   2  -9  245.80   22.52
  -3   2   9  263.38   42.15
  -2  -2   9  438.42   47.31
  -2  -2   9  384.93   37.25
   2  -2  -9  434.11   26.72
   2  -2  -9  440.42   30.73
   2   2  -9  446.31   30.78
   2   2  -9  441.64   26.21
  -2   2   9  442.33   57.52
   1  -2  -9  854.73   49.36
   1  -2  -9  854.10   55.04
   1   2  -9  835.81   55.14
   1   2  -9  893.21   49.10
   0  -2  -9   15.19    6.43
   0  -2   9   29.52   17.35
   0  -2   9    1.86   21.81
   0  -2  -9   15.72    4.95
   0   2   9   17.39   15.39
   0   2  -9    9.98    5.53
   0   2  -9   12.34    6.02
   0   2   9   19.23   22.19
  -1  -2  -9 1116.62   63.19
  -1  -2  -9 1117.70   77.00
   1  -2   9 1084.34   78.36
  -1   2  -9 1108.47   63.16
  -2  -2  -9   39.13    8.60
   2  -2   9   31.43   26.93
  -2  -2  -9   35.43   11.70
  -2   2  -9   28.70   13.89
  -2   2  -9   44.15    8.56
   2   2   9   36.37   25.11
   3  -2   9  491.33   70.94
  -3  -2  -9  678.55   39.35
  -3  -2  -9  670.36   47.79
  -3   2  -9  628.80   49.61
   3   2   9  478.57   70.11
  -3   2  -9  640.08   38.97
   4  -2   9   15.05   25.60
  -4  -2  -9   44.06   15.65
  -4   2  -9   60.75   16.87
   4   2   9   62.92   28.10
  -5  -3   9   24.05   16.58
   5  -3  -9   30.99   13.56
   5   3  -9   33.48   14.05
  -5   3   9    8.81   19.43
  -4  -3   9  120.06   23.19
   4  -3  -9  157.25   20.35
   4   3  -9  192.15   21.09
  -4   3   9  143.35   27.56
  -3  -3   9  112.80   15.84
  -3  -3   9   96.60   18.88
   3  -3  -9   95.03   12.95
  -3   3   9   97.93   26.11
   3   3  -9   96.31   13.19
  -2  -3   9  767.37   61.64
   2  -3  -9  817.72   53.23
   2  -3  -9  820.45   46.55
  -2  -3   9  814.35   71.34
  -2   3   9  735.45   82.19
   2   3  -9  875.79   53.56
  -1  -3   9  616.76   72.60
   1  -3  -9  812.32   45.81
   1  -3  -9  806.14   50.98
   1   3  -9  825.13   45.41
   1   3  -9  826.04   51.46
   0  -3  -9  173.79   13.73
   0  -3  -9  156.08   14.87
   0  -3   9  198.11   26.92
   0  -3   9  175.03   30.54
   0   3  -9  159.74   14.42
   0   3   9  212.64   27.69
   0   3   9  181.75   30.80
  -1  -3  -9 1476.73   81.31
   1  -3   9 1538.62  100.26
  -1  -3  -9 1443.53   97.44
  -1   3  -9 1340.41   80.87
  -2  -3  -9   10.13   10.01
  -2  -3  -9   -1.07    7.24
   2  -3   9   23.99   26.20
   2   3   9    3.62   22.66
  -2   3  -9   10.05    7.41
  -2   3  -9    4.50   13.47
  -3  -3  -9  465.60   30.67
   3  -3   9  371.74   60.36
  -3  -3  -9  469.16   37.15
  -3   3  -9  442.52   40.35
   3   3   9  335.15   59.41
  -3   3  -9  478.38   30.37
   4  -3   9   24.28   25.26
  -4  -3  -9    2.99   13.25
   4   3   9   18.64   24.05
  -4   3  -9    5.60   14.41
   5  -4  -9  152.97   20.74
  -5  -4   9  149.95   25.42
  -5   4   9  140.05   29.13
   5   4  -9  168.66   21.36
   4  -4  -9  122.28   16.24
  -4  -4   9  109.29   21.65
  -4  -4   9  114.82   17.12
  -4   4   9   95.99   25.58
   4   4  -9  132.48   17.09
  -3  -4   9 1217.19   98.12
   3  -4  -9 1146.61   77.20
  -3  -4   9 1177.76   83.41
  -3   4   9 1225.86  106.18
   3   4  -9 1219.70   77.70
   2  -4  -9  109.27   12.06
   2  -4  -9  121.35   13.91
  -2  -4   9  112.79   18.84
  -2  -4   9   81.98   20.44
   2   4  -9  112.30   14.72
  -2   4   9   72.44   29.44
   1  -4  -9 3678.78  197.91
   1  -4  -9 3698.68  223.17
  -1  -4   9 3175.24  279.45
   1   4  -9 3738.18  197.71
   1   4  -9 3801.92  223.54
   0  -4  -9   15.54    6.74
   0  -4   9    5.56   19.56
   0  -4  -9   23.77    5.43
   0  -4   9   11.33   16.18
   0   4  -9   19.88    5.89
   0   4  -9    7.75    6.68
   0   4   9   22.68   21.27
  -1  -4  -9 2184.92  119.66
  -1  -4  -9 2104.32  141.96
   1  -4   9 2343.45  145.68
  -1   4  -9 2022.36  119.19
  -2  -4  -9   59.77   11.82
  -2  -4  -9   61.05    9.84
   2  -4   9   82.71   28.42
   2   4   9   12.57   24.09
  -2   4  -9   72.38    9.60
  -3  -4  -9   79.30   11.43
   3  -4   9   80.92   27.50
  -3  -4  -9   85.90   14.79
  -3   4  -9   92.93   18.37
   3   4   9   34.60   26.28
  -3   4  -9   77.90   10.81
  -4  -4  -9  132.80   19.61
   4  -4   9  119.84   32.05
  -4   4  -9  130.80   21.68
   4   4   9   88.42   30.93
  -5  -5   9   10.08   15.32
   5  -5  -9   31.46   13.78
   5   5  -9   16.04   13.63
  -5   5   9   42.26   20.58
  -4  -5   9   11.69   13.72
   4  -5  -9    6.98   10.65
  -4  -5   9   17.29   12.25
  -4   5   9   29.97   20.85
   4   5  -9    5.47   10.90
  -3  -5   9  536.59   49.27
  -3  -5   9  541.06   44.09
   3  -5  -9  515.69   37.28
  -3   5   9  493.19   61.05
   3   5  -9  489.71   37.61
   2  -5  -9   81.03    8.89
  -2  -5   9   53.49   20.28
  -2  -5   9   81.26   16.26
   2  -5  -9   82.98   10.85
   2   5  -9   80.37   11.45
  -2   5   9   67.74   29.65
  -1  -5   9  397.59   45.73
   1  -5  -9  471.12   27.74
  -1  -5   9  333.26   49.58
   1  -5  -9  466.86   30.80
   1   5  -9  434.62   31.46
   1   5  -9  469.55   27.18
   0  -5   9  143.80   23.63
   0  -5  -9  116.82   13.02
   0  -5   9   96.20   23.28
   0   5  -9  142.07   12.27
   0   5  -9  113.24   12.69
   0   5   9  159.95   27.78
   0   5   9  133.10   12.25
   1  -5   9   11.06   23.11
  -1  -5  -9   20.42    9.35
   1  -5   9   36.40   14.15
  -1  -5  -9    5.60    6.81
   1   5   9   -9.32   19.12
  -1   5  -9    4.73    6.09
  -2  -5  -9  240.75   23.57
  -2  -5  -9  224.77   19.58
   2  -5   9  357.34   53.89
  -2   5  -9  250.18   19.58
  -3  -5  -9   12.15    9.08
   3  -5   9   66.11   24.03
  -3  -5  -9   23.55   11.73
  -3   5  -9   25.60    8.59
   3   5   9   15.98   23.43
  -3   5  -9   14.69   15.25
   4  -5   9  349.13   54.87
  -4  -5  -9  328.11   32.54
   4   5   9  233.73   42.94
  -4   5  -9  336.86   36.42
  -5  -6   9    7.73   15.34
  -5  -6   9   11.72   13.19
   5  -6  -9    6.77   13.38
  -5   6   9   -4.27   17.95
   5   6  -9    8.36   12.98
  -4  -6   9  320.08   32.81
   4  -6  -9  319.46   28.68
  -4  -6   9  332.22   37.26
   4   6  -9  285.90   28.79
  -4   6   9  321.14   48.74
   3  -6  -9   11.44    9.51
  -3  -6   9   11.36   12.96
  -3  -6   9   24.58   15.94
   3   6  -9   10.99   10.13
  -3   6   9   21.42   23.13
  -2  -6   9   39.82   21.22
   2  -6  -9   62.26    8.22
   2  -6  -9   92.10   11.41
  -2  -6   9   74.59   14.82
   2   6  -9   59.50   10.89
  -2   6   9   15.47   27.68
  -1  -6   9   18.34   13.35
  -1  -6   9   -6.45   19.54
   1  -6  -9   13.04    6.36
   1   6  -9    7.05    5.04
  -1   6   9    2.73   23.32
   1   6  -9   25.59    8.69
   0  -6   9   23.40   16.56
   0  -6  -9    8.91    6.38
   0   6   9   22.90    6.04
   0   6  -9    9.08    8.05
   0   6   9   34.02   19.72
   0   6  -9   23.46    6.10
   1  -6   9   33.41   13.97
   1  -6   9   32.93   23.07
  -1  -6  -9    5.52    8.72
  -1  -6  -9   12.02    7.20
   1   6   9  -13.48   18.50
  -1   6  -9   16.58    6.62
  -2  -6  -9  207.17   21.41
  -2  -6  -9  216.69   18.32
   2  -6   9  211.52   28.07
  -2   6  -9  194.68   17.86
  -3  -6  -9   38.83   12.02
  -3  -6  -9   36.03   10.18
   3   6   9   13.96   23.43
  -3   6  -9   45.15    9.54
  -4  -6  -9  293.75   28.97
   4  -6   9  229.60   38.56
  -4   6  -9  215.05   28.95
   4   6   9  180.18   37.57
  -4  -7   9  249.45   32.58
   4  -7  -9  245.44   25.68
  -4  -7   9  223.08   30.68
  -4   7   9  222.34   36.03
   4   7  -9  208.49   24.99
   3  -7  -9   73.35   13.73
  -3  -7   9   74.48   21.12
  -3  -7   9  106.99   17.51
   3   7  -9   86.66   14.29
  -3   7   9   93.73   28.47
   2  -7  -9  850.80   54.07
   2  -7  -9  814.01   47.18
  -2  -7   9  832.43   67.48
   2   7  -9  823.79   54.49
  -2   7   9  644.45   85.71
   1  -7  -9   34.81    7.47
  -1  -7   9   27.44   21.22
  -1   7   9   48.25    8.36
   1   7  -9   47.40   10.08
  -1   7   9   10.48   22.82
   1   7  -9   46.88    6.72
   0  -7   9  110.85   21.47
   0  -7  -9   94.78   10.22
   0   7   9   96.83   11.59
   0   7  -9  118.86   13.64
   0   7   9  118.41   24.33
   0   7  -9   90.39   11.00
  -1  -7  -9  726.09   44.15
   1  -7   9  869.21   59.29
  -1  -7  -9  720.10   51.70
  -1   7  -9  713.55   43.63
   2  -7   9   50.63   15.62
  -2  -7  -9   39.38    9.27
  -2  -7  -9   49.09   10.55
   2   7   9    9.78   23.15
  -2   7  -9   54.06    9.19
  -3  -7  -9  644.04   49.80
  -3  -7  -9  655.88   43.39
   3  -7   9  818.48   69.95
  -3   7  -9  643.65   41.69
  -4  -7  -9   14.28   13.06
  -4   7  -9   -5.23   15.61
   4   7   9    6.66   22.42
   4  -8  -9  334.90   30.34
  -4  -8   9  333.12   37.96
  -4  -8   9  371.60   38.04
  -4   8   9  296.64   49.34
   4   8  -9  301.19   30.11
  -3  -8   9   49.16   13.79
  -3  -8   9   49.84   21.30
   3  -8  -9   37.02   12.31
  -3   8   9   22.68   24.53
   3   8  -9   42.86   12.38
   2  -8  -9 1107.48   61.83
  -2  -8   9 1081.74   86.82
   2   8  -9 1095.67   71.12
  -2   8   9  993.39  105.05
   1  -8  -9  106.16   10.66
  -1  -8   9  115.54   25.73
  -1   8   9  119.77   13.85
   1   8  -9  113.81   13.72
  -1   8   9   82.04   27.62
   1   8  -9  119.59   11.20
   0  -8  -9 1248.25   74.59
   0  -8   9 1419.28   96.84
   0   8  -9 1272.83   85.68
   0   8   9 1540.35  112.73
   0   8   9 1276.03   83.35
   0   8  -9 1286.98   74.19
   1  -8   9  103.45   19.34
  -1  -8  -9   93.72   10.58
  -1   8  -9   86.78    9.87
  -2  -8  -9  255.15   23.23
   2  -8   9  270.24   31.13
  -2  -8  -9  233.39   20.73
  -2   8  -9  247.97   20.27
   3  -8   9  528.71   48.93
  -3  -8  -9  578.33   43.95
  -3   8  -9  595.21   36.85
  -4  -9   9  153.24   25.89
   4  -9  -9  146.09   19.98
   4   9  -9  129.13   18.82
  -4   9   9  117.52   29.34
   3  -9  -9  387.05   32.16
  -3  -9   9  400.77   47.64
   3   9  -9  367.85   32.35
  -3   9   9  376.69   56.77
   2  -9  -9  892.95   49.84
  -2  -9   9  643.59   73.38
  -2   9   9  803.92   56.24
  -2   9   9  957.88   91.55
   2   9  -9  899.59   57.60
  -1  -9   9  309.14   36.10
   1  -9  -9  229.82   18.92
   1   9  -9  254.29   24.02
  -1   9   9  238.69   37.88
   1   9  -9  266.29   18.02
  -1   9   9  274.61   21.56
   0  -9   9 1042.19   80.68
   0  -9  -9 1022.35   61.04
   0   9   9 1061.77   68.35
   0   9   9 1249.06   93.82
   0   9  -9 1050.32   60.66
   0   9  -9 1040.42   71.27
   1  -9   9   29.21   15.27
  -1  -9  -9    6.78    7.01
   1   9   9    5.93   19.41
  -1   9  -9    8.83    6.54
   2  -9   9  328.53   36.02
  -2  -9  -9  327.64   25.15
  -2  -9  -9  367.47   28.40
  -2   9  -9  338.18   24.60
  -3  -9  -9   27.41   12.02
   3  -9   9   32.33   15.83
  -3   9  -9   28.09    9.06
   3   9   9    3.04   20.97
   4 -10  -9  227.60   27.07
  -4 -10   9  204.67   32.01
   4  10  -9  241.44   26.29
  -4  10   9  224.63   36.58
  -3 -10   9 1239.75  103.14
   3 -10  -9 1301.79   88.51
   3 -10  -9 1476.47   76.29
   3  10  -9 1312.41   88.02
  -3  10   9 1348.65  120.04
  -2 -10   9  140.67   33.35
   2 -10  -9  173.01   17.42
   2  10  -9  157.00   21.38
  -2  10   9  209.17   39.34
  -2  10   9  166.94   19.14
   1 -10  -9  682.27   41.01
  -1 -10   9  718.56   61.28
   1  10  -9  678.57   48.51
  -1  10   9  658.34   46.42
  -1  10   9  680.93   71.85
   1  10  -9  716.09   40.32
   0 -10   9   83.40   21.11
   0 -10  -9   94.45   10.63
   0  10  -9  102.86   12.18
   0  10   9  117.16   14.35
   0  10  -9  116.06   17.35
   0  10   9  130.07   23.70
  -1 -10  -9  198.33   17.56
   1 -10   9  239.62   30.51
  -1  10  -9  201.06   17.13
   2 -10   9  443.84   41.79
  -2 -10  -9  447.15   30.48
  -2  10  -9  449.14   29.85
  -3 -10  -9   76.58   14.64
   3 -10   9  124.85   21.68
  -3  10  -9   92.87   11.95
   3  10   9   23.20   23.01
   4 -11  -9   41.72   15.54
  -4 -11   9   40.94   21.41
   4  11  -9   28.45   13.31
  -4  11   9   19.18   20.65
  -3 -11   9   68.92   27.95
   3 -11  -9   99.99   17.30
  -3  11   9   96.86   28.62
   3  11  -9   80.72   15.42
   2 -11  -9   23.83    8.79
  -2 -11   9  -18.56   22.75
  -2  11   9    8.98   25.74
   2  11  -9   16.91   11.93
  -2  11   9   18.11    9.88
  -1 -11   9   10.65   18.42
   1 -11  -9   25.78    7.82
  -1  11   9   23.98    9.65
   1  11  -9   18.26   11.74
   1  11  -9   11.95    6.47
  -1  11   9   22.24   20.86
   0 -11  -9  413.99   28.21
   0 -11   9  463.29   45.35
   0  11  -9  416.28   27.68
   0  11   9  431.05   48.74
   0  11   9  468.11   32.23
   0  11  -9  448.86   37.86
  -1 -11  -9   28.95    8.41
   1 -11   9   34.76   15.60
   1  11   9   14.74   19.59
  -1  11  -9   32.83    7.89
   2 -11   9  764.60   59.06
  -2 -11  -9  714.97   45.27
  -2  11  -9  753.13   44.99
   3 -11   9  133.60   23.06
  -3 -11  -9  131.90   18.91
  -3  11  -9  155.68   17.32
  -4 -12   9   17.32   21.65
   4 -12  -9   18.46   14.77
  -4  12   9   -8.65   19.17
   4  12  -9   14.43   12.85
  -3 -12   9   58.56   27.71
   3  12  -9   93.54   16.24
  -3  12   9  105.10   29.05
  -2 -12   9  437.70   55.13
   2 -12  -9  386.55   28.52
   2  12  -9  398.13   34.76
  -2  12   9  373.48   32.61
  -2  12   9  551.40   61.30
   1 -12  -9  769.84   48.66
  -1 -12   9  871.81   69.57
  -1  12   9  889.07   80.51
   1  12  -9  841.75   58.60
  -1  12   9  813.03   56.08
   1  12  -9  819.66   47.96
   0 -12  -9  779.95   48.25
   0 -12   9  825.13   66.73
   0  12  -9  792.48   47.90
   0  12   9  821.51   54.87
   0  12   9  827.51   73.92
   0  12  -9  904.66   60.87
  -1 -12  -9  522.18   32.94
   1 -12   9  540.70   46.37
   1  12   9  416.90   55.85
  -1  12  -9  539.05   32.59
  -2 -12  -9  222.49   20.92
   2 -12   9  292.55   32.21
  -2  12  -9  244.80   20.52
   3 -12   9   31.88   15.90
  -3  12  -9   25.53    9.01
   3  12   9  -22.33   18.27
   4 -13  -9   -0.84   14.20
  -4 -13   9  -18.61   18.95
   4  13  -9   -0.63   11.93
  -4  13   9  -14.15   17.63
   3 -13  -9   29.81    9.29
  -3 -13   9  -19.90   22.57
  -3  13   9    9.41   22.21
   3  13  -9   -0.99   12.03
   2 -13  -9   86.30   11.65
  -2 -13   9   43.81   26.30
   2  13  -9   71.69   16.26
  -2  13   9  120.96   29.42
  -2  13   9  103.90   16.37
  -1 -13   9  -14.66   17.01
   1 -13  -9    4.92    7.67
  -1  13   9    6.00   19.02
   1  13  -9    8.34   13.27
  -1  13   9   17.84   10.64
   1  13  -9   11.84    6.76
   0 -13   9  222.98   30.49
   0 -13  -9  253.63   20.33
   0  13   9  269.52   36.98
   0  13   9  261.92   24.35
   0  13  -9  305.74   32.63
   0  13  -9  233.30   19.01
   1 -13   9   30.36   15.36
  -1 -13  -9   19.41    8.32
   1  13   9   23.37   18.62
  -1  13  -9   32.20    7.98
   2 -13   9  304.88   34.30
  -2 -13  -9  289.20   23.60
  -2  13  -9  321.39   23.42
   3 -13   9   16.70   14.77
  -3  13  -9   18.35    9.42
   3  13   9    2.48   19.33
  -3 -14   9  255.48   43.69
   3 -14  -9  372.19   26.43
  -3  14   9  307.59   32.38
   3  14  -9  329.92   33.24
  -3  14   9  410.07   51.09
  -2 -14   9  186.57   34.16
   2 -14  -9  173.68   20.36
  -2  14   9  198.95   34.10
   2  14  -9  224.15   24.67
  -2  14   9  197.24   25.05
   1 -14  -9   -0.26    7.98
  -1 -14   9   19.13   18.98
   1  14  -9   22.05   14.88
  -1  14   9   36.11   20.74
   1  14  -9   20.10    7.33
  -1  14   9   10.74   11.83
   0 -14   9  587.33   54.82
   0 -14  -9  586.91   38.71
   0  14   9  594.39   59.68
   0  14   9  681.56   45.62
   0  14  -9  675.45   52.83
   0  14  -9  610.93   38.09
   1 -14   9   46.89   17.10
  -1 -14  -9   35.92    9.17
   1  14   9   35.96   19.27
  -1  14  -9   46.53    9.02
   2 -14   9  246.09   32.43
  -2 -14  -9  255.21   22.72
  -2  14  -9  324.39   22.84
   3 -14   9    0.18   14.01
   3  14   9  -13.67   17.19
  -3  14  -9   11.01    9.03
   3 -15  -9   92.98   13.34
  -3 -15   9   29.28   28.91
   3  15  -9   55.24   16.04
  -3  15   9   80.46   23.94
  -3  15   9   47.88   15.74
   2 -15  -9   79.85   11.91
  -2 -15   9   71.16   26.87
  -2  15   9   63.64   16.00
  -2  15   9   61.80   22.85
   2  15  -9   66.31   17.37
   1 -15  -9  159.53   18.35
  -1 -15   9  191.83   29.80
  -1  15   9  191.61   30.90
   1  15  -9  163.18   16.96
  -1  15   9  196.54   24.17
   1  15  -9  243.48   26.91
   0 -15  -9  563.92   37.52
   0 -15   9  612.16   53.54
   0  15  -9  568.58   36.71
   0  15   9  659.18   44.76
   0  15   9  569.57   57.82
  -1 -15  -9  171.79   17.17
   1 -15   9  174.88   25.19
  -1  15  -9  166.85   17.62
   1  15   9  158.76   26.84
  -2 -15  -9  591.71   38.67
   2 -15   9  576.29   50.42
  -2  15  -9  615.05   38.37
  -3 -16   9  203.31   37.80
   3 -16  -9  227.31   22.96
  -3  16   9  187.90   25.94
  -3  16   9  214.80   33.29
   3  16  -9  193.47   25.64
  -2 -16   9 1438.01   99.92
   2 -16  -9 1115.62   72.24
  -2  16   9 1176.38   84.60
   2  16  -9 1155.70   85.37
  -2  16   9 1441.19  110.31
   1 -16  -9    6.91    8.56
  -1 -16   9   -4.37   16.62
   1  16  -9   15.60   15.11
  -1  16   9   -9.77   17.63
   1  16  -9    8.25    7.83
  -1  16   9   11.46   12.70
   0 -16   9 1638.30  111.83
   0 -16  -9 1500.43   88.72
   0  16   9 1713.92  102.32
   0  16  -9 1482.80   88.12
   0  16   9 1469.51  126.79
   1 -16   9   14.03   14.36
  -1 -16  -9    1.04    7.82
   1  16   9   18.12   16.75
  -1  16  -9    9.71    8.31
   2 -16   9  313.82   35.16
  -2 -16  -9  322.07   25.70
  -2  16  -9  340.01   25.32
   3 -17  -9   78.80   14.08
  -3 -17   9   77.00   29.21
   3  17  -9  103.94   19.98
  -3  17   9   63.89   18.85
   2 -17  -9  134.17   15.60
  -2 -17   9  136.39   29.40
   2  17  -9  145.72   23.05
  -2  17   9  118.19   21.21
   1 -17  -9   54.79   11.01
  -1 -17   9   78.07   22.02
   1  17  -9   77.11   11.11
   1  17  -9   82.22   20.04
  -1  17   9   62.27   16.93
   0 -17   9   49.15   17.38
   0 -17  -9   53.16   10.72
   0  17   9   62.86   15.35
   0  17  -9   66.36   10.68
   1 -17   9    9.97   14.17
  -1 -17  -9   -0.76    8.43
  -1  17  -9   -5.69    8.04
   2 -17   9    4.53   12.92
  -2 -17  -9  -10.80    8.73
  -2  17  -9    9.54    8.66
   2 -18  -9    9.34   10.36
  -2 -18   9  -20.61   18.53
  -2  18   9   39.99   15.86
   2  18  -9   26.35   15.69
   1 -18  -9  268.38   24.06
  -1 -18   9  375.50   40.15
   1  18  -9  324.56   37.88
  -1  18   9  302.55   32.88
   1  18  -9  259.79   22.93
   0 -18   9   13.70   14.43
   0 -18  -9   18.23    9.59
   0  18  -9   26.18    9.00
   0  18   9   41.52   14.69
   1 -18   9  310.24   36.49
  -1 -18  -9  314.56   25.22
  -1  18  -9  345.05   25.69
  -2 -19   9   32.88   23.12
   2 -19  -9   40.12   11.86
  -2  19   9   52.90   18.36
   2  19  -9   79.80   20.27
  -1 -19   9  187.90   29.37
   1 -19  -9  164.86   19.95
   1  19  -9  205.11   28.55
   1  19  -9  164.89   18.67
  -1  19   9  183.28   24.97
   0 -19   9   87.06   19.78
   0 -19  -9   75.76   12.66
   0  19  -9  101.98   12.66
   0  19   9  113.06   19.67
   1 -19   9   35.34   16.03
  -1 -19  -9   15.00    9.62
  -1  19  -9   32.46   10.02
  -1 -20   9   12.95   17.52
   1 -20  -9   16.17   10.23
  -1  20   9   28.20   16.32
   1  20  -9   32.46    9.56
   1  20  -9   28.09   17.71
   0 -20   9    1.77   13.23
   0 -20  -9   -3.27    9.16
   0  20   9   18.72   14.88
   0  20  -9   10.69    8.86
   5   0 -10   22.52   12.43
  -5   0  10   -5.60   18.18
  -4   0  10   -1.12   17.86
   4   0 -10    7.67   10.55
  -3   0  10   10.53   19.44
   3   0 -10   14.06    9.07
  -2   0  10   45.28   23.72
   2   0 -10   40.26    6.92
   2   0 -10   41.44    8.68
  -1   0  10   17.63   24.79
  -1   0  10   49.37   19.19
   1   0 -10   -0.57    6.27
   1   0 -10   -0.45    5.95
   0   0  10  174.82   24.43
   0   0  10   97.66   27.95
   0   0 -10  110.40   12.94
   1   0  10  -20.41   23.12
  -1   0 -10   10.72    7.41
  -2   0 -10 1196.97   68.36
  -2   0 -10 1161.62   82.91
   3   0  10  -19.10   23.96
  -3   0 -10    4.71   13.25
  -3   0 -10    6.69    8.71
  -4   0 -10 1296.28   86.06
   4   0  10 1031.08  110.14
   5  -1 -10  134.74   19.20
  -5  -1  10  129.82   26.31
  -5   1  10  137.90   28.26
   5   1 -10  113.87   18.31
   4  -1 -10   -4.11    9.67
  -4  -1  10    8.44   16.93
  -4   1  10   12.04   19.09
   4   1 -10    5.83    9.89
   3  -1 -10 1416.94   92.84
  -3  -1  10 1475.79  121.03
   3   1 -10 1456.38   92.93
  -3   1  10 1471.23  123.98
   2  -1 -10  259.10   20.93
  -2  -1  10  292.11   44.96
  -2  -1  10  213.82   26.96
   2  -1 -10  251.04   18.07
  -2   1  10  211.47   38.72
   2   1 -10  271.93   17.90
   2   1 -10  258.44   21.21
  -1  -1  10  462.89   53.73
  -1   1  10  642.92   51.80
  -1   1  10  763.84   73.68
   0  -1  10  257.16   33.61
   0  -1 -10  195.05   16.12
   0  -1  10  172.42   32.08
   0   1  10  178.54   32.83
   0   1  10  251.08   32.77
   0   1 -10  180.48   16.05
   1  -1  10  532.80   43.92
  -1  -1 -10  511.70   32.55
  -1   1 -10  502.71   32.47
  -2  -1 -10   25.78    8.76
   2  -1  10  -21.90   26.43
  -2  -1 -10   32.45   13.62
  -2   1 -10   30.16   15.50
  -2   1 -10   13.88    8.05
   2   1  10   -0.11   25.74
  -3  -1 -10   15.64   12.90
   3  -1  10   -8.10   25.73
  -3  -1 -10    3.56    8.40
   3   1  10  -13.09   24.57
  -3   1 -10   -5.21    8.25
  -3   1 -10   11.39   14.16
   4  -1  10   60.13   28.72
  -4  -1 -10   70.14   17.67
   4   1  10   43.79   28.53
  -4   1 -10   61.08   17.99
   5  -2 -10    5.96   11.57
  -5  -2  10   -1.79   16.39
  -5   2  10    3.73   19.08
   5   2 -10    4.61   11.64
  -4  -2  10   55.97   19.73
   4  -2 -10   65.51   13.11
  -4   2  10   60.36   22.67
   4   2 -10   75.20   13.87
  -3  -2  10  187.16   28.65
   3  -2 -10  209.40   20.50
   3   2 -10  194.91   20.54
  -3   2  10  221.58   36.16
   2  -2 -10   26.35    6.64
   2  -2 -10   24.18    7.64
  -2  -2  10   13.82   14.09
  -2  -2  10   39.57   19.29
  -2   2  10   16.88   26.72
   2   2 -10   16.22    7.73
   2   2 -10   18.36    5.90
   1  -2 -10 2068.89  114.21
   1  -2 -10 2040.57  128.17
   1   2 -10 2067.54  128.37
   1   2 -10 2077.42  114.00
   0  -2  10  -18.81   20.95
   0  -2 -10    3.73    6.22
   0  -2  10   10.44   16.91
   0   2  10   -1.81   20.72
   0   2 -10    8.77    6.49
   0   2  10   23.36   16.51
  -1  -2 -10 1657.69  112.91
  -1  -2 -10 1636.30   93.09
   1  -2  10 1745.90  114.20
  -1   2 -10 1609.63   93.01
  -2  -2 -10    2.19   11.86
  -2  -2 -10   -9.35    7.96
   2  -2  10  -14.86   27.97
  -2   2 -10   10.69   14.93
   2   2  10    0.65   24.97
  -2   2 -10  -10.48    7.94
  -3  -2 -10   97.82   12.50
   3  -2  10   59.58   29.68
  -3  -2 -10   89.60   16.64
  -3   2 -10  107.21   18.87
   3   2  10   39.11   28.35
  -3   2 -10   86.73   11.83
   4  -2  10   -2.97   25.54
  -4  -2 -10    6.14   14.83
   4   2  10  -27.72   22.87
  -4   2 -10    1.08   15.14
   5  -3 -10   44.07   13.94
  -5  -3  10   56.45   19.61
   5   3 -10   57.76   15.01
  -5   3  10   45.74   22.97
   4  -3 -10  573.56   42.35
  -4  -3  10  573.34   56.81
   4   3 -10  560.86   42.36
  -4   3  10  613.66   65.23
  -3  -3  10  377.19   44.14
  -3  -3  10  382.79   33.81
   3  -3 -10  360.09   29.32
  -3   3  10  397.46   57.02
   3   3 -10  391.97   30.02
   2  -3 -10  299.29   23.17
  -2  -3  10  211.62   30.04
  -2  -3  10  329.11   41.11
   2  -3 -10  301.77   20.45
  -2   3  10  242.95   44.34
   2   3 -10  317.05   19.68
   2   3 -10  314.57   23.94
  -1  -3  10  226.38   36.95
   1  -3 -10  328.57   23.20
   1  -3 -10  348.41   21.86
  -1  -3  10  228.15   35.59
   1   3 -10  333.88   21.14
   1   3 -10  318.17   23.96
   0  -3  10  303.02   39.10
   0  -3 -10  272.36   21.01
   0  -3  10  392.19   38.40
   0   3 -10  274.12   20.34
   0   3  10  284.48   47.48
  -1  -3 -10   47.26    8.37
  -1  -3 -10   50.63   14.02
   1  -3  10   46.43   15.85
   1  -3  10    5.96   25.93
   1   3  10    3.75   22.29
  -1   3 -10   29.86    7.75
  -2  -3 -10  197.84   23.35
  -2  -3 -10  164.51   18.04
   2  -3  10  140.98   38.24
  -2   3 -10  163.02   17.50
  -3  -3 -10   66.30   15.21
  -3  -3 -10   67.02   11.40
   3  -3  10   61.06   29.76
   3   3  10   30.93   27.15
  -3   3 -10   58.79   10.43
  -3   3 -10   71.74   17.82
   4  -3  10    8.48   25.42
  -4  -3 -10   10.63   14.45
   4   3  10   -4.50   23.75
  -4   3 -10    8.24   15.99
  -5  -4  10  127.06   24.96
   5  -4 -10  111.88   18.24
   5   4 -10  130.40   19.54
  -5   4  10  115.47   29.08
  -4  -4  10  317.23   38.93
   4  -4 -10  312.06   27.81
   4   4 -10  289.12   28.19
  -4   4  10  308.98   50.43
  -3  -4  10  427.65   39.01
   3  -4 -10  420.87   32.46
  -3  -4  10  399.11   45.89
  -3   4  10  441.75   61.13
   3   4 -10  463.88   33.49
  -2  -4  10   91.68   19.45
   2  -4 -10  103.77   11.59
   2  -4 -10   74.38    9.34
  -2  -4  10   56.71   21.16
  -2   4  10   66.48   33.35
   2   4 -10  101.69   10.57
   2   4 -10  108.63   12.88
  -1  -4  10  269.57   38.40
   1  -4 -10  345.92   23.06
  -1  -4  10  315.42   45.23
   1  -4 -10  362.05   24.88
   1   4 -10  343.39   22.34
   1   4 -10  354.75   25.81
   0  -4  10   11.71   19.44
   0  -4  10   15.78   17.59
   0  -4 -10    6.80    6.84
   0   4 -10   14.84    6.19
   0   4  10   15.33   21.10
   1  -4  10   47.80   28.00
  -1  -4 -10   98.28   15.56
   1  -4  10  100.91   18.86
  -1  -4 -10   86.04   10.66
  -1   4 -10   86.68   10.47
   2  -4  10   74.82   32.97
  -2  -4 -10   80.73   11.30
  -2  -4 -10   84.54   14.80
  -2   4 -10   85.67   11.44
   2   4  10   22.31   27.01
  -3  -4 -10    3.27   12.05
  -3  -4 -10    0.13    9.12
   3  -4  10   23.32   25.94
  -3   4 -10   -1.23   15.16
  -3   4 -10   12.73    8.71
   3   4  10  -17.60   23.20
   4  -5 -10   94.68   15.67
  -4  -5  10   90.27   20.12
  -4  -5  10  109.57   18.38
  -4   5  10  109.44   28.58
   4   5 -10  106.32   16.07
  -3  -5  10  738.87   65.78
   3  -5 -10  706.42   50.64
  -3  -5  10  765.21   59.09
   3   5 -10  777.97   51.54
  -3   5  10  719.23   81.24
   2  -5 -10  210.47   16.25
  -2  -5  10  202.81   31.59
   2  -5 -10  216.89   19.00
  -2  -5  10  117.68   28.46
   2   5 -10  220.20   15.23
  -2   5  10  125.44   39.69
   2   5 -10  229.14   20.34
   1  -5 -10 1039.61   63.89
   1  -5 -10 1010.59   57.10
  -1  -5  10  845.69   85.05
   1   5 -10  994.14   64.53
   1   5 -10 1067.99   56.84
   0  -5 -10 1365.87   82.66
   0  -5  10 1720.25  106.51
   0  -5  10 1392.52  122.09
   0   5 -10 1331.21   82.18
   0   5  10 1660.81  125.11
  -1  -5 -10   93.02   11.20
  -1  -5 -10   97.31   15.39
   1  -5  10  120.98   20.06
   1  -5  10   83.07   28.67
  -1   5 -10   92.85   10.57
   1   5  10   43.11   25.16
  -2  -5 -10 1683.93   93.38
  -2  -5 -10 1655.86  110.63
   2  -5  10 1623.12  114.06
  -2   5 -10 1639.88   93.10
   3  -5  10   44.34   25.94
  -3  -5 -10   -2.09    8.97
  -3  -5 -10   13.33   12.19
   3   5  10  -15.35   22.16
  -3   5 -10    4.67    7.98
  -4  -6  10   83.04   18.97
  -4  -6  10   95.63   18.31
   4  -6 -10   68.32   14.08
   4   6 -10   68.28   14.31
  -4   6  10   57.79   26.47
   3  -6 -10   98.19   14.49
  -3  -6  10  100.56   22.37
  -3  -6  10  118.28   19.73
  -3   6  10   83.30   31.09
   3   6 -10   98.93   14.94
  -2  -6  10    5.09   12.80
   2  -6 -10    9.09    7.24
  -2  -6  10    0.68   21.14
   2  -6 -10   11.50    7.99
   2   6 -10   12.31    9.12
   2   6 -10   14.22    5.53
  -2   6  10    4.11   30.59
   1  -6 -10  499.24   30.04
  -1  -6  10  328.71   50.84
  -1  -6  10  489.10   48.61
   1  -6 -10  483.77   33.07
   1   6 -10  488.38   34.52
   1   6 -10  496.10   29.30
   0  -6  10  690.05   53.47
   0  -6  10  545.64   57.85
   0  -6 -10  534.66   35.13
   0   6  10  688.42   62.68
   0   6 -10  534.05   34.52
  -1  -6 -10 1301.44   75.15
   1  -6  10 1526.01   95.11
  -1   6 -10 1182.71   74.33
  -2  -6 -10  580.06   36.18
   2  -6  10  535.05   47.76
  -2  -6 -10  575.28   42.85
   2  -6  10  575.62   70.53
  -2   6 -10  556.47   35.90
  -3  -6 -10  427.75   36.04
   3  -6  10  417.26   60.33
  -3  -6 -10  415.46   30.06
  -3   6 -10  430.52   29.68
   4  -7 -10   94.11   15.72
  -4  -7  10   89.40   19.83
  -4  -7  10   94.24   18.90
  -4   7  10   77.49   28.23
   4   7 -10   81.55   15.35
  -3  -7  10   -0.22   12.89
  -3  -7  10   25.28   19.40
   3  -7 -10   -5.45    9.86
  -3   7  10    4.76   26.14
   3   7 -10  -13.91   10.20
  -2  -7  10   62.66   15.40
   2  -7 -10   59.27    9.21
  -2  -7  10   -5.19   23.61
   2  -7 -10   72.35   11.35
  -2   7  10   30.90   33.28
   2   7 -10   89.98   13.13
   1  -7 -10   84.79   10.01
  -1  -7  10   97.75   18.24
  -1  -7  10   93.65   26.84
   1   7 -10   86.87   12.53
  -1   7  10   88.55   29.23
   1   7 -10  100.82    9.84
   0  -7  10  141.13   24.20
   0  -7 -10   97.21   10.94
   0   7 -10  105.16   10.97
   0   7  10  179.24   28.67
   0   7  10  123.17   12.89
   1  -7  10  982.32   66.22
  -1  -7 -10  793.54   49.55
  -1   7 -10  794.23   48.96
  -2  -7 -10   62.83   12.67
  -2  -7 -10   71.93   10.54
   2  -7  10   63.20   16.67
   2  -7  10   98.88   29.83
  -2   7 -10   59.91   10.15
   2   7  10    3.47   24.01
  -3  -7 -10  541.49   35.46
  -3  -7 -10  543.16   41.85
   3  -7  10  467.22   46.88
  -3   7 -10  523.12   34.48
  -4  -8  10  501.59   45.38
   4  -8 -10  421.35   36.27
   4   8 -10  412.40   36.25
  -4   8  10  452.27   61.11
   3  -8 -10   85.30   14.23
  -3  -8  10   82.03   24.93
   3   8 -10   78.60   15.06
  -3   8  10   70.47   31.21
   2  -8 -10  338.30   24.45
   2  -8 -10  391.16   28.53
   2   8 -10  338.46   29.59
  -2   8  10  332.72   55.06
   1  -8 -10   29.58    7.77
  -1  -8  10   24.36   22.10
  -1   8  10   28.52   25.19
   1   8 -10   29.54    6.93
   1   8 -10   45.90   10.86
  -1   8  10   37.31    8.49
   0  -8  10   43.48   19.21
   0  -8 -10   30.85    7.92
   0   8  10   37.24    7.94
   0   8 -10   32.88    7.38
   0   8  10   48.75   20.36
   1  -8  10   83.84   18.72
  -1  -8 -10   45.19    9.25
   1   8  10   20.02   22.76
  -1   8 -10   46.92    8.78
  -2  -8 -10  119.60   13.66
   2  -8  10  140.96   21.68
  -2   8 -10  120.56   13.12
   3  -8  10  159.83   24.36
  -3  -8 -10  191.58   23.26
  -3   8 -10  177.51   18.61
   4  -9 -10  203.38   24.30
  -4  -9  10  181.41   29.00
  -4   9  10  147.43   35.53
   4   9 -10  190.48   24.61
   3  -9 -10  484.73   37.75
   3  -9 -10  533.16   31.74
  -3  -9  10  449.64   54.69
   3   9 -10  490.74   38.78
  -3   9  10  417.35   67.63
   2  -9 -10  819.40   49.45
   2   9 -10  835.64   57.49
  -2   9  10  910.66   95.45
   1  -9 -10  220.05   18.41
  -1  -9  10  211.85   33.68
  -1   9  10  194.83   36.48
   1   9 -10  235.35   17.25
   1   9 -10  247.85   23.40
  -1   9  10  224.27   19.97
   0  -9  10  234.06   30.58
   0  -9 -10  167.36   17.42
   0   9  10  258.18   39.09
   0   9 -10  208.86   16.58
   0   9  10  213.60   18.19
  -1  -9 -10   14.92    8.14
   1  -9  10   31.31   16.02
   1   9  10   -1.67   20.59
  -1   9 -10    0.94    7.10
  -2  -9 -10    9.99    8.88
   2  -9  10   21.73   14.44
   2   9  10  -16.00   20.62
  -2   9 -10   16.14    8.31
  -3  -9 -10    8.07   11.40
   3  -9  10   -0.24   13.58
  -3   9 -10   13.05    8.91
   3   9  10  -19.38   20.27
  -4 -10  10   19.07   20.05
   4 -10 -10   39.60   14.25
  -4  10  10   32.35   24.93
   4  10 -10   22.86   13.46
  -3 -10  10   76.13   28.74
   3 -10 -10  162.46   16.38
   3 -10 -10  110.58   16.59
   3  10 -10  100.27   16.66
  -3  10  10   64.11   31.15
  -2 -10  10  256.41   43.49
   2 -10 -10  350.14   25.06
  -2  10  10  382.46   53.58
   2  10 -10  352.10   30.50
  -1 -10  10   71.83   23.74
   1 -10 -10   59.87    9.41
   1  10 -10   84.34   14.37
  -1  10  10   42.86   25.07
  -1  10  10   74.03   11.32
   1  10 -10   73.49    9.25
   0 -10 -10  594.17   39.57
   0 -10  10  713.34   58.47
   0  10 -10  634.06   39.04
   0  10  10  647.05   43.84
   0  10  10  749.04   65.28
   1 -10  10  299.33   33.35
  -1 -10 -10  226.35   19.05
  -1  10 -10  227.44   18.90
   1  10  10  174.20   34.13
   2 -10  10  172.16   24.19
  -2 -10 -10  159.08   18.42
  -2  10 -10  183.53   17.94
   3 -10  10   27.38   15.49
  -3  10 -10   22.03    9.40
   3  10  10    2.72   20.61
   4 -11 -10  503.48   41.50
  -4 -11  10  477.18   53.98
   4  11 -10  478.21   40.57
  -4  11  10  530.69   65.05
   3 -11 -10  136.77   18.93
   3 -11 -10  180.05   17.62
  -3 -11  10   65.08   30.37
  -3  11  10  106.75   33.14
   3  11 -10  141.67   19.35
   2 -11 -10 1312.39   74.93
  -2 -11  10 1356.65  107.08
  -2  11  10 1621.87  125.30
  -2  11  10 1132.68   84.62
   2  11 -10 1299.67   86.40
  -1 -11  10  214.81   32.89
   1 -11 -10  228.80   19.37
   1  11 -10  244.94   18.28
  -1  11  10  206.96   36.89
   1  11 -10  247.11   26.54
  -1  11  10  259.86   22.18
   0 -11 -10 1510.81   91.85
   0 -11  10 1703.08  117.40
   0  11 -10 1537.43   91.41
   0  11  10 1836.80  135.08
   0  11  10 1646.20  103.47
   1 -11  10    8.82   14.32
  -1 -11 -10   -8.07    7.46
  -1  11 -10    0.50    7.22
   1  11  10  -11.80   18.58
  -2 -11 -10  694.38   43.62
   2 -11  10  712.23   56.66
  -2  11 -10  688.26   42.97
   3 -11  10    6.37   14.50
   3  11  10  -20.15   18.41
  -3  11 -10    5.22    8.76
   4 -12 -10   54.63   16.05
  -4 -12  10   28.01   22.96
  -4  12  10   24.15   23.52
   4  12 -10   19.03   13.75
   3 -12 -10    4.28   12.97
  -3 -12  10  -10.40   23.93
   3 -12 -10   19.95    9.18
  -3  12  10  -16.55   22.60
   3  12 -10    2.64   12.05
   2 -12 -10   17.11    8.96
  -2 -12  10  -17.47   24.56
  -2  12  10   -0.13    9.72
  -2  12  10   19.34   26.05
   2  12 -10    6.73   12.20
  -1 -12  10   30.95   20.57
   1 -12 -10   12.66    8.14
   1  12 -10   16.80   12.91
  -1  12  10   22.26    9.78
  -1  12  10   28.47   21.77
   1  12 -10    6.59    6.94
   0 -12 -10   54.03    9.96
   0 -12  10   91.35   21.69
   0  12  10   80.52   12.41
   0  12  10   72.86   20.77
   0  12 -10   82.89   10.29
   1 -12  10  291.61   33.82
  -1 -12 -10  253.12   20.87
  -1  12 -10  270.95   20.75
   1  12  10  230.92   36.37
   2 -12  10    6.12   13.45
  -2 -12 -10   -8.64    8.83
   2  12  10   44.92   23.63
  -2  12 -10    8.99    7.79
   3 -12  10  800.39   62.50
  -3  12 -10  748.05   47.74
   3 -13 -10   31.47   10.35
  -3 -13  10    9.78   27.34
   3  13 -10   40.97   14.61
  -3  13  10   37.00   25.63
   2 -13 -10  562.66   37.00
  -2 -13  10  713.53   66.89
  -2  13  10  512.21   42.22
   2  13 -10  581.85   45.20
  -1 -13  10    3.39   18.51
   1 -13 -10   -7.98    8.02
   1  13 -10    6.53    6.87
   1  13 -10    3.58   13.11
  -1  13  10    4.17   19.59
  -1  13  10    9.38   10.05
   0 -13  10  187.04   29.10
   0 -13 -10  200.31   19.15
   0  13 -10  214.92   18.11
   0  13  10  239.91   22.18
   0  13  10  246.50   37.00
  -1 -13 -10   28.71    9.14
   1 -13  10   45.52   16.07
  -1  13 -10   38.10    8.92
   1  13  10   49.42   21.15
   2 -13  10    4.36   13.24
  -2 -13 -10  -11.00    8.61
   2  13  10  -25.60   17.95
  -2  13 -10    6.83    7.84
   3 -14 -10    4.79    9.80
  -3 -14  10  -22.93   24.97
  -3  14  10   24.09   23.14
   3  14 -10    8.45   13.62
  -2 -14  10  495.59   58.54
   2 -14 -10  399.35   30.94
   2  14 -10  422.10   38.79
  -2  14  10  423.29   35.94
  -2  14  10  556.90   62.33
  -1 -14  10  200.81   31.09
   1 -14 -10  149.37   18.12
   1  14 -10  187.62   16.68
   1  14 -10  209.15   24.76
  -1  14  10  163.80   30.63
  -1  14  10  158.78   21.85
   0 -14 -10  976.27   61.06
   0 -14  10 1006.84   80.51
   0  14  10 1080.13   69.55
   0  14 -10 1032.09   60.50
   0  14  10 1143.87   91.37
  -1 -14 -10   61.96   11.12
   1 -14  10   57.15   18.00
   1  14  10   70.48   22.29
  -1  14 -10   69.59   10.65
  -2 -14 -10  413.22   30.91
   2 -14  10  442.19   41.94
  -2  14 -10  460.77   30.46
  -3 -15  10   63.85   30.59
   3 -15 -10   87.63   13.26
  -3  15  10   74.32   17.16
   3  15 -10   88.96   18.43
  -3  15  10  118.38   28.93
   2 -15 -10   12.59    9.57
  -2 -15  10   -7.92   22.28
  -2  15  10    4.01   20.28
   2  15 -10   13.18   14.51
  -2  15  10    3.68   11.96
  -1 -15  10   30.88   19.67
   1 -15 -10   33.02    9.85
   1  15 -10   44.35   16.21
   1  15 -10   29.36    8.75
  -1  15  10   41.19   21.01
  -1  15  10   34.79   12.88
   0 -15  10   45.76   19.32
   0 -15 -10   49.34    9.99
   0  15 -10   50.53    9.31
   0  15  10   57.02   18.51
   0  15  10   54.54   13.07
   1 -15  10  132.92   22.57
  -1 -15 -10  107.69   13.26
   1  15  10  132.93   25.63
  -1  15 -10  111.86   13.08
   2 -15  10   55.82   16.22
  -2 -15 -10   55.59   11.40
   2  15  10   28.36   20.96
  -2  15 -10   71.54   11.34
   3 -16 -10  113.94   15.41
  -3 -16  10   92.29   33.58
   3  16 -10  145.58   22.21
  -3  16  10  102.93   20.05
  -3  16  10  120.19   28.23
   2 -16 -10  196.62   21.25
  -2 -16  10  204.54   36.87
  -2  16  10  162.67   31.76
   2  16 -10  201.63   25.83
  -2  16  10  165.12   22.89
   1 -16 -10   26.27   10.00
  -1 -16  10   40.68   20.84
   1  16 -10   39.69    9.68
  -1  16  10   44.41   20.82
  -1  16  10   63.82   15.30
   1  16 -10   62.44   18.06
   0 -16  10  139.80   25.42
   0 -16 -10  169.89   19.06
   0  16  10  201.16   23.36
   0  16 -10  168.28   17.27
   0  16  10  168.74   26.39
  -1 -16 -10   60.97   11.01
   1 -16  10   45.64   17.14
  -1  16 -10   56.72   10.84
   1  16  10   41.65   18.42
  -2 -16 -10  -17.27    8.89
   2 -16  10    2.72   12.70
   2  16  10  -10.84   17.20
  -2  16 -10   -1.04    8.58
   2 -17 -10 1089.31   70.88
  -2 -17  10 1451.16   99.40
  -2  17  10 1158.67   83.27
   2  17 -10 1239.33   85.46
  -1 -17  10  718.63   58.69
   1 -17 -10  550.83   40.15
   1  17 -10  588.46   39.57
  -1  17  10  682.66   65.33
  -1  17  10  622.42   48.67
   1  17 -10  685.79   53.77
   0 -17 -10  412.97   31.84
   0 -17  10  446.06   45.41
   0  17  10  525.60   38.72
   0  17  10  457.04   49.52
   0  17 -10  465.90   31.26
   1 -17  10  501.72   47.47
  -1 -17 -10  527.97   35.37
  -1  17 -10  536.01   35.02
   1  17  10  501.57   53.50
   2 -18 -10    1.39   10.37
  -2 -18  10   -6.02   20.62
   2  18 -10   31.96   16.76
  -2  18  10    3.25   14.21
  -1 -18  10   -1.74   17.20
   1 -18 -10   -1.10    9.13
   1  18 -10   22.12   16.52
   1  18 -10   -3.26    8.20
  -1  18  10    1.27   13.14
   0 -18  10  369.89   41.18
   0 -18 -10  357.13   29.39
   0  18 -10  416.02   28.59
   0  18  10  430.57   35.42
   1 -18  10   60.27   17.84
  -1 -18 -10   48.25   11.42
  -1  18 -10   86.57   12.85
  -1 -19  10    9.73   17.93
   1 -19 -10   -3.48    9.53
   1  19 -10   12.01    8.63
   1  19 -10   18.31   16.80
  -1  19  10    6.37   14.20
   0 -19  10   -8.62   13.22
   0 -19 -10    1.05    9.74
   0  19  10   -5.49   12.09
   0  19 -10   11.37    8.61
  -4   0  11    6.81   19.47
   4   0 -11    6.51   10.00
  -3   0  11 1015.42   92.71
   3   0 -11  970.44   65.20
   2   0 -11    9.61    6.22
  -2   0  11    3.07   25.09
   2   0 -11   16.22    7.81
  -1   0  11   13.74   19.76
  -1   0  11   41.80   26.61
   0   0  11   23.82   18.07
   0   0  11   19.86   22.01
   1   0  11  162.03   22.82
  -1   0 -11  148.90   16.74
   2   0  11   -8.57   27.68
   3   0  11   -9.25   25.59
  -3   0 -11   46.76   15.92
  -3   0 -11   16.33    9.36
  -4  -1  11    8.37   18.08
   4  -1 -11   -0.76    9.82
  -4   1  11   25.84   21.17
   4   1 -11   -0.87    9.47
  -3  -1  11  444.23   55.39
   3  -1 -11  445.48   32.99
  -3   1  11  442.00   60.23
   3   1 -11  419.78   32.85
  -2  -1  11    1.00   23.88
   2  -1 -11    7.90    7.70
   2  -1 -11    3.19    6.30
   2   1 -11    3.62    7.55
   2   1 -11   15.03    6.75
  -2   1  11   18.58   29.45
   1  -1 -11 1131.15   69.59
   1  -1 -11 1063.18   62.22
   1   1 -11 1090.08   62.30
   1   1 -11 1080.13   69.53
   0  -1  11  655.33   68.00
   0  -1 -11  548.74   35.73
   0   1 -11  561.06   35.76
   0   1  11  631.79   66.84
  -1  -1 -11  309.92   23.73
   1  -1  11  362.69   35.96
  -1   1 -11  308.84   23.73
  -2  -1 -11 1395.99   79.83
  -2  -1 -11 1442.87   97.26
  -2   1 -11 1353.82   79.61
  -2   1 -11 1368.46   98.09
  -3  -1 -11   44.76   10.28
  -3  -1 -11   59.49   15.91
   3  -1  11   25.77   26.91
  -3   1 -11   56.19   16.87
  -3   1 -11   41.19   10.36
   3   1  11    5.75   27.46
   4  -2 -11   13.29   10.21
  -4  -2  11   16.93   17.90
  -4   2  11   21.71   21.76
   4   2 -11   -7.39    9.49
   3  -2 -11  514.75   38.02
  -3  -2  11  503.05   57.91
   3   2 -11  523.08   38.01
  -3   2  11  568.47   68.67
   2  -2 -11   45.82    9.21
   2  -2 -11   36.43    7.95
  -2  -2  11   29.47   17.18
  -2  -2  11   29.81   22.42
   2   2 -11   32.84    7.02
   2   2 -11   40.74    9.58
  -2   2  11   27.93   31.63
   1  -2 -11 1214.02   68.90
   1  -2 -11 1192.74   76.78
   1   2 -11 1234.90   68.77
   1   2 -11 1210.87   77.03
   0  -2  11  519.24   59.44
   0  -2 -11  417.51   28.56
   0   2  11  495.73   58.50
   0   2 -11  415.06   28.43
   1  -2  11  815.05   59.07
  -1  -2 -11  666.92   44.24
  -1   2 -11  753.82   44.66
   2  -2  11   12.04   29.62
  -2  -2 -11   65.39   11.04
  -2  -2 -11   89.81   17.00
  -2   2 -11   52.80   10.72
   2   2  11    6.99   26.84
   3  -2  11   50.59   29.62
  -3  -2 -11  124.00   18.60
  -3  -2 -11  104.13   13.24
  -3   2 -11  115.80   20.76
  -3   2 -11   99.64   12.80
   3   2  11   50.41   29.82
  -4  -3  11   24.32   17.13
   4  -3 -11   24.68   10.66
  -4   3  11   30.92   25.09
   4   3 -11   27.37   11.55
   3  -3 -11  335.76   28.44
  -3  -3  11  387.21   45.36
   3   3 -11  354.61   29.05
  -3   3  11  357.03   51.51
  -2  -3  11    2.93   17.25
   2  -3 -11   33.71    7.87
  -2  -3  11   44.94   21.11
   2  -3 -11   32.57    8.65
   2   3 -11   32.40    6.87
  -2   3  11   44.82   33.28
   2   3 -11   21.02    9.02
   1  -3 -11  323.70   22.44
   1  -3 -11  327.66   23.35
   1   3 -11  295.52   24.13
   1   3 -11  301.00   21.52
   0  -3  11   25.58   22.44
   0  -3 -11   -0.39    7.12
   0  -3  11   14.92   17.48
   0   3 -11    1.05    6.80
   0   3  11   11.41   21.68
   1  -3  11   23.67   16.11
   1  -3  11  -10.09   26.46
  -1  -3 -11   20.57    8.29
  -1   3 -11   14.13    7.89
   1   3  11   10.83   25.54
  -2  -3 -11  159.04   20.09
   2  -3  11   42.29   32.15
  -2  -3 -11  154.69   14.91
  -2   3 -11  125.87   14.24
  -3  -3 -11   28.71   10.43
   3  -3  11   13.68   26.16
  -3  -3 -11   41.02   14.71
  -3   3 -11   26.02    9.56
   3   3  11   -5.17   24.75
  -3   3 -11   26.51   16.64
  -4  -4  11    6.54   14.78
   4  -4 -11    2.48   10.13
   4   4 -11    2.45   10.68
  -4   4  11   13.02   24.66
  -3  -4  11 1546.45  123.05
  -3  -4  11 1369.81  106.31
   3  -4 -11 1496.28   96.09
  -3   4  11 1579.87  137.52
   3   4 -11 1526.79   96.73
   2  -4 -11  129.58   14.10
  -2  -4  11   46.20   22.66
   2  -4 -11  128.86   15.39
  -2  -4  11  137.39   24.46
   2   4 -11  127.72   12.44
   2   4 -11  131.53   17.04
  -2   4  11   52.60   36.63
  -1  -4  11  288.65   49.52
   1  -4 -11  389.98   27.51
   1  -4 -11  415.29   26.12
   1   4 -11  375.22   28.47
   1   4 -11  403.41   25.13
   0  -4 -11  362.09   25.85
   0  -4  11  410.41   53.40
   0   4  11  452.77   53.61
   0   4 -11  347.19   25.00
  -1  -4 -11   24.53   14.94
  -1  -4 -11   15.48    8.19
   1  -4  11   -4.08   26.86
   1  -4  11   23.99   15.39
  -1   4 -11   20.07    7.99
   1   4  11   14.62   25.69
  -2  -4 -11  129.73   18.08
   2  -4  11   97.87   20.11
  -2  -4 -11  118.94   13.27
   2  -4  11   68.14   33.06
  -2   4 -11  111.11   13.11
   3  -4  11    2.94   25.04
  -3  -4 -11   27.26   14.22
  -3  -4 -11   28.45   10.40
  -3   4 -11   27.27    9.60
   3   4  11   -1.00   24.44
  -4  -5  11   28.07   16.76
   4  -5 -11   30.78   11.71
  -4   5  11   69.43   29.29
   4   5 -11   22.87   11.80
  -3  -5  11   21.71   15.95
   3  -5 -11   25.58    9.73
  -3  -5  11    9.08   16.50
   3   5 -11   13.15   10.68
  -3   5  11   31.08   31.59
  -2  -5  11  150.79   25.89
   2  -5 -11  192.30   17.80
  -2  -5  11   90.85   27.65
   2  -5 -11  157.73   15.79
   2   5 -11  194.58   14.71
  -2   5  11   78.88   40.26
   2   5 -11  215.30   20.01
   1  -5 -11  267.34   20.66
   1  -5 -11  281.71   20.00
  -1  -5  11  205.73   32.77
  -1  -5  11  186.10   35.46
   1   5 -11  231.11   22.16
   1   5 -11  296.70   19.01
   0  -5 -11  773.86   50.01
   0  -5  11  856.38   79.67
   0  -5  11 1023.87   70.42
   0   5  11 1030.21   83.28
   0   5 -11  738.51   49.38
   1  -5  11   29.18   16.00
  -1  -5 -11    5.74    8.19
   1  -5  11   -0.49   25.20
  -1   5 -11   12.29    7.42
   1   5  11   -1.86   23.90
  -2  -5 -11 1231.50   70.18
   2  -5  11 1199.54   87.13
  -2  -5 -11 1217.23   83.62
  -2   5 -11 1177.76   69.77
  -3  -5 -11    9.97    9.72
  -3  -5 -11   20.35   13.52
   3  -5  11   22.44   26.55
   3   5  11    1.76   25.19
  -3   5 -11   16.14    9.01
  -4  -6  11   50.99   17.34
   4  -6 -11   44.51   13.16
   4   6 -11   40.98   13.15
  -4   6  11   55.81   29.25
   3  -6 -11   58.67   12.06
  -3  -6  11   51.60   20.64
  -3  -6  11   29.42   16.38
  -3   6  11   36.02   31.57
   3   6 -11   57.88   13.04
   2  -6 -11  353.16   27.45
  -2  -6  11  386.28   41.22
   2  -6 -11  337.73   24.05
   2   6 -11  354.57   23.75
   2   6 -11  354.45   29.03
   1  -6 -11   62.44    9.45
  -1  -6  11   58.75   19.98
   1  -6 -11   79.81   10.16
  -1  -6  11   88.05   27.54
   1   6 -11   72.88   12.18
  -1   6  11   87.99   31.09
   1   6 -11   72.31    8.97
   0  -6 -11  739.29   47.13
   0  -6  11  788.03   73.73
   0  -6  11  983.33   67.31
   0   6  11  942.49   78.61
   0   6 -11  676.87   46.23
  -1  -6 -11   19.92    8.68
   1  -6  11   69.74   18.28
   1  -6  11   57.38   26.18
  -1   6 -11   17.22    7.73
   1   6  11   21.67   24.11
   2  -6  11   43.48   16.71
  -2  -6 -11   68.33   14.06
   2  -6  11   38.29   28.52
  -2  -6 -11   75.09   11.09
  -2   6 -11   59.05   10.41
   2   6  11   -6.18   23.73
   3  -6  11   28.14   18.57
   3  -6  11   64.97   28.96
  -3  -6 -11   46.68   10.78
  -3  -6 -11   62.01   14.62
  -3   6 -11   53.67   10.65
   3   6  11   17.60   25.51
  -4  -7  11   21.71   16.52
   4  -7 -11   31.64   11.98
   4   7 -11    1.63   11.86
  -4   7  11   14.55   27.01
  -3  -7  11  291.98   40.98
  -3  -7  11  299.20   35.87
   3  -7 -11  292.88   25.37
  -3   7  11  207.77   47.21
   3   7 -11  285.49   27.00
   2  -7 -11  108.70   11.53
   2  -7 -11  104.17   13.36
   2   7 -11  137.04   16.13
  -2   7  11   11.36   35.14
   1  -7 -11 1289.01   78.22
   1  -7 -11 1229.68   69.79
  -1  -7  11 1054.37   95.69
   1   7 -11 1300.26   79.57
   1   7 -11 1283.68   69.41
  -1   7  11 1066.59  111.96
   0  -7 -11   71.83   10.47
   0  -7  11  112.73   23.95
   0   7 -11   70.17    9.78
   0   7  11  103.02   25.05
  -1  -7 -11 1255.62   66.67
   1   7  11  953.75  103.83
  -1   7 -11 1158.67   65.80
  -2  -7 -11   -5.47    8.05
   2  -7  11   13.79   14.56
  -2   7 -11   -2.97    7.97
   2   7  11  -24.65   21.66
   3  -7  11  514.11   52.12
  -3  -7 -11  646.28   40.95
  -3  -7 -11  660.72   48.84
  -3   7 -11  663.85   40.46
  -4  -8  11  503.79   47.75
   4  -8 -11  480.79   38.70
  -4   8  11  437.80   68.01
   4   8 -11  484.71   38.98
   3  -8 -11   12.71   10.24
  -3  -8  11    8.99   20.76
   3   8 -11  -11.86   10.83
  -3   8  11  -17.79   29.19
   2  -8 -11  425.33   28.78
   2  -8 -11  444.80   32.90
  -2   8  11  363.88   61.96
   2   8 -11  467.34   34.93
   1  -8 -11  579.53   36.27
  -1  -8  11  539.97   60.21
   1   8 -11  606.83   42.34
  -1   8  11  542.88   70.35
   1   8 -11  614.04   35.63
   0  -8 -11   41.02    9.16
   0  -8  11   80.54   22.38
   0   8  11   77.92   23.46
   0   8 -11   65.85    9.50
  -1  -8 -11  878.64   50.73
   1   8  11  776.95   83.42
  -1   8 -11  848.38   50.00
   2  -8  11   10.17   14.50
  -2  -8 -11   -4.65    8.21
  -2   8 -11    0.81    8.34
   2   8  11   -1.12   22.92
   3  -8  11   68.51   18.05
  -3   8 -11   81.50   12.37
   4  -9 -11  186.48   23.56
  -4  -9  11  137.17   28.04
  -4   9  11  128.29   37.69
   4   9 -11  182.42   21.98
   3  -9 -11   27.22   11.45
  -3  -9  11   10.91   23.44
  -3   9  11    7.65   30.60
   3   9 -11   19.35   12.57
  -2  -9  11   71.23   33.07
   2  -9 -11  166.64   16.90
   2  -9 -11  190.79   19.60
  -2   9  11  149.97   41.93
   2   9 -11  165.53   22.19
  -1  -9  11   95.05   28.95
   1  -9 -11  141.10   15.94
  -1   9  11  151.81   33.61
  -1   9  11  137.05   16.08
   1   9 -11  156.69   18.19
   1   9 -11  146.16   14.21
   0  -9 -11  140.63   14.11
   0  -9  11  197.67   28.91
   0   9  11  184.88   29.36
   0   9 -11  141.03   15.22
   1  -9  11   -0.33   14.61
  -1  -9 -11   -1.81    8.18
  -1   9 -11   -3.83    7.27
   1   9  11   11.93   21.75
  -2  -9 -11   72.84   11.30
   2  -9  11   71.56   18.20
  -2   9 -11   73.72   11.11
   2   9  11    9.39   23.39
   3  -9  11   35.34   15.64
   3   9  11  -28.03   19.87
  -3   9 -11   14.93    9.54
   4 -10 -11   46.18   14.26
  -4 -10  11   34.02   21.51
  -4  10  11   18.91   28.13
   4  10 -11   49.79   15.19
  -3 -10  11  103.98   31.01
   3 -10 -11  125.83   12.85
   3 -10 -11  127.48   17.36
   3  10 -11  134.25   18.57
  -3  10  11  111.41   36.79
   2 -10 -11  385.39   27.76
  -2 -10  11  335.95   50.43
   2  10 -11  461.64   34.61
  -2  10  11  408.84   59.60
   1 -10 -11  197.76   18.83
  -1 -10  11  249.87   35.66
   1  10 -11  208.90   24.82
  -1  10  11  202.23   37.10
  -1  10  11  225.07   20.56
   1  10 -11  240.04   17.75
   0 -10 -11 1026.12   64.00
   0  10  11 1314.56   98.55
   0  10 -11 1050.04   63.50
   1 -10  11  153.34   23.21
  -1 -10 -11   96.20   12.63
  -1  10 -11  128.47   12.83
   1  10  11  109.38   29.06
  -2 -10 -11  255.65   22.31
   2 -10  11  264.44   32.66
  -2  10 -11  252.25   21.64
   3 -10  11    8.09   14.99
  -3  10 -11    0.16    9.08
   3  10  11  -14.36   19.96
   4 -11 -11   61.34   16.10
  -4 -11  11   67.80   27.16
  -4  11  11   54.95   29.60
   4  11 -11   45.02   15.07
   3 -11 -11   70.91   14.45
  -3 -11  11   29.53   27.58
   3 -11 -11   51.06    9.81
   3  11 -11   49.34   14.69
  -3  11  11   48.29   31.72
  -2 -11  11  514.15   65.70
   2 -11 -11  546.18   35.84
   2  11 -11  584.07   43.39
  -2  11  11  611.83   78.09
   1 -11 -11  382.25   27.74
  -1 -11  11  401.71   49.72
   1  11 -11  449.60   26.70
  -1  11  11  346.91   55.72
  -1  11  11  369.77   30.71
   1  11 -11  427.62   35.09
   0 -11  11  417.20   43.90
   0 -11 -11  292.08   24.29
   0  11  11  399.75   45.96
   0  11 -11  315.46   23.30
   1 -11  11  635.08   48.58
  -1 -11 -11  467.44   33.89
  -1  11 -11  509.37   33.71
   1  11  11  537.20   61.38
  -2 -11 -11   -5.01    8.91
   2 -11  11   19.67   14.09
  -2  11 -11    2.81    8.00
   2  11  11  -17.67   19.84
  -3 -12  11  131.03   37.45
   3 -12 -11  257.96   21.83
   3 -12 -11  252.88   27.64
   3  12 -11  280.79   27.97
  -3  12  11  296.80   47.85
   2 -12 -11  425.18   30.57
  -2 -12  11  493.38   61.65
  -2  12  11  414.22   34.54
  -2  12  11  541.49   69.74
   2  12 -11  478.82   38.09
  -1 -12  11   86.15   25.37
   1 -12 -11   41.75    9.80
  -1  12  11   51.36   11.33
   1  12 -11   53.41    9.22
  -1  12  11   50.08   24.58
   1  12 -11   72.95   16.05
   0 -12  11   51.72   20.34
   0 -12 -11    8.68    8.46
   0  12 -11   20.70    7.81
   0  12  11   20.12   18.23
   1 -12  11   45.52   16.69
  -1 -12 -11    7.61    8.33
   1  12  11   41.43   21.05
  -1  12 -11    9.64    7.92
   2 -12  11   17.62   14.46
  -2 -12 -11   15.51    9.79
  -2  12 -11   27.94    9.24
   2  12  11   -1.49   20.73
  -3 -13  11  -31.03   25.07
   3 -13 -11  -12.41   12.87
   3 -13 -11   -5.84    9.31
  -3  13  11  -23.28   24.38
   3  13 -11   -1.97   12.58
  -2 -13  11  198.61   39.88
   2 -13 -11  210.30   21.54
  -2  13  11  305.72   44.91
  -2  13  11  228.43   24.16
   2  13 -11  266.64   29.00
   1 -13 -11   48.35   10.29
  -1 -13  11   41.12   21.29
   1  13 -11   55.06   16.14
   1  13 -11   66.88   10.05
  -1  13  11   45.16   12.22
  -1  13  11   56.16   24.17
   0 -13 -11  311.78   25.88
   0 -13  11  409.61   43.94
   0  13 -11  341.84   25.05
   0  13  11  440.17   46.57
   1 -13  11  966.40   69.65
  -1 -13 -11  830.02   53.16
  -1  13 -11  863.18   52.94
   1  13  11  939.43   83.74
   2 -13  11  284.43   32.86
  -2 -13 -11  240.82   23.02
  -2  13 -11  250.12   21.71
   3 -14 -11   17.28    9.84
  -3 -14  11  -15.89   27.36
  -3  14  11    1.92   24.54
   3  14 -11   17.69   14.29
  -2 -14  11  404.22   56.24
   2 -14 -11  335.75   27.58
  -2  14  11  458.18   59.79
   2  14 -11  410.21   36.27
  -2  14  11  329.25   31.58
   1 -14 -11    4.38    8.83
  -1 -14  11  -14.47   17.73
  -1  14  11   -7.91   19.04
   1  14 -11    9.14   14.58
  -1  14  11    2.53    9.78
   1  14 -11    3.84    7.05
   0 -14 -11   63.30   11.21
   0 -14  11   64.76   21.14
   0  14  11  108.79   22.50
   0  14 -11   78.18   10.64
   1 -14  11   11.74   15.20
  -1 -14 -11    3.79    8.30
   1  14  11   15.03   18.71
  -1  14 -11   10.76    8.47
   2 -14  11   22.14   14.72
  -2 -14 -11   15.61   10.10
  -2  14 -11   20.68    8.86
   2  14  11   -1.18   19.92
   3 -15 -11   50.62   11.99
  -3 -15  11   29.13   29.38
  -3  15  11   82.66   27.95
   3  15 -11   79.48   18.34
   2 -15 -11  396.39   31.47
  -2 -15  11  545.87   59.98
  -2  15  11  402.21   36.50
  -2  15  11  582.58   62.31
   2  15 -11  442.98   40.39
   1 -15 -11  109.93   13.79
  -1 -15  11  131.18   27.18
  -1  15  11  114.22   16.83
  -1  15  11  106.48   26.17
   1  15 -11  103.63   12.75
   1  15 -11  140.01   22.55
   0 -15  11   93.71   22.76
   0 -15 -11   98.36   13.06
   0  15  11  104.12   22.39
   0  15 -11   96.30   12.01
  -1 -15 -11   95.90   13.09
   1 -15  11  127.58   22.43
   1  15  11  129.81   25.86
  -1  15 -11  107.18   13.04
   2 -16 -11  442.60   34.21
  -2 -16  11  523.04   59.67
  -2  16  11  474.67   40.15
  -2  16  11  568.89   62.04
   2  16 -11  492.08   44.07
  -1 -16  11   -2.61   17.96
   1 -16 -11   -4.12    9.13
   1  16 -11    2.80    7.94
  -1  16  11   -7.47   17.59
  -1  16  11    4.41   11.28
   0 -16 -11   46.05   10.80
   0 -16  11   62.07   20.21
   0  16  11   67.29   19.59
   0  16 -11   62.53   10.75
   1 -16  11   19.05   15.25
  -1 -16 -11    7.71    9.32
   1  16  11   18.23   17.18
  -1  16 -11   11.17    8.93
   2 -17 -11   30.08   10.87
  -2 -17  11   35.16   25.87
   2  17 -11   70.94   19.32
  -2  17  11   31.37   21.53
  -2  17  11   41.60   15.42
  -1 -17  11   23.61   19.10
   1 -17 -11   16.32   10.53
   1  17 -11   27.42    9.30
  -1  17  11   38.27   13.83
  -1  17  11   34.44   19.89
   0 -17  11   72.58   19.68
   0 -17 -11   73.49   12.36
   0  17 -11   87.21   11.96
   0  17  11   82.75   20.56
  -1 -17 -11  254.92   24.39
   1 -17  11  300.69   35.84
   1  17  11  326.50   40.54
  -1  17 -11  295.63   24.16
  -1 -18  11  768.42   62.02
   1 -18 -11  621.15   43.68
  -1  18  11  675.63   51.31
   1  18 -11  654.94   43.08
   0 -18 -11   -3.91    9.46
   0 -18  11    6.58   14.61
   0  18 -11   -6.66    8.17
   4   0 -12   42.49   11.90
  -4   0  12   35.44   23.56
  -3   0  12    1.09   24.75
   3   0 -12    8.72    9.40
  -2   0  12 1059.82  112.96
   2   0 -12 1196.78   67.03
   2   0 -12 1225.14   76.17
   1   0 -12   -7.38    7.09
  -1   0  12  -31.08   27.14
   0   0 -12 4388.61  264.27
   0   0  12 5339.67  377.50
   1   0  12   -2.69   14.92
   1   0  12  -16.47   25.93
  -1   0 -12   -3.30    8.21
  -3   0 -12    2.00    8.92
   3   0  12  -20.27   24.25
  -3   0 -12   12.65   15.59
  -4  -1  12   43.36   22.45
   4  -1 -12   41.16   11.85
  -4   1  12   29.94   24.53
   4   1 -12   38.02   11.69
   3  -1 -12  403.00   31.45
  -3  -1  12  427.62   58.09
   3   1 -12  397.17   31.40
  -3   1  12  416.23   63.23
   2  -1 -12   16.06    7.14
  -2  -1  12   44.55   27.90
   2  -1 -12   41.74    9.30
   2   1 -12   27.79    8.98
   2   1 -12   10.49    7.39
  -2   1  12   13.38   30.63
  -1  -1  12   14.90   26.58
   1  -1 -12   23.13    7.96
   1   1 -12   23.61    7.88
  -1   1  12   16.97   29.56
   0  -1  12   53.93   22.33
   0  -1  12   90.82   27.13
   0   1 -12   54.02    9.95
   0   1  12   77.17   27.47
   1  -1  12  -11.80   25.84
   1  -1  12   23.83   16.16
  -1  -1 -12   -2.56    8.23
   1   1  12   -7.56   15.03
   1   1  12   16.30   27.29
  -1   1 -12    4.97    8.21
  -2  -1 -12  311.71   34.86
  -2  -1 -12  299.06   24.25
  -2   1 -12  258.94   23.68
  -3  -1 -12   24.13    9.80
  -3  -1 -12   50.14   16.51
   3  -1  12  -49.81   23.34
   3   1  12  -17.62   25.57
  -3   1 -12   13.78    9.34
  -3   1 -12   40.61   17.32
  -4  -2  12   42.20   20.45
   4  -2 -12    6.65   10.17
  -4   2  12    2.62   24.22
   4   2 -12    2.12    9.81
  -3  -2  12  672.32   69.95
   3  -2 -12  679.06   46.44
   3   2 -12  641.65   46.36
  -3   2  12  668.72   81.50
  -2  -2  12   66.03   26.14
   2  -2 -12   56.09    9.03
   2  -2 -12   62.68   11.01
   2   2 -12   67.89   11.50
   2   2 -12   64.72    9.36
  -2   2  12   64.49   36.59
  -1  -2  12  171.42   30.40
   1  -2 -12  188.26   16.69
  -1  -2  12  116.52   33.70
   1   2 -12  206.77   16.46
  -1   2  12   98.85   35.76
   0  -2  12   61.14   25.86
   0  -2  12  129.56   24.54
   0  -2 -12   61.98   10.14
   0   2 -12   53.84   10.26
   0   2  12   81.79   26.91
  -1  -2 -12   17.41    9.21
   1  -2  12   23.17   17.18
   1  -2  12    0.76   28.10
  -1   2 -12   18.16    8.60
   1   2  12    1.29   26.76
   1   2  12    3.75   16.30
  -2  -2 -12   30.71   16.60
  -2  -2 -12   25.35   10.28
   2  -2  12  -22.31   25.77
   2  -2  12   18.19   15.60
  -2   2 -12    3.18    9.20
   2   2  12   -8.94   26.50
  -3  -2 -12   36.36   16.24
   3  -2  12   -8.00   24.09
  -3  -2 -12   30.35   10.19
  -3   2 -12   34.85   17.43
  -3   2 -12    8.78    9.57
   3   2  12   -1.59   25.85
  -4  -3  12  101.48   23.74
   4  -3 -12   67.48   13.87
  -4   3  12  101.76   32.61
   4   3 -12  105.74   15.86
   3  -3 -12    5.30    9.32
  -3  -3  12   21.80   19.73
   3   3 -12   -2.86    9.62
  -3   3  12   15.95   31.55
   2  -3 -12  407.59   27.84
  -2  -3  12  477.91   56.31
   2  -3 -12  403.76   30.95
   2   3 -12  421.55   27.13
   2   3 -12  431.77   32.44
  -1  -3  12   46.95   25.18
   1  -3 -12   96.73   11.13
   1  -3 -12  102.63   13.39
  -1  -3  12   45.87   26.59
   1   3 -12  103.44   10.96
  -1   3  12   33.99   30.42
   0  -3 -12  333.19   24.63
   0  -3  12  418.21   54.71
   0   3  12  420.18   54.94
   0   3 -12  302.26   24.33
  -1  -3 -12  -13.20    7.90
   1  -3  12   -6.24   15.13
   1  -3  12  -14.07   27.31
  -1   3 -12   -0.97    7.71
   1   3  12    9.24   27.07
  -2  -3 -12   18.34    9.57
   2  -3  12   -5.84   27.30
  -2  -3 -12   13.75   15.06
   2  -3  12  -15.00   14.37
   2   3  12  -10.88   25.41
  -2   3 -12   -3.93    9.09
  -3  -3 -12   51.87   11.69
  -3  -3 -12   78.17   17.68
   3  -3  12   -8.06   25.08
   3   3  12   14.74   26.45
  -3   3 -12   38.20   10.80
  -4  -4  12   21.22   17.50
   4  -4 -12   14.68   10.68
   4   4 -12   -2.97   10.74
  -4   4  12   15.60   26.71
   3  -4 -12   -2.02    8.98
  -3  -4  12    6.90   16.99
   3   4 -12    5.02   10.31
  -3   4  12   -3.66   31.53
   2  -4 -12   35.55    8.72
  -2  -4  12   43.73   21.72
  -2  -4  12  -12.00   19.54
   2  -4 -12   47.46    9.86
   2   4 -12   39.88    8.00
  -2   4  12    7.76   36.65
   2   4 -12   36.85   10.99
  -1  -4  12  -23.97   21.68
  -1  -4  12    3.77   21.48
   1  -4 -12    5.79    6.91
   1  -4 -12    6.60    7.78
  -1   4  12  -22.77   26.27
   1   4 -12    8.87    6.92
   0  -4 -12  689.19   45.30
   0  -4  12  883.38   77.05
   0   4 -12  679.38   44.81
   0   4  12  897.85   79.17
   1  -4  12  -10.49   26.19
  -1  -4 -12    3.23    8.32
   1  -4  12   13.98   15.93
   1   4  12   -3.26   25.79
  -1   4 -12    6.80    7.91
  -2  -4 -12  408.96   37.26
  -2  -4 -12  397.32   28.55
   2  -4  12  391.72   38.70
  -2   4 -12  333.48   27.48
   3  -4  12   -9.59   24.41
  -3  -4 -12   -5.12    9.42
  -3  -4 -12   12.45   14.11
   3   4  12  -32.09   24.68
  -3   4 -12   -0.51    9.03
  -4  -5  12  274.94   39.19
   4  -5 -12  278.91   26.14
   4   5 -12  253.71   26.85
  -4   5  12  259.35   48.16
   3  -5 -12  114.21   14.99
  -3  -5  12  110.37   22.66
   3   5 -12  122.83   16.60
  -3   5  12  113.54   39.97
   2  -5 -12 1125.79   75.78
  -2  -5  12 1179.47  100.80
   2  -5 -12 1129.25   67.30
   2   5 -12 1165.27   67.48
   2   5 -12 1302.03   77.23
  -1  -5  12   12.57   20.83
  -1  -5  12    1.97   24.22
   1  -5 -12  -11.37    7.56
   1  -5 -12    0.46    6.87
   1   5 -12    1.82    6.77
  -1   5  12  -13.00   26.94
   0  -5 -12  709.06   46.85
   0  -5  12  869.40   77.16
   0   5  12  934.99   80.15
   0   5 -12  720.83   46.34
   1  -5  12   21.82   17.11
  -1  -5 -12    7.96    8.50
   1  -5  12   11.12   25.94
  -1   5 -12   22.30    8.33
   1   5  12   24.33   27.24
   2  -5  12    9.12   14.46
   2  -5  12  -24.47   23.25
  -2  -5 -12    7.40    9.10
   2   5  12  -14.97   23.95
  -2   5 -12    2.71    8.71
   3  -5  12   -4.64   23.85
   3  -5  12  -22.45   15.45
  -3  -5 -12    2.14    9.49
  -3  -5 -12   19.53   14.39
   3   5  12  -26.76   22.81
  -3   5 -12   15.66    9.64
  -4  -6  12  169.26   26.74
   4  -6 -12  194.73   22.02
   4   6 -12  173.21   21.02
  -4   6  12  181.13   42.43
  -3  -6  12  696.37   64.92
  -3  -6  12  838.05   70.66
   3  -6 -12  768.49   53.53
  -3   6  12  658.51   96.91
   3   6 -12  846.97   54.64
  -2  -6  12  746.45   69.48
   2  -6 -12  766.62   51.09
   2  -6 -12  732.75   45.34
   2   6 -12  802.59   52.88
  -1  -6  12  651.92   64.94
  -1  -6  12  557.92   63.34
   1  -6 -12  678.98   39.90
   1  -6 -12  662.63   43.41
   1   6 -12  657.13   38.91
  -1   6  12  611.47   77.29
   0  -6  12 1257.47   97.28
   0  -6 -12 1063.93   63.90
   0   6 -12 1026.39   63.23
  -1  -6 -12  305.53   24.44
   1  -6  12  355.58   56.51
   1  -6  12  422.32   39.71
  -1   6 -12  300.20   23.80
   1   6  12  312.43   47.09
   2  -6  12  763.76   57.58
  -2  -6 -12  690.70   44.03
  -2   6 -12  664.79   43.67
  -3  -6 -12  397.64   37.18
   3  -6  12  346.41   39.07
  -3  -6 -12  368.02   28.71
  -3   6 -12  353.73   27.95
   4  -7 -12   88.76   15.49
  -4   7  12   64.72   34.67
   4   7 -12   62.96   15.91
   3  -7 -12  392.08   30.59
  -3  -7  12  356.21   45.84
   3   7 -12  404.15   32.41
  -3   7  12  265.91   56.65
  -2  -7  12    3.44   25.33
   2  -7 -12   94.83   10.94
   2  -7 -12  101.15   12.63
  -2   7  12    9.15   36.38
   2   7 -12   92.27   15.14
   1  -7 -12  775.62   48.62
   1  -7 -12  820.00   53.78
  -1  -7  12  918.58   75.99
  -1   7  12  848.27   87.57
   1   7 -12  808.82   47.94
   0  -7  12   -0.49   18.97
   0  -7 -12    4.15    8.27
   0   7 -12    1.40    7.54
   0   7  12   24.22   20.84
  -1  -7 -12   33.72    9.66
   1  -7  12   91.85   20.41
   1   7  12   50.98   26.23
  -1   7 -12   37.72    9.40
   2  -7  12  182.56   25.76
  -2  -7 -12  192.17   19.47
  -2   7 -12  172.01   19.16
   3  -7  12  120.96   21.76
  -3  -7 -12  123.76   15.00
  -3   7 -12  110.57   14.50
   4  -8 -12    1.82   11.38
   4   8 -12  -24.03   11.65
  -4   8  12    5.01   29.57
  -3  -8  12   17.70   22.21
   3  -8 -12   36.82   10.98
  -3   8  12   -5.85   32.28
   3   8 -12   30.21   13.09
  -2  -8  12  -46.21   23.24
   2  -8 -12    1.68    8.64
   2  -8 -12    4.34    7.73
   2   8 -12   -9.68   10.34
  -2   8  12  -31.66   30.61
   1  -8 -12  254.94   21.50
  -1  -8  12  250.18   38.56
   1  -8 -12  231.95   20.33
   1   8 -12  258.28   19.11
  -1   8  12  253.02   41.98
   0  -8 -12  258.15   22.73
   0  -8  12  387.33   43.29
   0   8 -12  264.30   21.40
   0   8  12  371.12   48.21
   1  -8  12  621.02   48.28
  -1  -8 -12  475.69   32.91
  -1   8 -12  434.13   32.04
   1   8  12  506.61   63.39
  -2  -8 -12  253.69   22.60
   2  -8  12  315.14   33.99
  -2   8 -12  244.94   22.46
  -4  -9  12   47.31   21.31
   4  -9 -12   49.92   14.59
   4   9 -12   37.02   15.17
  -4   9  12   32.55   33.03
  -3  -9  12    2.43   23.55
   3  -9 -12   54.12   12.08
   3   9 -12   24.53   13.26
  -3   9  12    0.75   32.05
  -2  -9  12   -8.36   27.01
   2  -9 -12   13.53    8.30
   2  -9 -12   10.79    9.75
  -2   9  12   -3.21   33.10
   2   9 -12   11.86   11.92
   1  -9 -12    7.39    8.17
  -1  -9  12   21.03   23.79
  -1   9  12   17.16   24.48
   1   9 -12    8.80    7.42
   0  -9 -12    1.96    8.43
   0  -9  12   -7.55   18.63
   0   9 -12   -3.80    7.00
   0   9  12    7.68   19.68
   1  -9  12   48.68   18.25
  -1  -9 -12   35.37   10.00
  -1   9 -12   29.73    9.00
   1   9  12   50.49   25.54
   2  -9  12  166.18   24.76
  -2  -9 -12  176.65   19.06
  -2   9 -12  175.51   18.83
  -3 -10  12   88.19   33.00
   3 -10 -12  207.03   22.69
   3  10 -12  201.83   23.02
  -3  10  12  242.04   48.67
   2 -10 -12   94.74   14.02
  -2 -10  12   44.02   30.56
   2 -10 -12   83.41   11.39
   2  10 -12   97.78   16.37
  -2  10  12   62.40   35.47
   1 -10 -12  107.80   12.39
  -1 -10  12  126.71   29.58
   1  10 -12  103.14   11.50
  -1  10  12   78.53   28.54
   0 -10 -12   16.12    8.87
   0 -10  12   23.57   19.93
   0  10  12   14.10   19.29
   0  10 -12   17.90    7.94
   1 -10  12   29.03   16.33
  -1 -10 -12   -3.11    9.10
  -1  10 -12  -10.07    7.39
   1  10  12    6.55   21.52
  -2 -10 -12   12.38    9.24
   2 -10  12    7.39   14.56
   2  10  12  -11.34   22.23
  -2  10 -12   19.55    9.36
   3 -11 -12   -1.31   10.69
  -3 -11  12  -37.54   23.39
   3 -11 -12   -4.44    8.72
   3  11 -12  -10.13   12.12
  -3  11  12   -6.15   29.95
  -2 -11  12  712.90   76.69
   2 -11 -12  665.34   45.07
   2 -11 -12  734.52   51.76
   2  11 -12  835.03   54.38
  -2  11  12  829.17   90.07
   1 -11 -12   41.74    9.78
  -1 -11  12   74.16   26.01
   1  11 -12   47.15    8.77
  -1  11  12   50.66   10.74
  -1  11  12   21.02   24.50
   0 -11  12  276.36   34.29
   0 -11 -12  183.15   19.55
   0  11 -12  196.74   18.27
   0  11  12  307.76   41.97
  -1 -11 -12    8.84    9.14
   1 -11  12   24.10   15.82
   1  11  12   27.83   22.22
  -1  11 -12   23.54    8.59
  -2 -11 -12   -0.92    9.42
   2 -11  12   16.74   13.84
  -2  11 -12   -0.54    8.44
   2  11  12  -33.14   19.36
   3 -12 -12  180.47   23.19
   3 -12 -12  145.01   14.77
  -3 -12  12   49.88   33.73
   3  12 -12  208.49   23.15
  -3  12  12  189.62   42.05
  -2 -12  12   -3.52   27.89
   2 -12 -12    9.72    9.00
  -2  12  12   -8.37   28.69
   2  12 -12   25.50   13.44
  -1 -12  12 1432.49  103.01
   1 -12 -12 1230.16   76.65
   1  12 -12 1362.46   76.26
  -1  12  12 1271.18   86.16
  -1  12  12 1472.25  119.22
   0 -12 -12   13.97    8.98
   0 -12  12   25.82   19.54
   0  12 -12   28.00    8.47
   0  12  12   41.93   20.29
   1 -12  12 2181.03  134.64
  -1 -12 -12 1742.08  108.39
   1  12  12 2107.80  159.86
  -1  12 -12 1744.51  107.98
   2 -12  12   13.04   13.69
  -2 -12 -12    1.09    9.51
  -2  12 -12   -1.95    8.28
   2  12  12  -21.05   20.19
   3 -13 -12   -8.89    8.54
   3 -13 -12   -5.75   12.58
  -3 -13  12  -15.44   26.87
  -3  13  12   -2.88   26.21
   3  13 -12    2.72   13.26
  -2 -13  12  -31.68   25.33
   2 -13 -12  -12.55    8.17
  -2  13  12   -9.85   25.65
   2  13 -12   -4.97   13.14
  -1 -13  12   31.74   21.95
   1 -13 -12   12.76    9.21
  -1  13  12   39.59   22.49
  -1  13  12   30.97   10.44
   1  13 -12   15.28    8.12
   0 -13  12   63.20   21.95
   0 -13 -12   53.10   10.59
   0  13  12   81.87   21.91
   0  13 -12   63.43   10.61
   1 -13  12   82.89   19.16
  -1 -13 -12   48.65   10.54
  -1  13 -12   43.45    9.99
   1  13  12   77.50   23.74
  -2 -13 -12    2.36    9.95
   2 -13  12   22.16   14.38
   2  13  12  -12.32   19.55
  -2  13 -12    7.45    8.75
   2 -14 -12  304.40   26.90
  -2 -14  12  418.46   52.31
  -2  14  12  475.72   60.93
   2  14 -12  407.68   35.96
  -2  14  12  334.82   30.86
  -1 -14  12   26.67   21.69
   1 -14 -12   22.83    9.73
   1  14 -12   39.01    9.12
  -1  14  12   37.33   11.27
  -1  14  12   30.65   21.98
   0 -14  12  126.06   25.83
   0 -14 -12  106.87   13.85
   0  14 -12  127.15   13.96
   0  14  12  171.62   27.16
   1 -14  12   93.04   20.19
  -1 -14 -12   61.01   11.74
  -1  14 -12   82.98   12.09
   1  14  12  107.69   24.87
  -2 -15  12   -8.94   25.78
   2 -15 -12   -8.90    9.07
   2  15 -12   -2.18   14.17
  -2  15  12  -12.85   20.91
  -2  15  12   18.56   11.96
  -1 -15  12  234.80   35.29
   1 -15 -12  204.57   21.91
   1  15 -12  239.11   20.65
  -1  15  12  256.46   24.75
  -1  15  12  286.53   44.74
   0 -15 -12    3.23    9.57
   0 -15  12   18.46   18.68
   0  15 -12   20.83    8.49
   0  15  12   21.22   17.20
   1 -15  12   69.74   19.12
  -1 -15 -12   23.06   10.43
  -1  15 -12   19.25    9.09
   1  15  12   54.64   20.30
   2 -16 -12   -4.76    9.61
  -2 -16  12  -42.15   23.40
   2  16 -12    8.25   15.12
  -2  16  12   15.05   22.49
  -2  16  12    5.15   11.48
   1 -16 -12  139.34   16.04
  -1 -16  12  160.81   30.40
   1  16 -12  170.93   17.70
  -1  16  12  167.72   20.81
  -1  16  12  193.66   31.39
   0 -16  12  234.77   32.31
   0 -16 -12  202.61   21.59
   0  16  12  283.21   38.63
   0  16 -12  200.14   20.22
   1 -17 -12  295.54   26.99
  -1 -17  12  325.80   44.31
  -1  17  12  349.11   48.00
   1  17 -12  356.71   26.27
   4   0 -13   26.35   10.82
  -4   0  13    1.82   22.59
   3   0 -13   55.93   11.76
  -3   0  13   55.83   29.32
  -2   0  13   19.39   31.92
   2   0 -13   32.07    8.31
   1   0 -13  121.39   12.86
  -1   0  13  113.79   35.93
   0   0  13   44.71   26.08
  -1   0 -13   59.54   11.45
   1   0  13   74.77   31.50
   1   0  13   74.77   20.21
  -2   0 -13    7.70    9.29
   2   0  13  -27.81   23.71
  -3   0 -13  329.69   36.52
  -3   0 -13  252.19   24.71
  -4  -1  13  224.35   37.39
   4  -1 -13  241.82   23.47
   4   1 -13  199.84   23.18
  -4   1  13  234.00   42.22
  -3  -1  13  142.37   33.40
   3  -1 -13  142.52   18.67
  -3   1  13  134.17   37.66
   3   1 -13  163.32   19.09
   2  -1 -13 1384.77   86.18
  -2  -1  13 1154.17  123.13
   2  -1 -13 1321.69   76.09
   2   1 -13 1399.72   86.48
   2   1 -13 1374.86   76.16
  -1  -1  13   36.41   29.92
   1  -1 -13   50.60    9.50
  -1   1  13   28.47   31.90
   1   1 -13   43.58    9.34
   0  -1 -13 1591.19  101.91
   0  -1  13 2088.42  154.64
   0   1  13 2126.97  155.42
   0   1 -13 1630.10  101.94
   1  -1  13  386.29   39.52
  -1  -1 -13  283.40   24.93
   1  -1  13  317.81   48.83
  -1   1 -13  312.13   25.08
   1   1  13  270.80   47.57
   1   1  13  352.98   39.14
   2  -1  13  285.89   35.71
  -2  -1 -13  320.45   26.16
  -2   1 -13  322.33   25.64
  -3  -1 -13  577.77   48.65
  -3  -1 -13  529.80   36.83
  -3   1 -13  511.18   36.83
   4  -2 -13  208.71   23.62
  -4  -2  13  249.08   37.61
  -4   2  13  275.32   44.99
   4   2 -13  225.69   24.12
   3  -2 -13  221.22   21.59
  -3  -2  13  198.43   35.82
  -3   2  13  181.69   43.38
   3   2 -13  214.88   21.93
   2  -2 -13  293.78   21.59
   2  -2 -13  308.36   24.51
  -2  -2  13  249.48   43.17
   2   2 -13  297.41   21.50
  -2   2  13  191.96   50.26
   2   2 -13  297.03   25.63
   1  -2 -13   79.20   10.79
  -1  -2  13   63.10   30.70
  -1   2  13   61.82   33.75
   1   2 -13   76.73   10.57
   0  -2  13   21.10   24.16
   0  -2  13   16.21   20.59
   0  -2 -13   11.84    8.63
   0   2 -13    3.95    8.69
   0   2  13   26.16   25.44
   1  -2  13   11.94   16.33
   1  -2  13   29.21   28.30
  -1  -2 -13   11.95    9.14
  -1   2 -13   16.82    8.96
   1   2  13   -2.89   26.87
  -2  -2 -13  124.73   15.42
   2  -2  13  146.71   24.03
  -2   2 -13  162.70   18.68
  -3  -2 -13   45.98   11.04
  -3  -2 -13   69.36   18.89
   3  -2  13   -1.13   25.97
  -3   2 -13   31.02   11.37
   3   2  13   -0.85   25.83
  -4  -3  13    5.56   18.04
   4  -3 -13   18.37   10.73
  -4   3  13   14.08   30.02
   4   3 -13   15.12   11.59
  -3  -3  13   13.14   20.92
   3  -3 -13    7.19    9.66
   3   3 -13    0.96   10.08
  -3   3  13   10.16   33.92
   2  -3 -13  144.31   17.35
   2  -3 -13  161.59   16.04
  -2  -3  13  149.93   31.39
   2   3 -13  126.92   15.18
  -2   3  13   56.63   40.94
   2   3 -13  159.30   17.07
  -1  -3  13   80.07   29.84
   1  -3 -13  110.37   12.56
  -1  -3  13  112.27   29.34
   1   3 -13  121.39   12.74
  -1   3  13   74.36   33.71
   0  -3 -13  222.02   21.22
   0  -3  13  302.04   39.72
   0   3  13  287.06   41.60
   0   3 -13  243.71   20.99
   1  -3  13   39.30   18.59
  -1  -3 -13   29.69   10.10
   1  -3  13   29.93   28.21
   1   3  13   35.35   28.87
  -1   3 -13   20.04    9.43
  -2  -3 -13    0.11    9.46
   2  -3  13  -27.84   23.61
  -2  -3 -13   16.11   17.54
   2  -3  13   -5.55   14.27
  -2   3 -13   -0.31    8.83
   2   3  13  -12.18   26.07
  -3  -3 -13   25.99   10.83
  -3   3 -13   33.65   11.36
   4  -4 -13   65.22   12.98
  -4  -4  13   27.77   19.62
  -4   4  13   62.00   34.93
   4   4 -13   48.76   13.54
   3  -4 -13   10.38    9.72
  -3  -4  13   31.97   20.72
  -3   4  13    3.04   35.24
   3   4 -13    6.67   10.44
   2  -4 -13   15.65    8.57
  -2  -4  13   42.88   22.10
   2  -4 -13   33.04    9.04
   2   4 -13   10.63    8.14
  -2   4  13   -5.15   36.13
   2   4 -13   10.32   10.58
  -1  -4  13   85.02   28.26
   1  -4 -13   92.23   12.01
  -1  -4  13   84.71   27.54
  -1   4  13   50.88   32.35
   1   4 -13   98.53   11.02
   0  -4  13   79.11   23.75
   0  -4 -13   46.87   10.13
   0  -4  13   75.62   24.40
   0   4  13   68.03   27.54
   0   4 -13   54.95   10.14
   1  -4  13  185.72   36.98
   1  -4  13  258.19   31.07
  -1  -4 -13  155.90   19.19
  -1   4 -13  187.09   19.21
   1   4  13  172.21   38.87
   2  -4  13    7.00   25.27
   2  -4  13   77.07   19.33
  -2  -4 -13   70.55   12.00
   2   4  13  -19.30   25.47
  -2   4 -13   64.72   11.39
   4  -5 -13  264.30   24.95
  -4  -5  13  259.04   39.09
   4   5 -13  199.47   25.66
  -4   5  13  212.75   48.07
   3  -5 -13   56.19   11.90
  -3  -5  13   54.31   20.15
  -3   5  13   39.18   38.36
   3   5 -13   59.47   13.45
   2  -5 -13  989.82   58.30
   2  -5 -13  988.75   65.42
  -2  -5  13  970.53   89.72
   2   5 -13 1050.47   66.92
   1  -5 -13   -2.74    8.24
  -1  -5  13  -37.83   22.44
  -1  -5  13    2.60   21.35
   1   5 -13    0.94    7.08
  -1   5  13  -32.70   27.09
   0  -5 -13 1205.98   74.35
   0  -5  13 1542.07  113.84
   0   5 -13 1207.22   73.96
   1  -5  13    7.65   24.39
  -1  -5 -13   21.82    9.55
   1  -5  13    7.41   16.15
   1   5  13   16.62   26.24
  -1   5 -13    6.17    8.67
   2  -5  13  424.55   41.58
  -2  -5 -13  420.09   30.37
  -2   5 -13  390.41   29.56
   4  -6 -13  296.56   26.45
   4   6 -13  224.12   26.85
  -4   6  13  260.85   51.44
   3  -6 -13   27.35   10.35
  -3   6  13  -32.50   35.09
   3   6 -13   13.72   11.46
   2  -6 -13  128.39   13.77
   2  -6 -13  160.01   17.56
   2   6 -13  137.00   17.54
   1  -6 -13   54.45   10.40
  -1  -6  13   97.16   30.16
   1   6 -13   68.07   10.04
  -1   6  13   68.35   32.39
   0  -6 -13  275.98   23.45
   0   6 -13  268.95   22.32
   0   6  13  433.75   53.12
   1  -6  13  582.43   47.57
  -1  -6 -13  424.20   31.42
  -1   6 -13  431.65   31.21
   1   6  13  501.53   65.62
  -2  -6 -13  587.36   39.28
   2  -6  13  652.85   52.26
  -2   6 -13  576.13   38.97
   3  -7 -13  635.63   47.70
   3   7 -13  730.08   49.70
   2  -7 -13    3.78    8.23
  -2  -7  13  -27.64   22.82
   2  -7 -13   -2.41    8.00
  -2   7  13  -24.01   33.63
   2   7 -13  -16.41   10.79
  -1  -7  13 1355.75   94.37
   1  -7 -13 1049.34   65.25
   1   7 -13 1018.87   64.36
  -1   7  13 1280.04  110.43
   0  -7 -13   11.26    8.86
   0  -7  13   31.46   20.86
   0   7  13   16.76   22.62
   0   7 -13   17.31    8.26
  -1  -7 -13  909.91   56.87
   1   7  13 1140.04   96.67
  -1   7 -13  909.34   56.74
  -2  -7 -13   19.64    9.64
   2  -7  13    9.29   14.78
  -2   7 -13    4.53    9.06
   2   7  13  -14.90   23.63
   3  -8 -13  216.98   22.13
  -3  -8  13  117.37   31.80
   3   8 -13  250.47   25.30
  -3   8  13  109.70   45.57
   2  -8 -13   15.28    8.23
   2  -8 -13   22.46    9.40
   2   8 -13    8.64   11.71
  -2   8  13  -11.48   34.36
   1  -8 -13   30.28    9.71
  -1  -8  13   49.20   27.71
   1   8 -13   36.15    8.26
  -1   8  13   42.92   27.79
   0  -8  13    0.18   19.39
   0  -8 -13    6.70    8.69
   0   8  13    9.86   21.08
   0   8 -13   10.50    7.94
  -1  -8 -13   63.21   11.48
   1  -8  13  107.46   22.01
  -1   8 -13   67.34   11.24
   1   8  13   99.93   29.78
   2  -8  13    0.74   14.01
  -2  -8 -13   -4.25    8.79
  -2   8 -13  -15.17    8.25
   2   8  13  -14.47   23.49
  -3  -9  13   -8.46   22.81
   3  -9 -13   12.14   10.58
   3   9 -13   -5.65   11.84
  -3   9  13  -32.49   33.33
  -2  -9  13   75.63   30.95
   2  -9 -13   61.08   10.46
   2  -9 -13   72.81   12.03
   2   9 -13   72.80   15.31
  -2   9  13   -8.61   33.13
  -1  -9  13   41.26   24.79
   1  -9 -13    8.47    8.66
   1   9 -13   23.73    8.05
  -1   9  13   22.45   25.74
   0  -9  13  124.53   26.27
   0  -9 -13   70.29   11.50
   0   9  13  110.58   26.05
   0   9 -13   65.73   10.58
   1  -9  13   27.93   17.31
  -1  -9 -13    8.13    9.30
  -1   9 -13   21.03    8.87
   1   9  13   38.08   24.94
   2  -9  13   35.51   16.75
  -2  -9 -13   11.21    9.68
   2   9  13   -3.07   25.10
  -2   9 -13   31.07    9.87
   3 -10 -13  211.91   23.19
  -3  10  13  177.17   47.75
   3  10 -13  209.15   26.21
   2 -10 -13  169.36   17.79
  -2 -10  13  119.08   37.90
   2 -10 -13  194.57   20.16
   2  10 -13  199.98   24.58
  -2  10  13  128.49   42.38
  -1 -10  13  118.04   29.77
   1 -10 -13   97.36   12.68
  -1  10  13  138.70   31.82
   1  10 -13  109.92   12.12
   0 -10  13   23.40   20.46
   0 -10 -13   16.00    9.07
   0  10 -13   11.24    8.33
   0  10  13   39.45   21.92
  -1 -10 -13  -12.50    9.05
   1 -10  13   13.85   15.97
  -1  10 -13    1.27    8.42
   1  10  13   -5.50   20.86
  -2 -10 -13  215.51   20.86
   2 -10  13  229.09   31.09
   2  10  13  133.85   35.47
  -2  10 -13  217.02   20.80
   3 -11 -13  341.74   30.49
  -3  11  13  318.94   56.96
   3  11 -13  348.52   33.10
   2 -11 -13  -11.02    8.23
  -2 -11  13  -71.04   24.34
   2 -11 -13   13.20   10.05
   2  11 -13  -12.24   11.70
  -2  11  13  -23.42   29.33
   1 -11 -13  383.60   29.53
  -1 -11  13  532.77   53.89
  -1  11  13  532.20   61.28
   1  11 -13  407.75   28.63
   0 -11 -13  -10.45    8.24
   0 -11  13    0.71   18.58
   0  11 -13   -1.13    7.50
   0  11  13   18.08   18.88
   1 -11  13  397.72   38.90
  -1 -11 -13  286.27   25.19
  -1  11 -13  280.64   24.44
   1  11  13  392.94   51.18
  -3 -12  13  -29.99   27.80
   3 -12 -13   15.74   11.75
  -3  12  13   -9.38   28.90
   3  12 -13   -3.47   13.22
   2 -12 -13   33.12   11.65
   2 -12 -13   20.54    9.55
  -2 -12  13  -45.01   24.90
  -2  12  13  -10.27   28.38
   2  12 -13   22.98   14.27
  -1 -12  13   66.37   24.45
   1 -12 -13   25.74    9.72
  -1  12  13   55.89   25.06
   1  12 -13   37.97    9.48
   0 -12 -13   61.20   11.25
   0 -12  13  104.90   26.23
   0  12  13   86.57   24.06
   0  12 -13   64.57   10.90
   1 -12  13  195.45   26.47
  -1 -12 -13  139.30   16.07
  -1  12 -13  158.41   18.04
   1  12  13  167.31   31.70
   2 -13 -13  194.53   22.52
   2 -13 -13  151.43   16.08
  -2 -13  13  149.76   38.73
  -2  13  13  162.88   38.74
   2  13 -13  218.15   27.59
   1 -13 -13 1502.82   93.07
  -1  13  13 1861.02  141.13
   1  13 -13 1599.95   92.55
   0 -13  13  392.03   44.22
   0 -13 -13  266.22   25.24
   0  13  13  446.51   49.00
   0  13 -13  327.19   24.95
  -1 -13 -13  819.13   55.39
   1 -13  13  984.59   72.36
   1  13  13 1098.81   87.33
  -1  13 -13  837.05   54.74
   2 -14 -13   -6.80    9.14
  -2 -14  13  -37.29   25.63
   2  14 -13   13.89   14.61
  -2  14  13  -18.23   22.16
   1 -14 -13   -3.06    9.14
  -1 -14  13   -0.90   20.21
   1  14 -13    4.89    7.98
  -1  14  13   13.71   19.94
   0 -14  13   30.02   19.60
   0 -14 -13   11.81    9.66
   0  14  13   53.53   20.17
   0  14 -13   22.66    9.34
  -1 -14 -13   84.49   13.45
   1  14  13  132.48   26.10
  -1  14 -13  100.06   13.09
  -1 -15  13  112.03   28.05
   1 -15 -13  103.33   14.60
   1  15 -13  175.90   16.72
  -1  15  13  148.35   30.23
   0 -15  13   68.15   21.73
   0 -15 -13   55.06   11.75
   0  15 -13   60.93   11.11
   0  15  13   81.37   22.25
   4   0 -14 1081.91   72.44
   3   0 -14  -11.87    8.65
  -3   0  14   14.40   28.31
   2   0 -14 2583.67  143.01
   2   0 -14 2585.44  162.13
   1   0 -14    4.10    8.36
  -1   0  14  -20.80   28.75
   0   0 -14 1341.00   85.50
   0   0  14 1740.58  133.27
   1   0  14   69.68   30.03
   2   0  14   38.34   29.91
   2   0  14  147.01   24.13
  -2   0 -14  123.02   14.66
   3  -1 -14    4.66    9.21
  -3  -1  14   16.01   26.14
  -3   1  14   -3.52   30.13
   3   1 -14    0.43    9.74
   2  -1 -14   78.35   12.18
  -2  -1  14   54.07   33.33
   2  -1 -14   67.25   10.13
   2   1 -14   62.63    9.97
  -2   1  14    5.31   34.89
   1  -1 -14   56.04   10.22
  -1  -1  14   17.77   29.70
   1   1 -14   53.10    9.95
  -1   1  14   43.12   31.98
   0  -1  14  296.63   42.46
   0  -1 -14  236.98   21.96
   0   1 -14  227.75   21.92
   0   1  14  347.79   54.69
   1  -1  14  303.97   46.86
  -1  -1 -14  306.57   25.59
   1  -1  14  414.83   41.03
   1   1  14  283.55   46.41
  -1   1 -14  288.92   25.41
   2  -1  14   48.64   18.62
  -2  -1 -14   49.25   11.91
   2  -1  14   -6.24   25.92
   2   1  14   31.21   19.21
  -2   1 -14   37.00   10.75
   2   1  14   -6.65   26.71
   3  -2 -14   11.05    9.79
  -3  -2  14   -5.27   24.24
  -3   2  14   -5.52   33.15
   3   2 -14    7.32   10.31
   2  -2 -14    4.39    7.70
  -2  -2  14  -25.62   25.95
   2  -2 -14   19.65    9.27
   2   2 -14   -4.63    7.76
  -2   2  14  -19.57   34.56
  -1  -2  14   74.10   31.67
   1  -2 -14   75.79   11.44
  -1   2  14  107.28   35.09
   1   2 -14   71.20   10.83
   0  -2  14   20.57   24.03
   0  -2 -14    0.90    8.99
   0   2 -14    6.77    9.32
   0   2  14   16.00   24.56
  -1  -2 -14  618.55   41.07
   1  -2  14  672.24   75.85
  -1   2 -14  595.71   40.82
   1   2  14  740.30   78.66
   2  -2  14   -9.84   26.01
   2  -2  14   70.94   19.15
  -2  -2 -14   62.34   12.03
  -2   2 -14   63.37   12.19
   2   2  14   31.45   29.63
  -3  -3  14   -1.76   21.11
   3  -3 -14    8.15    9.45
  -3   3  14   13.61   36.33
   3   3 -14  -11.77   10.10
   2  -3 -14  110.48   11.86
  -2  -3  14   70.69   29.34
   2  -3 -14  108.92   13.60
  -2   3  14    2.82   37.75
  -1  -3  14  170.71   35.72
   1  -3 -14  172.48   18.00
   1   3 -14  177.71   17.58
  -1   3  14  205.36   42.58
   0  -3  14    6.62   20.56
   0  -3  14   26.82   23.79
   0  -3 -14   -2.06    8.78
   0   3  14    6.30   24.11
   0   3 -14    8.10    8.70
  -1  -3 -14   84.88   12.92
   1  -3  14  142.25   24.50
   1  -3  14   94.45   30.88
   1   3  14  107.91   33.29
  -1   3 -14   70.34   12.15
   2  -3  14    7.72   15.29
   2  -3  14  -12.41   23.80
  -2  -3 -14    4.41    9.82
  -2   3 -14    8.54    9.65
   2   3  14  -32.20   23.98
   3  -4 -14    1.08    9.62
  -3  -4  14   -0.70   19.64
  -3   4  14   -7.68   36.31
   3   4 -14  -23.35   10.19
   2  -4 -14  468.00   33.42
  -2  -4  14  462.08   58.18
   2  -4 -14  425.93   29.90
  -1  -4  14   49.91   26.51
   1  -4 -14   42.51    9.73
  -1   4  14   52.39   33.00
   1   4 -14   42.50    9.72
   0  -4  14   56.16   23.48
   0  -4 -14   23.54    9.47
   0  -4  14   27.15   22.59
   0   4  14   22.82   24.88
   0   4 -14   27.55    9.04
  -1  -4 -14   71.07   12.38
   1  -4  14   81.11   29.24
   1  -4  14  129.31   23.70
  -1   4 -14   77.48   12.58
   1   4  14  100.19   31.87
   2  -4  14   61.91   18.89
   2  -4  14    7.05   25.69
  -2  -4 -14   50.17   11.60
  -2   4 -14   47.53   11.54
   2   4  14   10.92   26.69
  -3  -5  14    3.25   18.40
   3  -5 -14    7.13    9.94
  -3   5  14  -11.46   37.25
   3   5 -14  -30.77   10.23
   2  -5 -14   45.31    9.87
   2  -5 -14   39.87    9.86
  -2  -5  14   24.02   20.86
  -2   5  14  -21.90   36.27
   1  -5 -14    1.31    8.34
  -1  -5  14   10.32   21.89
  -1  -5  14   10.62   24.34
   1   5 -14   15.22    8.28
  -1   5  14  -23.64   27.20
   0  -5  14  394.90   50.75
   0  -5 -14  287.24   24.48
   0   5  14  453.63   56.99
   0   5 -14  282.53   23.87
  -1  -5 -14  117.05   14.63
   1  -5  14  165.63   26.37
  -1   5 -14  153.02   15.59
  -2  -5 -14   77.64   12.92
   2  -5  14   92.19   21.15
   2   5  14   15.64   28.66
  -2   5 -14   78.61   12.57
   3  -6 -14  147.49   17.18
   3   6 -14  165.11   19.71
  -3   6  14   38.01   42.89
   2  -6 -14  514.06   34.38
   2  -6 -14  554.84   38.32
   1  -6 -14  339.21   26.94
  -1  -6  14  538.11   54.52
  -1   6  14  390.94   54.44
   1   6 -14  367.42   26.13
   0  -6 -14  713.58   45.05
   0   6 -14  739.74   44.69
  -1  -6 -14  681.81   43.08
  -1   6 -14  672.10   42.70
   2  -6  14  517.15   44.85
  -2  -6 -14  439.16   32.57
  -2   6 -14  417.94   31.92
   3  -7 -14    6.44    9.53
  -3   7  14  -60.17   33.48
   3   7 -14   -9.69   11.68
  -2  -7  14  -21.59   24.10
  -2   7  14  -18.80   33.48
   1  -7 -14  329.19   26.41
  -1  -7  14  496.36   53.64
  -1   7  14  483.27   65.36
   1   7 -14  337.38   25.22
   0  -7 -14  416.65   29.36
   0   7 -14  396.77   28.30
  -1  -7 -14  249.09   23.34
   1   7  14  442.37   57.46
  -1   7 -14  280.85   23.72
  -2  -7 -14  294.48   25.76
   2  -7  14  371.39   37.88
  -2   7 -14  286.75   25.26
   3  -8 -14  273.60   25.26
   3   8 -14  241.38   28.41
  -2  -8  14   51.20   29.89
  -2   8  14  120.75   42.64
  -1  -8  14  323.98   41.93
   1  -8 -14  187.90   19.99
   1   8 -14  188.48   18.55
  -1   8  14  305.72   44.16
   0  -8  14  326.48   42.39
   0  -8 -14  170.90   19.87
   0   8  14  282.03   39.05
   0   8 -14  164.70   18.40
   1  -8  14   70.15   21.00
  -1  -8 -14   23.49    9.89
   1   8  14   61.93   26.96
  -1   8 -14   35.02   10.15
  -2  -8 -14   83.61   13.28
   2   8  14   51.78   29.16
   3  -9 -14   61.93   13.10
   3   9 -14   54.01   15.58
  -3   9  14   -9.99   37.51
  -2  -9  14   29.96   31.27
   2  -9 -14  135.12   16.90
   2  -9 -14  115.41   12.95
  -2   9  14   68.42   39.05
   1  -9 -14  100.00   13.64
  -1  -9  14  169.31   33.30
  -1   9  14  173.99   35.80
   1   9 -14  142.55   14.25
   0  -9 -14  323.80   24.87
   0   9 -14  290.67   23.38
   1  -9  14   36.75   18.39
  -1  -9 -14   19.85   10.38
  -1   9 -14   20.21    9.60
   1   9  14   70.37   26.83
  -3 -10  14  -58.20   21.46
   2 -10 -14    4.12    8.19
   2 -10 -14   17.53    9.63
  -2 -10  14  -42.18   25.29
  -2  10  14  -36.50   29.57
   1 -10 -14   23.58    9.93
  -1 -10  14    4.08   23.14
   1  10 -14   13.81    8.18
  -1  10  14   13.61   24.51
   0 -10  14   96.64   25.38
   0 -10 -14   53.77   11.64
   0  10  14  120.87   27.57
   0  10 -14   75.21   11.14
   1 -10  14   53.83   18.49
  -1 -10 -14   28.33   10.62
   1  10  14   55.17   24.38
  -1  10 -14   39.04   10.61
   2 -11 -14  -10.74    8.32
  -2 -11  14  -65.35   24.89
   2 -11 -14    0.39    9.29
  -2  11  14  -49.77   27.28
  -1 -11  14  152.02   31.10
   1 -11 -14   86.03   12.99
   1  11 -14  110.78   13.03
  -1  11  14  122.09   30.66
   0 -11  14  220.09   32.19
   0 -11 -14  122.98   15.13
   0  11 -14  148.04   16.89
  -1 -11 -14   39.14   11.44
   1 -11  14   76.95   19.63
   1  11  14   78.57   25.49
  -1  11 -14   58.38   11.39
  -2 -12  14  -37.63   27.69
   2 -12 -14   44.17   12.01
   2 -12 -14   20.02    9.62
  -2  12  14   14.31   30.34
   1 -12 -14 1000.22   61.63
   1  12 -14 1077.30   61.13
   0 -12 -14   12.20    9.81
   0 -12  14   63.31   21.78
   0  12  14   63.36   22.95
   0  12 -14   36.84   10.05
   1 -13 -14   -0.78    9.35
  -1 -13  14   18.16   21.51
  -1  13  14   12.49   22.36
   1  13 -14   16.43    8.28
   0 -13  14   94.39   24.53
   0 -13 -14   58.44   12.28
   0  13  14  104.63   25.56
   0  13 -14   64.57   11.50
  -3   0  15   -0.09   28.52
   3   0 -15   22.12   10.61
  -2   0  15  -35.50   30.40
   2   0 -15   -7.15    7.98
  -1   0  15  418.19   66.18
   1   0 -15  310.83   25.25
   0   0 -15   10.29    9.17
   0   0  15   -4.51   24.19
  -1   0 -15  969.62   61.94
   1   0  15 1140.05  102.75
  -2   0 -15   12.45   10.06
   2   0  15   -7.77   25.93
  -3  -1  15  112.30   34.87
   3  -1 -15  146.54   18.37
  -3   1  15  101.81   40.06
   3   1 -15  147.49   19.18
   2  -1 -15  265.48   20.67
  -2  -1  15  201.53   45.53
   2   1 -15  254.80   20.36
  -2   1  15  164.60   48.48
  -1  -1  15 1282.03  107.01
   1  -1 -15  959.66   60.89
   1   1 -15  962.26   60.79
  -1   1  15 1123.34  107.51
   0  -1 -15   13.30    9.84
   0  -1  15   -0.19   23.50
   0   1  15  -13.32   24.22
   0   1 -15   15.43    9.35
  -1  -1 -15  915.30   59.64
   1  -1  15 1100.90   99.22
  -1   1 -15  900.79   59.50
   1   1  15 1178.61  101.07
  -2  -1 -15   -1.80    9.88
   2  -1  15   11.70   16.61
   2  -1  15  -33.72   23.83
   2   1  15  -17.98   26.18
  -2   1 -15    1.35    9.83
   3  -2 -15   22.25   10.39
  -3  -2  15    1.16   24.94
  -3   2  15  -27.66   32.04
   3   2 -15   11.88   10.70
  -2  -2  15   26.80   30.22
   2  -2 -15   53.83   10.05
  -2   2  15   10.76   37.65
   1  -2 -15   91.31   11.92
  -1  -2  15   93.44   33.41
   1   2 -15   91.28   12.52
  -1   2  15   68.84   35.09
   0  -2  15   42.40   26.06
   0  -2 -15   11.43    9.60
   0   2 -15   11.13    9.02
   0   2  15   33.87   26.30
  -1  -2 -15   34.82   10.97
   1  -2  15   83.41   28.77
  -1   2 -15   14.13   10.23
   1   2  15   52.47   28.82
  -2  -2 -15    2.35   10.37
   2  -2  15  -40.38   23.07
  -2   2 -15   -3.94    9.52
   2   2  15    4.84   27.19
   3  -3 -15    0.28    9.52
  -3  -3  15    4.28   23.41
   3   3 -15    4.44   11.19
  -3   3  15   -8.98   36.54
  -2  -3  15  -21.53   23.88
   2  -3 -15   16.75    8.44
  -2   3  15   -1.62   36.78
  -1  -3  15  239.25   39.22
   1  -3 -15  176.78   18.68
  -1   3  15  170.06   40.70
   1   3 -15  170.74   18.11
   0  -3  15   11.94   22.90
   0  -3 -15   -3.47    9.07
   0   3 -15    4.70    8.44
   0   3  15   12.40   25.37
  -1  -3 -15  199.04   21.38
   1  -3  15  228.85   38.01
   1  -3  15  286.68   37.04
   1   3  15  197.15   39.42
  -1   3 -15  150.47   17.51
  -3  -4  15   91.68   27.66
   3  -4 -15  102.90   14.38
  -3   4  15   33.09   42.81
   3   4 -15  102.22   16.40
  -2  -4  15   83.44   28.49
   2  -4 -15  109.62   12.52
  -2   4  15   36.50   39.65
  -1  -4  15   62.55   27.96
   1  -4 -15   32.40    9.72
   1   4 -15   33.88    9.50
  -1   4  15   16.79   30.04
   0  -4  15   57.74   24.85
   0  -4 -15   37.71   10.73
   0   4 -15   39.37   10.27
   0   4  15   71.65   29.26
   1  -4  15  380.21   39.54
  -1  -4 -15  225.30   23.59
   1  -4  15  286.34   40.53
   1   4  15  288.44   44.96
  -1   4 -15  221.36   22.98
   3  -5 -15   17.03   10.15
  -3   5  15  -41.14   36.72
   3   5 -15   -9.12   11.46
   2  -5 -15  412.44   28.55
   1  -5 -15    3.19    8.48
  -1   5  15  -25.42   28.55
   1   5 -15    6.53    8.20
   0  -5 -15  168.71   19.77
   0   5  15  259.13   40.55
   0   5 -15  166.38   18.68
  -1  -5 -15   40.25   10.81
   1  -5  15   80.01   21.28
  -1   5 -15   33.77   10.73
   1   5  15   57.90   28.75
   3  -6 -15  204.14   21.65
   3   6 -15  195.30   22.85
   2  -6 -15  480.56   32.10
   1  -6 -15  394.08   28.25
  -1   6  15  495.27   69.19
   1   6 -15  364.30   27.21
   0  -6 -15  368.85   27.46
   0   6 -15  359.28   26.82
   1  -6  15  305.49   36.74
  -1  -6 -15  183.25   21.17
  -1   6 -15  167.24   20.44
   1   6  15  267.36   41.74
   3   7 -15  525.93   42.07
   2  -7 -15    0.28    8.36
   1  -7 -15  767.84   48.01
   1   7 -15  790.13   47.23
   0  -7 -15    9.62    9.18
   0  -7  15   10.63   20.77
   0   7  15    0.35   24.09
   0   7 -15    7.60    8.50
  -1  -7 -15  424.51   30.99
  -1   7 -15  425.37   30.73
   2  -8 -15   16.76    9.15
  -2   8  15  -28.92   31.58
  -1  -8  15  147.07   30.71
   1  -8 -15   87.08   12.55
   1   8 -15   84.07   11.52
  -1   8  15   92.43   33.30
   0  -8 -15   27.85   10.19
   0  -8  15   35.02   22.42
   0   8 -15   24.06    9.14
   0   8  15   65.38   27.13
   1  -8  15   49.40   18.78
  -1  -8 -15   18.75    9.98
   1   8  15   52.78   26.10
  -1   8 -15   21.19   10.31
   2  -9 -15   91.13   12.68
  -2  -9  15   31.15   30.88
  -2   9  15   97.84   39.63
  -1  -9  15  114.85   29.82
   1  -9 -15   76.10   12.69
  -1   9  15  136.94   34.90
   1   9 -15   76.03   11.45
   0  -9 -15  100.84   14.32
   0  -9  15  195.22   32.34
   0   9  15  169.12   33.44
   0   9 -15  116.22   13.94
  -1  -9 -15  105.61   14.59
   1  -9  15  196.56   27.11
  -1   9 -15  106.61   14.44
   1   9  15  211.19   36.45
  -2 -10  15  118.04   37.06
   2 -10 -15  153.69   17.48
  -2  10  15  120.76   40.68
   1 -10 -15   -8.72    9.29
  -1 -10  15  -19.50   20.98
   1  10 -15    0.10    8.28
  -1  10  15   -2.34   24.07
   0 -10 -15   83.51   12.87
   0 -10  15  120.72   26.88
   0  10 -15   58.04   11.93
   0  10  15  135.75   29.17
   1 -11 -15   48.83   11.35
  -1 -11  15  104.36   29.39
  -1  11  15   86.49   30.17
   1  11 -15   55.54   10.25
   0 -11 -15  475.81   33.87
   0  11 -15  491.25   32.94
  -2   0  16    7.01   33.82
   2   0 -16   55.61   11.13
   1   0 -16   29.67    9.55
  -1   0  16   73.72   32.87
   0   0 -16   51.59   11.50
   0   0  16   90.14   29.83
  -1   0 -16   15.02   10.49
   1   0  16   55.62   26.74
   2  -1 -16   43.96   10.21
  -2  -1  16   19.66   32.46
  -2   1  16   -8.01   33.40
   1  -1 -16  347.64   26.77
  -1   1  16  539.29   69.86
   1   1 -16  321.49   26.29
   0  -1  16    9.19   24.38
   0  -1 -16    2.36    9.24
   0   1  16   10.77   25.29
   0   1 -16    4.33    9.47
   1  -1  16  510.22   60.96
  -1  -1 -16  367.11   30.07
  -1   1 -16  354.75   29.75
   1   1  16  494.44   63.44
  -2  -2  16   37.89   31.91
   2  -2 -16   74.47   11.47
  -2   2  16    5.90   37.79
   1  -2 -16  816.19   54.04
  -1  -2  16 1108.25   97.26
   1   2 -16  808.84   53.85
  -1   2  16 1132.44  101.90
   0  -2 -16  189.58   21.53
   0  -2  16  270.81   39.99
   0   2  16  284.86   43.71
   0   2 -16  196.05   20.93
   1  -2  16  238.90   38.37
  -1  -2 -16  199.58   21.75
  -1   2 -16  147.46   17.40
   1   2  16  203.72   39.14
   2  -3 -16   12.37    8.75
  -2  -3  16    2.34   25.60
  -2   3  16  -53.31   33.59
   1  -3 -16   24.65    9.64
  -1  -3  16   43.53   27.35
  -1   3  16   17.55   30.73
   1   3 -16   26.99    9.50
   0  -3  16   16.59   23.75
   0  -3 -16   -2.30    9.86
   0   3  16    9.41   26.08
   0   3 -16    7.00    8.99
  -1  -3 -16  153.38   17.43
   1  -3  16  204.15   34.97
  -1   3 -16  134.91   16.51
   1   3  16  220.54   39.17
   2  -4 -16   15.78    8.55
  -2   4  16  -31.19   34.93
   1  -4 -16  219.46   20.75
  -1   4  16  244.13   46.98
   1   4 -16  219.49   20.29
   0  -4 -16    5.38    9.60
   0   4  16   15.50   27.54
   0   4 -16   17.75    9.58
  -1  -4 -16  266.18   24.80
  -1   4 -16  243.30   24.06
   1   4  16  402.16   58.01
   2  -5 -16   49.75    9.99
  -2   5  16    8.94   37.96
   1  -5 -16  268.98   24.05
  -1   5  16  379.26   54.06
   1   5 -16  305.84   23.87
   0  -5 -16   13.50   10.37
   0   5 -16   20.40    9.45
   0   5  16   25.64   26.87
   2  -6 -16  239.58   20.44
  -2   6  16  168.52   49.82
   1  -6 -16  276.39   23.81
  -1   6  16  394.95   53.85
   1   6 -16  286.46   23.44
   0  -6 -16  117.92   14.79
   0   6  16  206.46   37.63
   0   6 -16  110.78   14.41
   2  -7 -16  150.92   17.27
  -2   7  16   82.53   43.36
   1  -7 -16    2.55    8.73
   1   7 -16    1.68    8.57
  -1   7  16    5.71   27.98
   0  -7 -16  160.92   17.77
   0  -7  16  288.56   36.79
   0   7 -16  166.98   19.66
   0   7  16  294.01   42.51
   1  -8 -16   15.00    9.42
   1   8 -16    6.70    8.70
  -1   8  16   23.59   29.48
   0  -8 -16  409.06   30.05
   0   8 -16  398.68   29.31
   1   0 -17  565.25   37.50
   0   0  17   33.83   27.51
   0   0 -17   22.53   10.78
   1  -1 -17  297.75   24.80
  -1   1  17  432.82   67.78
   1   1 -17  272.19   24.07
   0  -1 -17   11.44   10.09
   0  -1  17   24.17   26.10
   0   1 -17   23.59   10.57
   0   1  17   36.73   27.36
   1  -2 -17    0.74    9.63
  -1  -2  17   10.69   27.95
   1   2 -17   -8.19    8.78
  -1   2  17    9.78   30.77
  -1  -3  17  145.87   35.27
   1  -3 -17  125.38   14.74
  -1   3  17  113.58   38.25
   1   3 -17  100.82   13.78
   1  -4 -17  384.09   29.26
   1   4 -17  415.18   29.06
   0   0   0    0.00    0.00


_computing_structure_solution     'SHELXT 2014/5 (Sheldrick, 2014)'
_computing_structure_solution     'SHELXT 2014/5 (Sheldrick, 2014)'
;
_shelx_hkl_checksum                91053
_olex2_submission_special_instructions  'No special instructions were received'
